# Supplementary material for: Neuronal Autophagy Regulates Presynaptic Neurotransmission by Controlling the Axonal Endoplasmic Reticulum
Source: Neuron. 2021 Jan 20;109(2):299–313.e9. doi: 10.1016/j.neuron.2020.10.005 (PMC7837115; doi:10.1016/j.neuron.2020.10.005)
Supplement: Table S1. SILAC-Based Quantitative Proteomics Analyses, Related to Figure 3 — SILAC-based quantitative proteomic analyses shows nearly 2,000 neuronal proteins that do not show significant changes in turnover after ATG5 depletion (first tab) and a selection of proteins that exhibited a reduced degradation rate (second tab). [file mmc2.xlsx]

## Sheet: Proteins not changed
			KO/WT ratios:
Protein IDs	Gene name	Fasta headers	EXP1 t3/t0	EXP2 t3/t0	EXP3 t3/t0	EXP4 t3/t0	avg t3/t0 ratio
tr|Q3TPJ8|Q3TPJ8_MOUSE;sp|O88487|DC1I2_MOUSE;tr|A2BFF8|A2BFF8_MOUSE;tr|A2BFF9|A2BFF9_MOUSE;tr|A2BFF5|A2BFF5_MOUSE	Dync1i2	>tr|Q3TPJ8|Q3TPJ8_MOUSE Cytoplasmic dynein 1 intermediate chain 2 OS=Mus musculus GN=Dync1i2 PE=1 SV=1;>sp|O88487|DC1I2_MOUSE Cytoplasmic dynein 1 intermediate chain 2 OS=Mus musculus GN=Dync1i2 PE=1 SV=1;>tr|A2BFF8|A2BFF8_MOUSE Cytoplasmic dynein 1 interm	1.32472	1.45033	1.55065	1.51823	1.46098
sp|Q3UW53|NIBAN_MOUSE;tr|E9PYV4|E9PYV4_MOUSE;tr|D3Z233|D3Z233_MOUSE;tr|D3YYZ9|D3YYZ9_MOUSE	Fam129a	>sp|Q3UW53|NIBAN_MOUSE Protein Niban OS=Mus musculus GN=Fam129a PE=1 SV=2;>tr|E9PYV4|E9PYV4_MOUSE Protein Niban OS=Mus musculus GN=Fam129a PE=4 SV=1	1.38591	1.26986		1.33446	1.33008
sp|P70698|PYRG1_MOUSE	Ctps1	>sp|P70698|PYRG1_MOUSE CTP synthase 1 OS=Mus musculus GN=Ctps1 PE=1 SV=2	1.21433	1.33488		1.29704	1.28208
sp|Q6P1F6|2ABA_MOUSE;tr|G3UZP6|G3UZP6_MOUSE	Ppp2r2a	>sp|Q6P1F6|2ABA_MOUSE Serine/threonine-protein phosphatase 2A 55 kDa regulatory subunit B alpha isoform OS=Mus musculus GN=Ppp2r2a PE=1 SV=1	1.18142	1.49536	1.24577	1.24296	1.29138
sp|Q78IK4|APOOL_MOUSE;tr|B1AV14|B1AV14_MOUSE	Apool	>sp|Q78IK4|APOOL_MOUSE Apolipoprotein O-like OS=Mus musculus GN=Apool PE=2 SV=1;>tr|B1AV14|B1AV14_MOUSE Apolipoprotein O-like OS=Mus musculus GN=Apool PE=4 SV=1		1.34916	1.27626	1.20561	1.27701
tr|G3UXZ5|G3UXZ5_MOUSE;sp|P97371|PSME1_MOUSE;tr|G3UXY0|G3UXY0_MOUSE;tr|G3X9K9|G3X9K9_MOUSE;tr|G3UWN9|G3UWN9_MOUSE;tr|G3UXR1|G3UXR1_MOUSE	Psme1	>tr|G3UXZ5|G3UXZ5_MOUSE Proteasome activator complex subunit 1 (Fragment) OS=Mus musculus GN=Psme1 PE=4 SV=1;>sp|P97371|PSME1_MOUSE Proteasome activator complex subunit 1 OS=Mus musculus GN=Psme1 PE=2 SV=2;>tr|G3UXY0|G3UXY0_MOUSE Proteasome activator compl	1.36471	1.10232	1.28922	1.38996	1.28655
sp|Q9D517|PLCC_MOUSE	Agpat3	>sp|Q9D517|PLCC_MOUSE 1-acyl-sn-glycerol-3-phosphate acyltransferase gamma OS=Mus musculus GN=Agpat3 PE=1 SV=2	1.37143	1.3525		1.60342	1.44245
sp|Q9QYF9|NDRG3_MOUSE	Ndrg3	>sp|Q9QYF9|NDRG3_MOUSE Protein NDRG3 OS=Mus musculus GN=Ndrg3 PE=1 SV=1	1.09323	1.42041	1.25746	1.21782	1.24723
sp|Q80V26|IMPA3_MOUSE	Impad1	>sp|Q80V26|IMPA3_MOUSE Inositol monophosphatase 3 OS=Mus musculus GN=Impad1 PE=1 SV=1	1.27089	1.47711	1.95285	1.30869	1.50239
sp|Q91ZJ5|UGPA_MOUSE;sp|Q91ZJ5-2|UGPA_MOUSE	Ugp2	>sp|Q91ZJ5|UGPA_MOUSE UTP--glucose-1-phosphate uridylyltransferase OS=Mus musculus GN=Ugp2 PE=2 SV=3;>sp|Q91ZJ5-2|UGPA_MOUSE Isoform 2 of UTP--glucose-1-phosphate uridylyltransferase OS=Mus musculus GN=Ugp2	1.12932	1.36248	1.54351	1.22182	1.31428
sp|Q07076|ANXA7_MOUSE	Anxa7	>sp|Q07076|ANXA7_MOUSE Annexin A7 OS=Mus musculus GN=Anxa7 PE=2 SV=2	1.07134	1.25722	1.42117	1.34511	1.27371
sp|O88958|GNPI1_MOUSE;tr|D3Z0R5|D3Z0R5_MOUSE	Gnpda1	>sp|O88958|GNPI1_MOUSE Glucosamine-6-phosphate isomerase 1 OS=Mus musculus GN=Gnpda1 PE=2 SV=3	1.23396	1.21289	1.76747	1.43699	1.41283
sp|P12382|PFKAL_MOUSE	Pfkl	>sp|P12382|PFKAL_MOUSE ATP-dependent 6-phosphofructokinase, liver type OS=Mus musculus GN=Pfkl PE=1 SV=4	1.58008	1.21024	1.90316	1.30066	1.49854
tr|D3YZZ5|D3YZZ5_MOUSE;tr|E9Q7G1|E9Q7G1_MOUSE	Tmed7	>tr|D3YZZ5|D3YZZ5_MOUSE Protein Tmed7 OS=Mus musculus GN=Tmed7 PE=3 SV=1;>tr|E9Q7G1|E9Q7G1_MOUSE Protein Tmed7 OS=Mus musculus GN=Tmed7 PE=3 SV=1		1.27212	1.34628	1.55423	1.39088
sp|Q8C7X2|EMC1_MOUSE;sp|Q8C7X2-2|EMC1_MOUSE;tr|Z4YJW0|Z4YJW0_MOUSE;sp|Q8C7X2-3|EMC1_MOUSE	Emc1	>sp|Q8C7X2|EMC1_MOUSE ER membrane protein complex subunit 1 OS=Mus musculus GN=Emc1 PE=1 SV=1;>sp|Q8C7X2-2|EMC1_MOUSE Isoform 2 of ER membrane protein complex subunit 1 OS=Mus musculus GN=Emc1;>tr|Z4YJW0|Z4YJW0_MOUSE ER membrane protein complex subunit 1 O	1.30341	1.4853		1.23041	1.33971
sp|Q8VDL4-3|ADPGK_MOUSE;sp|Q8VDL4|ADPGK_MOUSE;sp|Q8VDL4-2|ADPGK_MOUSE	Adpgk	>sp|Q8VDL4-3|ADPGK_MOUSE Isoform 3 of ADP-dependent glucokinase OS=Mus musculus GN=Adpgk;>sp|Q8VDL4|ADPGK_MOUSE ADP-dependent glucokinase OS=Mus musculus GN=Adpgk PE=1 SV=2;>sp|Q8VDL4-2|ADPGK_MOUSE Isoform 2 of ADP-dependent glucokinase OS=Mus musculus GN=	1.47341		1.56442	1.24634	1.42806
sp|Q00612|G6PD1_MOUSE;tr|A3KG36|A3KG36_MOUSE;tr|G3UWD6|G3UWD6_MOUSE;sp|P97324|G6PD2_MOUSE;REV__sp|P46662|MERL_MOUSE	G6pdx	>sp|Q00612|G6PD1_MOUSE Glucose-6-phosphate 1-dehydrogenase X OS=Mus musculus GN=G6pdx PE=1 SV=3;>tr|A3KG36|A3KG36_MOUSE Glucose-6-phosphate 1-dehydrogenase (Fragment) OS=Mus musculus GN=G6pdx PE=3 SV=1	1.19897	1.16964	1.66942	1.3687	1.35168
sp|Q9DBF1-2|AL7A1_MOUSE;sp|Q9DBF1|AL7A1_MOUSE;tr|G3UYR8|G3UYR8_MOUSE;tr|G3UY72|G3UY72_MOUSE;tr|E9Q1H3|E9Q1H3_MOUSE;tr|E9Q1G1|E9Q1G1_MOUSE	Aldh7a1	>sp|Q9DBF1-2|AL7A1_MOUSE Isoform 2 of Alpha-aminoadipic semialdehyde dehydrogenase OS=Mus musculus GN=Aldh7a1;>sp|Q9DBF1|AL7A1_MOUSE Alpha-aminoadipic semialdehyde dehydrogenase OS=Mus musculus GN=Aldh7a1 PE=1 SV=4;>tr|G3UYR8|G3UYR8_MOUSE Alpha-aminoadipic	1.07629	1.07389		1.13644	1.09554
sp|P48774|GSTM5_MOUSE;tr|E9PVM7|E9PVM7_MOUSE;tr|E9PV63|E9PV63_MOUSE;tr|E9Q024|E9Q024_MOUSE;tr|E9Q5L9|E9Q5L9_MOUSE	Gstm5	>sp|P48774|GSTM5_MOUSE Glutathione S-transferase Mu 5 OS=Mus musculus GN=Gstm5 PE=1 SV=1;>tr|E9PVM7|E9PVM7_MOUSE Glutathione S-transferase Mu 5 (Fragment) OS=Mus musculus GN=Gstm5 PE=3 SV=1;>tr|E9PV63|E9PV63_MOUSE Glutathione S-transferase Mu 5 OS=Mus musc	1.2479	1.13752	1.741	1.59116	1.42939
tr|Q99LB4|Q99LB4_MOUSE;tr|D3YTL5|D3YTL5_MOUSE;sp|P24452|CAPG_MOUSE;tr|D3YZN3|D3YZN3_MOUSE;tr|D3YU77|D3YU77_MOUSE	Capg	>tr|Q99LB4|Q99LB4_MOUSE Capping protein (Actin filament), gelsolin-like OS=Mus musculus GN=Capg PE=1 SV=1;>tr|D3YTL5|D3YTL5_MOUSE Macrophage-capping protein (Fragment) OS=Mus musculus GN=Capg PE=4 SV=1;>sp|P24452|CAPG_MOUSE Macrophage-capping protein OS=Mu	1.30098	1.19138	1.92755	1.32904	1.43724
tr|E9QAI5|E9QAI5_MOUSE;sp|B2RQC6|PYR1_MOUSE;sp|B2RQC6-2|PYR1_MOUSE;tr|G3UWN2|G3UWN2_MOUSE;tr|E9QAT6|E9QAT6_MOUSE;tr|F6S3Z3|F6S3Z3_MOUSE	Cad	>tr|E9QAI5|E9QAI5_MOUSE CAD protein OS=Mus musculus GN=Cad PE=3 SV=1;>sp|B2RQC6|PYR1_MOUSE CAD protein OS=Mus musculus GN=Cad PE=2 SV=1;>sp|B2RQC6-2|PYR1_MOUSE Isoform 2 of CAD protein OS=Mus musculus GN=Cad;>tr|G3UWN2|G3UWN2_MOUSE CAD protein OS=Mus muscu	1.15033	1.39392		1.29772	1.28065
sp|P84104-2|SRSF3_MOUSE;sp|P84104|SRSF3_MOUSE;tr|A2A4X6|A2A4X6_MOUSE	Srsf3	>sp|P84104-2|SRSF3_MOUSE Isoform Short of Serine/arginine-rich splicing factor 3 OS=Mus musculus GN=Srsf3;>sp|P84104|SRSF3_MOUSE Serine/arginine-rich splicing factor 3 OS=Mus musculus GN=Srsf3 PE=1 SV=1;>tr|A2A4X6|A2A4X6_MOUSE MCG21910 OS=Mus musculus GN=G		1.23504	1.13211	1.1057	1.15762
sp|P40124|CAP1_MOUSE;tr|B1ARS0|B1ARS0_MOUSE	Cap1	>sp|P40124|CAP1_MOUSE Adenylyl cyclase-associated protein 1 OS=Mus musculus GN=Cap1 PE=1 SV=4	1.09945	1.34849	1.9233	1.76746	1.53468
sp|Q9ES56|TPPC4_MOUSE	Trappc4	>sp|Q9ES56|TPPC4_MOUSE Trafficking protein particle complex subunit 4 OS=Mus musculus GN=Trappc4 PE=1 SV=1	3.7292	1.79813	2.29796		2.60843
sp|O88587-2|COMT_MOUSE;sp|O88587|COMT_MOUSE;tr|D3Z227|D3Z227_MOUSE	Comt	>sp|O88587-2|COMT_MOUSE Isoform Soluble of Catechol O-methyltransferase OS=Mus musculus GN=Comt;>sp|O88587|COMT_MOUSE Catechol O-methyltransferase OS=Mus musculus GN=Comt PE=1 SV=2;>tr|D3Z227|D3Z227_MOUSE Catechol O-methyltransferase (Fragment) OS=Mus musc	1.27163	1.53722	3.17099	1.9389	1.97968
sp|Q9DCN2-2|NB5R3_MOUSE;sp|Q9DCN2|NB5R3_MOUSE;tr|F2Z456|F2Z456_MOUSE	Cyb5r3	>sp|Q9DCN2-2|NB5R3_MOUSE Isoform 2 of NADH-cytochrome b5 reductase 3 OS=Mus musculus GN=Cyb5r3;>sp|Q9DCN2|NB5R3_MOUSE NADH-cytochrome b5 reductase 3 OS=Mus musculus GN=Cyb5r3 PE=1 SV=3;>tr|F2Z456|F2Z456_MOUSE NADH-cytochrome b5 reductase 3 OS=Mus musculus	1.33396	1.05908	1.67112	1.36693	1.35777
tr|E9PXZ2|E9PXZ2_MOUSE;sp|A2A8Z1|OSBL9_MOUSE;tr|Q5FWX7|Q5FWX7_MOUSE;tr|Z4YJX3|Z4YJX3_MOUSE;sp|A2A8Z1-2|OSBL9_MOUSE;tr|E9Q6C1|E9Q6C1_MOUSE;tr|F6UHR6|F6UHR6_MOUSE;tr|F8VQE8|F8VQE8_MOUSE	Osbpl9	>tr|E9PXZ2|E9PXZ2_MOUSE Oxysterol-binding protein OS=Mus musculus GN=Osbpl9 PE=1 SV=2;>sp|A2A8Z1|OSBL9_MOUSE Oxysterol-binding protein-related protein 9 OS=Mus musculus GN=Osbpl9 PE=1 SV=1;>tr|Q5FWX7|Q5FWX7_MOUSE Oxysterol-binding protein OS=Mus musculus G	1.42338	2.28245		2.30287	2.0029
sp|Q922Q9-2|CHID1_MOUSE;sp|Q922Q9|CHID1_MOUSE;tr|D3YWG2|D3YWG2_MOUSE;tr|G8JL55|G8JL55_MOUSE	Chid1	>sp|Q922Q9-2|CHID1_MOUSE Isoform 2 of Chitinase domain-containing protein 1 OS=Mus musculus GN=Chid1;>sp|Q922Q9|CHID1_MOUSE Chitinase domain-containing protein 1 OS=Mus musculus GN=Chid1 PE=2 SV=1;>tr|D3YWG2|D3YWG2_MOUSE Chitinase domain-containing protein	1.1116		1.16613	1.27223	1.18332
tr|E9Q175|E9Q175_MOUSE;tr|E9PVU0|E9PVU0_MOUSE	Myo6	>tr|E9Q175|E9Q175_MOUSE Unconventional myosin-VI OS=Mus musculus GN=Myo6 PE=4 SV=1;>tr|E9PVU0|E9PVU0_MOUSE Unconventional myosin-VI OS=Mus musculus GN=Myo6 PE=4 SV=1	1.22008	1.56743		1.62939	1.4723
sp|P63005|LIS1_MOUSE;sp|P63005-2|LIS1_MOUSE;tr|Q5SW16|Q5SW16_MOUSE	Pafah1b1	>sp|P63005|LIS1_MOUSE Platelet-activating factor acetylhydrolase IB subunit alpha OS=Mus musculus GN=Pafah1b1 PE=1 SV=2;>sp|P63005-2|LIS1_MOUSE Isoform 2 of Platelet-activating factor acetylhydrolase IB subunit alpha OS=Mus musculus GN=Pafah1b1	1.10061	2.49939	2.24621	1.61532	1.86538
sp|Q9R1P3|PSB2_MOUSE	Psmb2	>sp|Q9R1P3|PSB2_MOUSE Proteasome subunit beta type-2 OS=Mus musculus GN=Psmb2 PE=1 SV=1	1.08125	1.33108	1.56837	1.1904	1.29278
sp|Q8BHN3-2|GANAB_MOUSE	Ganab	>sp|Q8BHN3-2|GANAB_MOUSE Isoform 2 of Neutral alpha-glucosidase AB OS=Mus musculus GN=Ganab	1.62199	1.31282		1.96109	1.63197
sp|Q6ZPQ6-2|PITM2_MOUSE;tr|E9PYJ7|E9PYJ7_MOUSE;sp|Q6ZPQ6|PITM2_MOUSE;tr|E0CXR4|E0CXR4_MOUSE	Pitpnm2	>sp|Q6ZPQ6-2|PITM2_MOUSE Isoform 2 of Membrane-associated phosphatidylinositol transfer protein 2 OS=Mus musculus GN=Pitpnm2;>tr|E9PYJ7|E9PYJ7_MOUSE Membrane-associated phosphatidylinositol transfer protein 2 OS=Mus musculus GN=Pitpnm2 PE=1 SV=1;>sp|Q6ZPQ6	1.4467	2.33778		2.53467	2.10638
sp|Q9CPT4|CS010_MOUSE	D17Wsu104e	>sp|Q9CPT4|CS010_MOUSE UPF0556 protein C19orf10 homolog OS=Mus musculus GN=D17Wsu104e PE=2 SV=1	1.68913	1.28743	1.93394		1.63683
sp|Q9CXR1|DHRS7_MOUSE	Dhrs7	>sp|Q9CXR1|DHRS7_MOUSE Dehydrogenase/reductase SDR family member 7 OS=Mus musculus GN=Dhrs7 PE=2 SV=2	1.39259	2.64861	2.91527	1.24866	2.05128
sp|Q9D365|SPCS3_MOUSE	Spcs3	>sp|Q9D365|SPCS3_MOUSE Signal peptidase complex subunit 3 OS=Mus musculus GN=Spcs3 PE=2 SV=1	1.49535		2.48017	1.66735	1.88095
sp|Q9QZB7|ARP10_MOUSE	Actr10	>sp|Q9QZB7|ARP10_MOUSE Actin-related protein 10 OS=Mus musculus GN=Actr10 PE=1 SV=2	1.03361	1.67407	1.54863	1.3166	1.39323
sp|Q6PDI6|FA63B_MOUSE;sp|Q6PDI6-3|FA63B_MOUSE;sp|Q6PDI6-2|FA63B_MOUSE	Fam63b	>sp|Q6PDI6|FA63B_MOUSE Protein FAM63B OS=Mus musculus GN=Fam63b PE=2 SV=1;>sp|Q6PDI6-3|FA63B_MOUSE Isoform 3 of Protein FAM63B OS=Mus musculus GN=Fam63b;>sp|Q6PDI6-2|FA63B_MOUSE Isoform 2 of Protein FAM63B OS=Mus musculus GN=Fam63b	1.17911	1.55815		1.44457	1.39395
sp|Q8CIQ7|DOCK3_MOUSE;tr|F8VPQ1|F8VPQ1_MOUSE;tr|F6VMI1|F6VMI1_MOUSE;tr|F6YXW9|F6YXW9_MOUSE;tr|F7CVM6|F7CVM6_MOUSE	Dock3	>sp|Q8CIQ7|DOCK3_MOUSE Dedicator of cytokinesis protein 3 OS=Mus musculus GN=Dock3 PE=1 SV=1;>tr|F8VPQ1|F8VPQ1_MOUSE Dedicator of cytokinesis protein 3 OS=Mus musculus GN=Dock3 PE=4 SV=1	1.20946	1.45411		1.19547	1.28635
sp|Q8C7K6|PCYXL_MOUSE	Pcyox1l	>sp|Q8C7K6|PCYXL_MOUSE Prenylcysteine oxidase-like OS=Mus musculus GN=Pcyox1l PE=2 SV=1	1.21137	1.44043	2.99081	1.94706	1.89742
sp|Q61334|BAP29_MOUSE	Bcap29	>sp|Q61334|BAP29_MOUSE B-cell receptor-associated protein 29 OS=Mus musculus GN=Bcap29 PE=1 SV=1	1.70405	1.60025	2.79065		2.03165
sp|O55234|PSB5_MOUSE	Psmb5	>sp|O55234|PSB5_MOUSE Proteasome subunit beta type-5 OS=Mus musculus GN=Psmb5 PE=1 SV=3	1.04429	1.30154	1.51152	1.19878	1.26403
sp|P45878|FKBP2_MOUSE	Fkbp2	>sp|P45878|FKBP2_MOUSE Peptidyl-prolyl cis-trans isomerase FKBP2 OS=Mus musculus GN=Fkbp2 PE=1 SV=1	2.02	1.52076	2.96762		2.16946
sp|Q3UDE2|TTL12_MOUSE;tr|F2Z423|F2Z423_MOUSE	Ttll12	>sp|Q3UDE2|TTL12_MOUSE Tubulin--tyrosine ligase-like protein 12 OS=Mus musculus GN=Ttll12 PE=2 SV=1	1.05501	1.3076	1.17359	1.52174	1.26449
sp|O08848|RO60_MOUSE	Trove2	>sp|O08848|RO60_MOUSE 60 kDa SS-A/Ro ribonucleoprotein OS=Mus musculus GN=Trove2 PE=1 SV=1	1.0335	1.30483	1.72336	1.50012	1.39045
sp|P48036|ANXA5_MOUSE	Anxa5	>sp|P48036|ANXA5_MOUSE Annexin A5 OS=Mus musculus GN=Anxa5 PE=1 SV=1	1.20987	1.05753	1.64715	1.46973	1.34607
sp|Q99PU5|ACBG1_MOUSE;tr|D3Z1Z2|D3Z1Z2_MOUSE;tr|D3Z2G8|D3Z2G8_MOUSE	Acsbg1	>sp|Q99PU5|ACBG1_MOUSE Long-chain-fatty-acid--CoA ligase ACSBG1 OS=Mus musculus GN=Acsbg1 PE=1 SV=1	1.28348	2.16283	4.0218	1.54058	2.25217
tr|E9Q3M3|E9Q3M3_MOUSE;sp|O08788|DCTN1_MOUSE;sp|O08788-2|DCTN1_MOUSE;tr|D3Z2M9|D3Z2M9_MOUSE;tr|D3YYG9|D3YYG9_MOUSE	Dctn1	>tr|E9Q3M3|E9Q3M3_MOUSE Dynactin subunit 1 OS=Mus musculus GN=Dctn1 PE=4 SV=1;>sp|O08788|DCTN1_MOUSE Dynactin subunit 1 OS=Mus musculus GN=Dctn1 PE=1 SV=3;>sp|O08788-2|DCTN1_MOUSE Isoform 2 of Dynactin subunit 1 OS=Mus musculus GN=Dctn1	1.16267	1.3911		1.54455	1.36611
sp|P53986|MOT1_MOUSE	Slc16a1	>sp|P53986|MOT1_MOUSE Monocarboxylate transporter 1 OS=Mus musculus GN=Slc16a1 PE=1 SV=1	0.796277	0.925375	0.952989	0.909708	0.896087
sp|Q9R1P0|PSA4_MOUSE;tr|E9PW69|E9PW69_MOUSE;tr|E9Q0X0|E9Q0X0_MOUSE	Psma4	>sp|Q9R1P0|PSA4_MOUSE Proteasome subunit alpha type-4 OS=Mus musculus GN=Psma4 PE=1 SV=1;>tr|E9PW69|E9PW69_MOUSE Proteasome subunit alpha type (Fragment) OS=Mus musculus GN=Psma4 PE=3 SV=1	1.01786	1.36777	1.53917	1.24565	1.29261
sp|Q61035|SYHC_MOUSE	Hars	>sp|Q61035|SYHC_MOUSE Histidine--tRNA ligase, cytoplasmic OS=Mus musculus GN=Hars PE=2 SV=2	1.12297	1.85641	2.49706	1.36492	1.71034
sp|Q8BFQ8|PDDC1_MOUSE	Pddc1	>sp|Q8BFQ8|PDDC1_MOUSE Parkinson disease 7 domain-containing protein 1 OS=Mus musculus GN=Pddc1 PE=1 SV=1	1.10323	1.27495	1.71347	1.20262	1.32357
sp|Q61151|2A5E_MOUSE	Ppp2r5e	>sp|Q61151|2A5E_MOUSE Serine/threonine-protein phosphatase 2A 56 kDa regulatory subunit epsilon isoform OS=Mus musculus GN=Ppp2r5e PE=2 SV=3	0.998656	1.45213	1.26513	1.44169	1.2894
sp|Q80UU9|PGRC2_MOUSE	Pgrmc2	>sp|Q80UU9|PGRC2_MOUSE Membrane-associated progesterone receptor component 2 OS=Mus musculus GN=Pgrmc2 PE=1 SV=2	1.67157	1.54548	2.78738		2.00148
sp|Q9R0N0|GALK1_MOUSE	Galk1	>sp|Q9R0N0|GALK1_MOUSE Galactokinase OS=Mus musculus GN=Galk1 PE=2 SV=2	1.40201	0.99447	1.56101	1.31817	1.31891
sp|Q9EQ06|DHB11_MOUSE;sp|Q9EQ06-2|DHB11_MOUSE;tr|A8Y5N4|A8Y5N4_MOUSE;sp|Q8VCR2-2|DHB13_MOUSE;sp|Q8VCR2|DHB13_MOUSE	Hsd17b11	>sp|Q9EQ06|DHB11_MOUSE Estradiol 17-beta-dehydrogenase 11 OS=Mus musculus GN=Hsd17b11 PE=2 SV=1;>sp|Q9EQ06-2|DHB11_MOUSE Isoform 2 of Estradiol 17-beta-dehydrogenase 11 OS=Mus musculus GN=Hsd17b11	1.20107	1.10203	1.85467	1.8534	1.50279
sp|P70202|LXN_MOUSE	Lxn	>sp|P70202|LXN_MOUSE Latexin OS=Mus musculus GN=Lxn PE=1 SV=2	1.21404		1.76103	1.44967	1.47491
tr|D3YWT0|D3YWT0_MOUSE;sp|Q9R0P6|SC11A_MOUSE;tr|D3Z569|D3Z569_MOUSE;tr|D3YTS1|D3YTS1_MOUSE	Sec11a	>tr|D3YWT0|D3YWT0_MOUSE Signal peptidase complex catalytic subunit SEC11A OS=Mus musculus GN=Sec11a PE=4 SV=1;>sp|Q9R0P6|SC11A_MOUSE Signal peptidase complex catalytic subunit SEC11A OS=Mus musculus GN=Sec11a PE=2 SV=1;>tr|D3Z569|D3Z569_MOUSE Sec11-like 1	1.36368	1.50162	2.17355		1.67961
sp|Q8K4X7|PLCD_MOUSE;tr|E9Q2T9|E9Q2T9_MOUSE;tr|E9Q6S5|E9Q6S5_MOUSE;tr|E9Q2W7|E9Q2W7_MOUSE	Agpat4	>sp|Q8K4X7|PLCD_MOUSE 1-acyl-sn-glycerol-3-phosphate acyltransferase delta OS=Mus musculus GN=Agpat4 PE=2 SV=1	1.95866	1.26071		2.05208	1.75715
sp|O08807|PRDX4_MOUSE;tr|B1AZS9|B1AZS9_MOUSE	Prdx4	>sp|O08807|PRDX4_MOUSE Peroxiredoxin-4 OS=Mus musculus GN=Prdx4 PE=1 SV=1;>tr|B1AZS9|B1AZS9_MOUSE Peroxiredoxin-4 (Fragment) OS=Mus musculus GN=Prdx4 PE=4 SV=1	1.13184	1.23871	1.9555	2.24625	1.64308
sp|O54734|OST48_MOUSE	Ddost	>sp|O54734|OST48_MOUSE Dolichyl-diphosphooligosaccharide--protein glycosyltransferase 48 kDa subunit OS=Mus musculus GN=Ddost PE=1 SV=2	1.01107	1.77134	1.83678	1.35451	1.49343
sp|Q01065|PDE1B_MOUSE	Pde1b	>sp|Q01065|PDE1B_MOUSE Calcium/calmodulin-dependent 3,5-cyclic nucleotide phosphodiesterase 1B OS=Mus musculus GN=Pde1b PE=1 SV=2	1.03502	2.83301	4.23946	2.00035	2.52696
sp|O88455|DHCR7_MOUSE;tr|D3Z7G1|D3Z7G1_MOUSE	Dhcr7	>sp|O88455|DHCR7_MOUSE 7-dehydrocholesterol reductase OS=Mus musculus GN=Dhcr7 PE=2 SV=1	1.30821	1.47769		2.04562	1.61051
sp|Q8VBV7|CSN8_MOUSE	Cops8	>sp|Q8VBV7|CSN8_MOUSE COP9 signalosome complex subunit 8 OS=Mus musculus GN=Cops8 PE=1 SV=1	1.25049	1.30061	1.71916		1.42342
tr|A2ACG7|A2ACG7_MOUSE;sp|Q9DBG6|RPN2_MOUSE	Rpn2	>tr|A2ACG7|A2ACG7_MOUSE Dolichyl-diphosphooligosaccharide--protein glycosyltransferase subunit 2 OS=Mus musculus GN=Rpn2 PE=4 SV=1;>sp|Q9DBG6|RPN2_MOUSE Dolichyl-diphosphooligosaccharide--protein glycosyltransferase subunit 2 OS=Mus musculus GN=Rpn2 PE=2 S	0.989904	1.66397	1.7874	1.3863	1.45689
sp|Q62048|PEA15_MOUSE;sp|Q62048-2|PEA15_MOUSE;tr|D3Z375|D3Z375_MOUSE	Pea15	>sp|Q62048|PEA15_MOUSE Astrocytic phosphoprotein PEA-15 OS=Mus musculus GN=Pea15 PE=1 SV=1;>sp|Q62048-2|PEA15_MOUSE Isoform 2 of Astrocytic phosphoprotein PEA-15 OS=Mus musculus GN=Pea15	1.37051	1.31536	1.94604		1.54397
sp|Q61771|KIF3B_MOUSE;sp|O35231-2|KIFC3_MOUSE;tr|E9PWU7|E9PWU7_MOUSE;sp|O35231|KIFC3_MOUSE	Kif3b	>sp|Q61771|KIF3B_MOUSE Kinesin-like protein KIF3B OS=Mus musculus GN=Kif3b PE=1 SV=1	1.11179	1.34805	2.08754	1.31241	1.46495
tr|Q6ZWZ7|Q6ZWZ7_MOUSE;sp|Q9CPR4|RL17_MOUSE;tr|B2RY53|B2RY53_MOUSE;tr|F6YKV1|F6YKV1_MOUSE	Rpl17	>tr|Q6ZWZ7|Q6ZWZ7_MOUSE 60S ribosomal protein L17 OS=Mus musculus GN=Rpl17 PE=2 SV=1;>sp|Q9CPR4|RL17_MOUSE 60S ribosomal protein L17 OS=Mus musculus GN=Rpl17 PE=2 SV=3		1.40978	1.5298	1.13451	1.35803
sp|Q6PHZ2|KCC2D_MOUSE;tr|E9Q1T1|E9Q1T1_MOUSE;sp|Q6PHZ2-2|KCC2D_MOUSE;sp|Q6PHZ2-4|KCC2D_MOUSE;tr|E9Q1V9|E9Q1V9_MOUSE;sp|Q6PHZ2-5|KCC2D_MOUSE;tr|E9PXV3|E9PXV3_MOUSE;tr|E9Q1W0|E9Q1W0_MOUSE;tr|Q8CCM0|Q8CCM0_MOUSE;tr|F7A856|F7A856_MOUSE;tr|E9QAJ4|E9QAJ4_MOUSE;tr|D6RDQ8|D6RDQ8_MOUSE;tr|F6ZIE1|F6ZIE1_MOUSE;tr|F6RWZ9|F6RWZ9_MOUSE;tr|E9PYZ8|E9PYZ8_MOUSE;tr|F6WHR9|F6WHR9_MOUSE	Camk2d	>sp|Q6PHZ2|KCC2D_MOUSE Calcium/calmodulin-dependent protein kinase type II subunit delta OS=Mus musculus GN=Camk2d PE=1 SV=1;>tr|E9Q1T1|E9Q1T1_MOUSE Calcium/calmodulin-dependent protein kinase type II subunit delta OS=Mus musculus GN=Camk2d PE=1 SV=1;>sp|Q	1.06946	1.46429	2.2496	1.41368	1.54926
sp|Q9D710|TMX2_MOUSE;tr|D3Z2J6|D3Z2J6_MOUSE;tr|D3YYX0|D3YYX0_MOUSE	Tmx2	>sp|Q9D710|TMX2_MOUSE Thioredoxin-related transmembrane protein 2 OS=Mus musculus GN=Tmx2 PE=2 SV=1;>tr|D3Z2J6|D3Z2J6_MOUSE Thioredoxin-related transmembrane protein 2 OS=Mus musculus GN=Tmx2 PE=4 SV=1	0.918778	2.22522	2.85785	2.42098	2.10571
sp|Q78ZA7|NP1L4_MOUSE	Nap1l4	>sp|Q78ZA7|NP1L4_MOUSE Nucleosome assembly protein 1-like 4 OS=Mus musculus GN=Nap1l4 PE=1 SV=1	1.24766	2.08417	1.234	1.21979	1.4464
sp|Q9D379|HYEP_MOUSE;tr|E9PWK1|E9PWK1_MOUSE;tr|F6YTS6|F6YTS6_MOUSE;tr|D3Z4M3|D3Z4M3_MOUSE	Ephx1	>sp|Q9D379|HYEP_MOUSE Epoxide hydrolase 1 OS=Mus musculus GN=Ephx1 PE=1 SV=2;>tr|E9PWK1|E9PWK1_MOUSE Epoxide hydrolase 1 OS=Mus musculus GN=Ephx1 PE=1 SV=1	1.52984	0.963649	1.94697	1.70586	1.53658
sp|Q8BLN5|ERG7_MOUSE;tr|F7BJL0|F7BJL0_MOUSE	Lss	>sp|Q8BLN5|ERG7_MOUSE Lanosterol synthase OS=Mus musculus GN=Lss PE=2 SV=2	1.35184		2.37877	1.61739	1.78267
sp|P17047-3|LAMP2_MOUSE;sp|P17047-2|LAMP2_MOUSE	Lamp2	>sp|P17047-3|LAMP2_MOUSE Isoform LAMP-2C of Lysosome-associated membrane glycoprotein 2 OS=Mus musculus GN=Lamp2;>sp|P17047-2|LAMP2_MOUSE Isoform LAMP-2B of Lysosome-associated membrane glycoprotein 2 OS=Mus musculus GN=Lamp2	1.23915	1.78962	1.03991	1.42019	1.37222
sp|P50427|STS_MOUSE	Sts	>sp|P50427|STS_MOUSE Steryl-sulfatase OS=Mus musculus GN=Sts PE=2 SV=1	2.07448	1.69909		1.24111	1.67156
sp|O70456|1433S_MOUSE	Sfn	>sp|O70456|1433S_MOUSE 14-3-3 protein sigma OS=Mus musculus GN=Sfn PE=1 SV=2		1.42119	1.69592	1.17386	1.43032
sp|O54984|ASNA_MOUSE	Asna1	>sp|O54984|ASNA_MOUSE ATPase Asna1 OS=Mus musculus GN=Asna1 PE=1 SV=2	1.03022	1.53842	2.49013	1.61687	1.66891
sp|Q91Z53|GRHPR_MOUSE;tr|B1AXQ0|B1AXQ0_MOUSE	Grhpr	>sp|Q91Z53|GRHPR_MOUSE Glyoxylate reductase/hydroxypyruvate reductase OS=Mus musculus GN=Grhpr PE=1 SV=1;>tr|B1AXQ0|B1AXQ0_MOUSE Glyoxylate reductase/hydroxypyruvate reductase (Fragment) OS=Mus musculus GN=Grhpr PE=3 SV=1	1.51447	1.0287	1.89476	1.27859	1.42913
sp|O35954|PITM1_MOUSE;tr|D3YXW5|D3YXW5_MOUSE	Pitpnm1	>sp|O35954|PITM1_MOUSE Membrane-associated phosphatidylinositol transfer protein 1 OS=Mus musculus GN=Pitpnm1 PE=1 SV=1	1.42714	2.21114		3.26112	2.2998
sp|Q3TDQ1|STT3B_MOUSE	Stt3b	>sp|Q3TDQ1|STT3B_MOUSE Dolichyl-diphosphooligosaccharide--protein glycosyltransferase subunit STT3B OS=Mus musculus GN=Stt3b PE=1 SV=2	1.38658	1.0967		1.29857	1.26062
sp|P46638|RB11B_MOUSE;tr|G3UY29|G3UY29_MOUSE;tr|E9Q3P9|E9Q3P9_MOUSE;tr|F8WGS1|F8WGS1_MOUSE;sp|P62492|RB11A_MOUSE;tr|G3UZD3|G3UZD3_MOUSE;tr|G3UZL4|G3UZL4_MOUSE;tr|E9Q6B3|E9Q6B3_MOUSE	Rab11b	>sp|P46638|RB11B_MOUSE Ras-related protein Rab-11B OS=Mus musculus GN=Rab11b PE=1 SV=3;>tr|G3UY29|G3UY29_MOUSE MCG22989, isoform CRA_a OS=Mus musculus GN=Rab11b PE=3 SV=1;>tr|E9Q3P9|E9Q3P9_MOUSE Ras-related protein Rab-11A OS=Mus musculus GN=Rab11a PE=3 SV	1.0571	2.00255	2.96379	1.49267	1.87903
sp|P35700|PRDX1_MOUSE;tr|B1AXW5|B1AXW5_MOUSE;tr|B1AXW6|B1AXW6_MOUSE	Prdx1	>sp|P35700|PRDX1_MOUSE Peroxiredoxin-1 OS=Mus musculus GN=Prdx1 PE=1 SV=1;>tr|B1AXW5|B1AXW5_MOUSE Peroxiredoxin-1 (Fragment) OS=Mus musculus GN=Prdx1 PE=1 SV=2;>tr|B1AXW6|B1AXW6_MOUSE Peroxiredoxin-1 (Fragment) OS=Mus musculus GN=Prdx1 PE=1 SV=1	1.11015	1.10028	1.74097	1.54557	1.37424
sp|Q9R1C6|DGKE_MOUSE;tr|F2Z490|F2Z490_MOUSE	Dgke	>sp|Q9R1C6|DGKE_MOUSE Diacylglycerol kinase epsilon OS=Mus musculus GN=Dgke PE=2 SV=1;>tr|F2Z490|F2Z490_MOUSE Diacylglycerol kinase epsilon OS=Mus musculus GN=Dgke PE=4 SV=1	0.998096	1.7616	3.49884	2.46932	2.18196
tr|F8WJK8|F8WJK8_MOUSE;sp|Q99L47|F10A1_MOUSE;tr|E9Q1V0|E9Q1V0_MOUSE;tr|E9Q1X9|E9Q1X9_MOUSE	St13	>tr|F8WJK8|F8WJK8_MOUSE Hsc70-interacting protein OS=Mus musculus GN=St13 PE=1 SV=1;>sp|Q99L47|F10A1_MOUSE Hsc70-interacting protein OS=Mus musculus GN=St13 PE=1 SV=1	1.01421	1.42225	1.64754	1.21604	1.32501
sp|Q8R574|KPRB_MOUSE	Prpsap2	>sp|Q8R574|KPRB_MOUSE Phosphoribosyl pyrophosphate synthase-associated protein 2 OS=Mus musculus GN=Prpsap2 PE=1 SV=1	1.00595	1.81866	1.92955	1.31919	1.51834
sp|Q91WC3|ACSL6_MOUSE;sp|Q91WC3-2|ACSL6_MOUSE;tr|Q5ICG5|Q5ICG5_MOUSE;tr|Q8R1X1|Q8R1X1_MOUSE;tr|Q5F2C5|Q5F2C5_MOUSE;tr|Q8BYJ0|Q8BYJ0_MOUSE;tr|E9Q7Y2|E9Q7Y2_MOUSE;tr|F6WYN6|F6WYN6_MOUSE;tr|Q8C028|Q8C028_MOUSE;tr|B1ARG5|B1ARG5_MOUSE;tr|B0QZJ6|B0QZJ6_MOUSE	Acsl6	>sp|Q91WC3|ACSL6_MOUSE Long-chain-fatty-acid--CoA ligase 6 OS=Mus musculus GN=Acsl6 PE=2 SV=1;>sp|Q91WC3-2|ACSL6_MOUSE Isoform 2 of Long-chain-fatty-acid--CoA ligase 6 OS=Mus musculus GN=Acsl6;>tr|Q5ICG5|Q5ICG5_MOUSE Long chain acyl-CoA synthetase 6 isofor	1.08604	1.34675	2.69372	1.93925	1.76644
sp|Q922D8|C1TC_MOUSE	Mthfd1	>sp|Q922D8|C1TC_MOUSE C-1-tetrahydrofolate synthase, cytoplasmic OS=Mus musculus GN=Mthfd1 PE=1 SV=4	1.08408	1.32924		1.32459	1.24597
sp|O08547|SC22B_MOUSE;tr|E9Q6R3|E9Q6R3_MOUSE;tr|D6RES2|D6RES2_MOUSE	Sec22b	>sp|O08547|SC22B_MOUSE Vesicle-trafficking protein SEC22b OS=Mus musculus GN=Sec22b PE=1 SV=3;>tr|E9Q6R3|E9Q6R3_MOUSE Vesicle-trafficking protein SEC22b OS=Mus musculus GN=Sec22b PE=1 SV=1	1.00385	1.35914	2.08701	1.78941	1.55985
sp|Q9CQU0|TXD12_MOUSE	Txndc12	>sp|Q9CQU0|TXD12_MOUSE Thioredoxin domain-containing protein 12 OS=Mus musculus GN=Txndc12 PE=2 SV=1	1.64268	1.78482	3.55792		2.32847
sp|P97315|CSRP1_MOUSE	Csrp1	>sp|P97315|CSRP1_MOUSE Cysteine and glycine-rich protein 1 OS=Mus musculus GN=Csrp1 PE=1 SV=3		1.04453	1.17557	1.14432	1.12147
sp|Q8BFS6|CPPED_MOUSE;sp|Q8BFS6-4|CPPED_MOUSE;sp|Q8BFS6-3|CPPED_MOUSE;sp|Q8BFS6-2|CPPED_MOUSE;sp|Q8BFS6-5|CPPED_MOUSE;tr|D3Z7F7|D3Z7F7_MOUSE	Cpped1	>sp|Q8BFS6|CPPED_MOUSE Serine/threonine-protein phosphatase CPPED1 OS=Mus musculus GN=Cpped1 PE=2 SV=1;>sp|Q8BFS6-4|CPPED_MOUSE Isoform 4 of Serine/threonine-protein phosphatase CPPED1 OS=Mus musculus GN=Cpped1;>sp|Q8BFS6-3|CPPED_MOUSE Isoform 3 of Serine/	1.19531	1.26129	1.62435		1.36032
sp|Q9CQC9|SAR1B_MOUSE	Sar1b	>sp|Q9CQC9|SAR1B_MOUSE GTP-binding protein SAR1b OS=Mus musculus GN=Sar1b PE=1 SV=1	1.45619	1.33832	3.58752	1.46861	1.96266
tr|Q8BH80|Q8BH80_MOUSE;sp|Q9QY76|VAPB_MOUSE	Vapb	>tr|Q8BH80|Q8BH80_MOUSE Vesicle-associated membrane protein, associated protein B and C OS=Mus musculus GN=Vapb PE=2 SV=1;>sp|Q9QY76|VAPB_MOUSE Vesicle-associated membrane protein-associated protein B OS=Mus musculus GN=Vapb PE=2 SV=3	1.06844	1.43332	3.04927	2.98574	2.13419
tr|D3Z7P2|D3Z7P2_MOUSE;tr|D3Z3Z2|D3Z3Z2_MOUSE;tr|D3YX08|D3YX08_MOUSE;tr|D3Z0I8|D3Z0I8_MOUSE;sp|Q3UBX0|TM109_MOUSE	Tmem109	>tr|D3Z7P2|D3Z7P2_MOUSE Transmembrane protein 109 (Fragment) OS=Mus musculus GN=Tmem109 PE=4 SV=1;>tr|D3Z3Z2|D3Z3Z2_MOUSE Transmembrane protein 109 (Fragment) OS=Mus musculus GN=Tmem109 PE=4 SV=1;>tr|D3YX08|D3YX08_MOUSE Transmembrane protein 109 OS=Mus mus	1.2275	1.21071	1.61181		1.35001
sp|Q9R1P4|PSA1_MOUSE	Psma1	>sp|Q9R1P4|PSA1_MOUSE Proteasome subunit alpha type-1 OS=Mus musculus GN=Psma1 PE=1 SV=1	0.979367	1.29157	1.46663	1.24535	1.24573
sp|O35459|ECH1_MOUSE;tr|F7B227|F7B227_MOUSE	Ech1	>sp|O35459|ECH1_MOUSE Delta(3,5)-Delta(2,4)-dienoyl-CoA isomerase, mitochondrial OS=Mus musculus GN=Ech1 PE=1 SV=1;>tr|F7B227|F7B227_MOUSE Delta(3,5)-Delta(2,4)-dienoyl-CoA isomerase, mitochondrial (Fragment) OS=Mus musculus GN=Ech1 PE=1 SV=1	0.988139	1.19299	1.43539	1.4764	1.27323
sp|Q921H8|THIKA_MOUSE;tr|H3BKL5|H3BKL5_MOUSE;tr|H3BJZ9|H3BJZ9_MOUSE;sp|Q8VCH0|THIKB_MOUSE;tr|H3BKA1|H3BKA1_MOUSE;tr|H3BJC1|H3BJC1_MOUSE	Acaa1a	>sp|Q921H8|THIKA_MOUSE 3-ketoacyl-CoA thiolase A, peroxisomal OS=Mus musculus GN=Acaa1a PE=1 SV=1;>tr|H3BKL5|H3BKL5_MOUSE 3-ketoacyl-CoA thiolase A, peroxisomal OS=Mus musculus GN=Acaa1a PE=1 SV=1;>tr|H3BJZ9|H3BJZ9_MOUSE 3-ketoacyl-CoA thiolase A, peroxiso	1.36216	1.275	3.45611	1.5914	1.92117
sp|Q9DCD0|6PGD_MOUSE	Pgd	>sp|Q9DCD0|6PGD_MOUSE 6-phosphogluconate dehydrogenase, decarboxylating OS=Mus musculus GN=Pgd PE=1 SV=3	1.01348	1.18575	1.62856	1.38102	1.3022
sp|Q8BPU7|ELMO1_MOUSE;sp|Q8BPU7-2|ELMO1_MOUSE;sp|Q8BPU7-4|ELMO1_MOUSE	Elmo1	>sp|Q8BPU7|ELMO1_MOUSE Engulfment and cell motility protein 1 OS=Mus musculus GN=Elmo1 PE=1 SV=2;>sp|Q8BPU7-2|ELMO1_MOUSE Isoform 2 of Engulfment and cell motility protein 1 OS=Mus musculus GN=Elmo1	1.21286		2.12837	2.06766	1.80296
sp|P26041|MOES_MOUSE	Msn	>sp|P26041|MOES_MOUSE Moesin OS=Mus musculus GN=Msn PE=1 SV=3	1.19877	1.00957	1.43451	1.15909	1.20048
sp|Q923D2|BLVRB_MOUSE;tr|E9PZC3|E9PZC3_MOUSE;tr|E9PZC4|E9PZC4_MOUSE	Blvrb	>sp|Q923D2|BLVRB_MOUSE Flavin reductase (NADPH) OS=Mus musculus GN=Blvrb PE=2 SV=3;>tr|E9PZC3|E9PZC3_MOUSE Flavin reductase (NADPH) OS=Mus musculus GN=Blvrb PE=4 SV=1	1.0165	1.20549	1.68867	1.34626	1.31423
sp|P47740|AL3A2_MOUSE;tr|B1AV77|B1AV77_MOUSE;tr|B1ATI0|B1ATI0_MOUSE;sp|P47739|AL3A1_MOUSE	Aldh3a2	>sp|P47740|AL3A2_MOUSE Fatty aldehyde dehydrogenase OS=Mus musculus GN=Aldh3a2 PE=2 SV=2;>tr|B1AV77|B1AV77_MOUSE Aldehyde dehydrogenase OS=Mus musculus GN=Aldh3a2 PE=3 SV=1;>tr|B1ATI0|B1ATI0_MOUSE Aldehyde dehydrogenase OS=Mus musculus GN=Aldh3a2 PE=3 SV=1	0.943923	1.53808	1.4187	1.77784	1.41964
sp|P51660|DHB4_MOUSE	Hsd17b4	>sp|P51660|DHB4_MOUSE Peroxisomal multifunctional enzyme type 2 OS=Mus musculus GN=Hsd17b4 PE=1 SV=3	1.1191	1.07259	1.71867	1.80263	1.42825
tr|E9QAC6|E9QAC6_MOUSE;tr|E9PUZ5|E9PUZ5_MOUSE;sp|Q62083|PICK1_MOUSE	Pick1	>tr|E9QAC6|E9QAC6_MOUSE Galectin OS=Mus musculus GN=Pick1 PE=4 SV=1;>tr|E9PUZ5|E9PUZ5_MOUSE PRKCA-binding protein OS=Mus musculus GN=Pick1 PE=4 SV=1;>sp|Q62083|PICK1_MOUSE PRKCA-binding protein OS=Mus musculus GN=Pick1 PE=1 SV=2	8.16219	1.70546	4.07456		4.64741
tr|G3UXL2|G3UXL2_MOUSE;sp|Q9D7G0|PRPS1_MOUSE	Prps1l3	>tr|G3UXL2|G3UXL2_MOUSE Protein Prps1l3 OS=Mus musculus GN=Prps1l3 PE=3 SV=1;>sp|Q9D7G0|PRPS1_MOUSE Ribose-phosphate pyrophosphokinase 1 OS=Mus musculus GN=Prps1 PE=1 SV=4	0.967606	1.45328	1.81849	1.36031	1.39992
sp|Q91VR7|MLP3A_MOUSE	Map1lc3a	>sp|Q91VR7|MLP3A_MOUSE Microtubule-associated proteins 1A/1B light chain 3A OS=Mus musculus GN=Map1lc3a PE=1 SV=1	1.44277	1.7305	3.0851		2.08613
sp|Q99L04|DHRS1_MOUSE	Dhrs1	>sp|Q99L04|DHRS1_MOUSE Dehydrogenase/reductase SDR family member 1 OS=Mus musculus GN=Dhrs1 PE=2 SV=1	1.77311	1.0585	2.59421	1.31193	1.68444
sp|Q69ZW3-2|EHBP1_MOUSE;sp|Q69ZW3|EHBP1_MOUSE;tr|Q5SS55|Q5SS55_MOUSE	Ehbp1	>sp|Q69ZW3-2|EHBP1_MOUSE Isoform 2 of EH domain-binding protein 1 OS=Mus musculus GN=Ehbp1;>sp|Q69ZW3|EHBP1_MOUSE EH domain-binding protein 1 OS=Mus musculus GN=Ehbp1 PE=1 SV=3	0.876965	0.638137		0.784644	0.766582
sp|Q60692|PSB6_MOUSE	Psmb6	>sp|Q60692|PSB6_MOUSE Proteasome subunit beta type-6 OS=Mus musculus GN=Psmb6 PE=1 SV=3	0.974801	1.38765	1.53724	1.21975	1.27986
tr|D3Z0F5|D3Z0F5_MOUSE;sp|O88545|CSN6_MOUSE;tr|F6QK86|F6QK86_MOUSE	Cops6	>tr|D3Z0F5|D3Z0F5_MOUSE COP9 signalosome complex subunit 6 OS=Mus musculus GN=Cops6 PE=4 SV=1;>sp|O88545|CSN6_MOUSE COP9 signalosome complex subunit 6 OS=Mus musculus GN=Cops6 PE=1 SV=1	1.03926	1.32997	1.78023	1.19622	1.33642
sp|Q8R0Y6|AL1L1_MOUSE	Aldh1l1	>sp|Q8R0Y6|AL1L1_MOUSE Cytosolic 10-formyltetrahydrofolate dehydrogenase OS=Mus musculus GN=Aldh1l1 PE=1 SV=1	1.31554	0.946033	1.38653	1.36697	1.25377
sp|Q61753|SERA_MOUSE;tr|F6ZSB7|F6ZSB7_MOUSE	Phgdh	>sp|Q61753|SERA_MOUSE D-3-phosphoglycerate dehydrogenase OS=Mus musculus GN=Phgdh PE=1 SV=3	1.08314	1.16144	1.95131	1.41266	1.40214
sp|Q9JHU4|DYHC1_MOUSE;tr|F6ZX84|F6ZX84_MOUSE	Dync1h1	>sp|Q9JHU4|DYHC1_MOUSE Cytoplasmic dynein 1 heavy chain 1 OS=Mus musculus GN=Dync1h1 PE=1 SV=2	1.08071	1.41408		1.33291	1.2759
sp|Q8R1Y2|CP045_MOUSE;tr|D3Z3S8|D3Z3S8_MOUSE;tr|D3YWS4|D3YWS4_MOUSE	2900011O08Rik	>sp|Q8R1Y2|CP045_MOUSE Uncharacterized protein C16orf45 homolog OS=Mus musculus PE=2 SV=1;>tr|D3Z3S8|D3Z3S8_MOUSE Protein 2900011O08Rik (Fragment) OS=Mus musculus GN=2900011O08Rik PE=4 SV=1	1.38484	3.31912	4.10245	1.09337	2.47495
sp|Q80UW2|FBX2_MOUSE	Fbxo2	>sp|Q80UW2|FBX2_MOUSE F-box only protein 2 OS=Mus musculus GN=Fbxo2 PE=1 SV=1	1.40414	1.63182	3.33253	1.14325	1.87794
tr|F8VQE2|F8VQE2_MOUSE;tr|E9Q0A4|E9Q0A4_MOUSE;sp|Q9QXL1|KI21B_MOUSE;tr|F6ZSF2|F6ZSF2_MOUSE;tr|E9QMU1|E9QMU1_MOUSE;sp|B7ZNG0-2|KIF7_MOUSE;tr|J3QNW9|J3QNW9_MOUSE;sp|B7ZNG0|KIF7_MOUSE	Kif21b	>tr|F8VQE2|F8VQE2_MOUSE Kinesin-like protein KIF21B OS=Mus musculus GN=Kif21b PE=1 SV=1;>tr|E9Q0A4|E9Q0A4_MOUSE Kinesin-like protein KIF21B OS=Mus musculus GN=Kif21b PE=1 SV=1;>sp|Q9QXL1|KI21B_MOUSE Kinesin-like protein KIF21B OS=Mus musculus GN=Kif21b PE=	1.52665	2.51198		1.34622	1.79495
tr|G5E850|G5E850_MOUSE;sp|P56395|CYB5_MOUSE;tr|E0CY88|E0CY88_MOUSE	Cyb5a	>tr|G5E850|G5E850_MOUSE Cytochrome b-5, isoform CRA_a OS=Mus musculus GN=Cyb5a PE=1 SV=1;>sp|P56395|CYB5_MOUSE Cytochrome b5 OS=Mus musculus GN=Cyb5a PE=1 SV=2;>tr|E0CY88|E0CY88_MOUSE Cytochrome b5 OS=Mus musculus GN=Cyb5a PE=3 SV=1	1.49462	1.1367	1.75649		1.4626
sp|P60879|SNP25_MOUSE	Snap25	>sp|P60879|SNP25_MOUSE Synaptosomal-associated protein 25 OS=Mus musculus GN=Snap25 PE=1 SV=1	1.37475	4.13737	4.13181	1.11012	2.68851
sp|P06801|MAOX_MOUSE	Me1	>sp|P06801|MAOX_MOUSE NADP-dependent malic enzyme OS=Mus musculus GN=Me1 PE=1 SV=2	1.15362	1.00835	1.44002	1.18012	1.19553
sp|O88746|TOM1_MOUSE;tr|Q3UDC3|Q3UDC3_MOUSE;sp|O88746-2|TOM1_MOUSE	Tom1	>sp|O88746|TOM1_MOUSE Target of Myb protein 1 OS=Mus musculus GN=Tom1 PE=1 SV=1;>tr|Q3UDC3|Q3UDC3_MOUSE Target of Myb protein 1 OS=Mus musculus GN=Tom1 PE=1 SV=1	0.688442	0.718168		0.923201	0.776603
sp|Q8BYA0|TBCD_MOUSE;tr|B1ATU0|B1ATU0_MOUSE	Tbcd	>sp|Q8BYA0|TBCD_MOUSE Tubulin-specific chaperone D OS=Mus musculus GN=Tbcd PE=2 SV=1	1.09477	1.43075		1.23809	1.25454
sp|P35585|AP1M1_MOUSE;tr|D3YZ71|D3YZ71_MOUSE;tr|S4R1Q4|S4R1Q4_MOUSE;sp|Q9WVP1|AP1M2_MOUSE;sp|Q9WVP1-2|AP1M2_MOUSE	Ap1m1	>sp|P35585|AP1M1_MOUSE AP-1 complex subunit mu-1 OS=Mus musculus GN=Ap1m1 PE=1 SV=3	0.970749	1.3761	1.64286	1.24513	1.30871
sp|Q8K3C3|LZIC_MOUSE;tr|B1AS04|B1AS04_MOUSE;tr|B1AS03|B1AS03_MOUSE	Lzic	>sp|Q8K3C3|LZIC_MOUSE Protein LZIC OS=Mus musculus GN=Lzic PE=1 SV=1		1.13866	1.41299	1.13975	1.23047
sp|Q9ES28-3|ARHG7_MOUSE;sp|Q9ES28-7|ARHG7_MOUSE;sp|Q9ES28|ARHG7_MOUSE;sp|Q9ES28-4|ARHG7_MOUSE;sp|Q9ES28-2|ARHG7_MOUSE;sp|Q9ES28-5|ARHG7_MOUSE;tr|D3Z0V2|D3Z0V2_MOUSE;sp|Q9ES28-6|ARHG7_MOUSE;sp|Q9ES28-8|ARHG7_MOUSE	Arhgef7	>sp|Q9ES28-3|ARHG7_MOUSE Isoform C of Rho guanine nucleotide exchange factor 7 OS=Mus musculus GN=Arhgef7;>sp|Q9ES28-7|ARHG7_MOUSE Isoform G of Rho guanine nucleotide exchange factor 7 OS=Mus musculus GN=Arhgef7;>sp|Q9ES28|ARHG7_MOUSE Rho guanine nucleotid	1.07105	1.42868	2.98738	1.56999	1.76427
sp|Q9QXT0|CNPY2_MOUSE	Cnpy2	>sp|Q9QXT0|CNPY2_MOUSE Protein canopy homolog 2 OS=Mus musculus GN=Cnpy2 PE=1 SV=1	1.64661	1.20505	2.22042		1.69069
tr|D3YW48|D3YW48_MOUSE;sp|O88456|CPNS1_MOUSE	Capns1	>tr|D3YW48|D3YW48_MOUSE Calpain small subunit 1 (Fragment) OS=Mus musculus GN=Capns1 PE=4 SV=1;>sp|O88456|CPNS1_MOUSE Calpain small subunit 1 OS=Mus musculus GN=Capns1 PE=2 SV=1	1.23956	1.24946	1.79405		1.42769
tr|Q5UE59|Q5UE59_MOUSE;tr|E9Q7C9|E9Q7C9_MOUSE;tr|Q7TNF4|Q7TNF4_MOUSE;tr|Q8CD76|Q8CD76_MOUSE;sp|O88447|KLC1_MOUSE;tr|F6UYN4|F6UYN4_MOUSE	Klc1	>tr|Q5UE59|Q5UE59_MOUSE Kinesin light chain 1 OS=Mus musculus GN=Klc1 PE=1 SV=1;>tr|E9Q7C9|E9Q7C9_MOUSE Kinesin light chain 1 OS=Mus musculus GN=Klc1 PE=1 SV=1;>tr|Q7TNF4|Q7TNF4_MOUSE Kinesin light chain 1 OS=Mus musculus GN=Klc1 PE=1 SV=1;>tr|Q8CD76|Q8CD7	0.943605	2.39816	2.99542	1.51448	1.96292
sp|Q9QUM9|PSA6_MOUSE;tr|E0CXB1|E0CXB1_MOUSE;tr|E0CYT2|E0CYT2_MOUSE	Psma6	>sp|Q9QUM9|PSA6_MOUSE Proteasome subunit alpha type-6 OS=Mus musculus GN=Psma6 PE=1 SV=1;>tr|E0CXB1|E0CXB1_MOUSE Proteasome subunit alpha type-6 OS=Mus musculus GN=Psma6 PE=1 SV=1	0.971421	1.27901	1.52443	1.21981	1.24867
sp|O88485|DC1I1_MOUSE;tr|D3Z0M6|D3Z0M6_MOUSE;sp|O88485-2|DC1I1_MOUSE;tr|D3Z258|D3Z258_MOUSE	Dync1i1	>sp|O88485|DC1I1_MOUSE Cytoplasmic dynein 1 intermediate chain 1 OS=Mus musculus GN=Dync1i1 PE=1 SV=2;>tr|D3Z0M6|D3Z0M6_MOUSE Cytoplasmic dynein 1 intermediate chain 1 OS=Mus musculus GN=Dync1i1 PE=1 SV=1;>sp|O88485-2|DC1I1_MOUSE Isoform 1B of Cytoplasmic	0.941597	1.83569	1.67819	1.32228	1.44444
sp|Q60737|CSK21_MOUSE;tr|A2ANR6|A2ANR6_MOUSE;tr|Q6NSS6|Q6NSS6_MOUSE	Csnk2a1	>sp|Q60737|CSK21_MOUSE Casein kinase II subunit alpha OS=Mus musculus GN=Csnk2a1 PE=1 SV=2	1.13612	1.30506	2.15292	1.18461	1.44468
tr|Q9CQM8|Q9CQM8_MOUSE;sp|O09167|RL21_MOUSE	Rpl21	>tr|Q9CQM8|Q9CQM8_MOUSE 60S ribosomal protein L21 OS=Mus musculus GN=Rpl21 PE=2 SV=1;>sp|O09167|RL21_MOUSE 60S ribosomal protein L21 OS=Mus musculus GN=Rpl21 PE=2 SV=3		1.23854	1.53824	1.12451	1.30043
tr|Q3UF95|Q3UF95_MOUSE;sp|Q9Z1R2|BAG6_MOUSE;tr|G3UYQ2|G3UYQ2_MOUSE;tr|G3UZT6|G3UZT6_MOUSE;tr|G3UZB4|G3UZB4_MOUSE;tr|G3UXT8|G3UXT8_MOUSE;tr|G3UYZ0|G3UYZ0_MOUSE;tr|G3V013|G3V013_MOUSE;tr|S4R183|S4R183_MOUSE;tr|S4R224|S4R224_MOUSE	Bag6	>tr|Q3UF95|Q3UF95_MOUSE Large proline-rich protein BAG6 OS=Mus musculus GN=Bag6 PE=1 SV=1;>sp|Q9Z1R2|BAG6_MOUSE Large proline-rich protein BAG6 OS=Mus musculus GN=Bag6 PE=1 SV=1;>tr|G3UYQ2|G3UYQ2_MOUSE Large proline-rich protein BAG6 OS=Mus musculus GN=Bag	1.46382	2.74606		1.43088	1.88026
sp|P28652|KCC2B_MOUSE;tr|Q5SVI3|Q5SVI3_MOUSE;tr|Q5SVI0|Q5SVI0_MOUSE;tr|Q5SVI2|Q5SVI2_MOUSE;tr|Q5SVJ0|Q5SVJ0_MOUSE;tr|Q5SVI9|Q5SVI9_MOUSE;tr|Q5SVJ1|Q5SVJ1_MOUSE;tr|Q68EG2|Q68EG2_MOUSE;tr|Q5SVI1|Q5SVI1_MOUSE	Camk2b	>sp|P28652|KCC2B_MOUSE Calcium/calmodulin-dependent protein kinase type II subunit beta OS=Mus musculus GN=Camk2b PE=1 SV=2;>tr|Q5SVI3|Q5SVI3_MOUSE Calcium/calmodulin-dependent protein kinase type II subunit beta OS=Mus musculus GN=Camk2b PE=1 SV=1;>tr|Q5S	0.951464	2.04879	2.20685	1.33348	1.63515
sp|P10126|EF1A1_MOUSE;tr|D3YZ68|D3YZ68_MOUSE;tr|D3Z3I8|D3Z3I8_MOUSE	Eef1a1	>sp|P10126|EF1A1_MOUSE Elongation factor 1-alpha 1 OS=Mus musculus GN=Eef1a1 PE=1 SV=3;>tr|D3YZ68|D3YZ68_MOUSE Elongation factor 1-alpha 1 (Fragment) OS=Mus musculus GN=Eef1a1 PE=1 SV=1;>tr|D3Z3I8|D3Z3I8_MOUSE Elongation factor 1-alpha 1 (Fragment) OS=Mus	0.988962	1.48136	2.20842	1.34472	1.50587
sp|O70591|PFD2_MOUSE;tr|F8WJ30|F8WJ30_MOUSE	Pfdn2	>sp|O70591|PFD2_MOUSE Prefoldin subunit 2 OS=Mus musculus GN=Pfdn2 PE=2 SV=2;>tr|F8WJ30|F8WJ30_MOUSE Prefoldin subunit 2 (Fragment) OS=Mus musculus GN=Pfdn2 PE=4 SV=1	1.13296	1.9553	2.50375	1.09955	1.67289
sp|Q91YN9|BAG2_MOUSE	Bag2	>sp|Q91YN9|BAG2_MOUSE BAG family molecular chaperone regulator 2 OS=Mus musculus GN=Bag2 PE=1 SV=1	0.973797	1.91317	2.64012	1.35861	1.72142
sp|P61164|ACTZ_MOUSE	Actr1a	>sp|P61164|ACTZ_MOUSE Alpha-centractin OS=Mus musculus GN=Actr1a PE=2 SV=1	0.987515	1.39147	2.0575	1.33591	1.4431
sp|P60521|GBRL2_MOUSE	Gabarapl2	>sp|P60521|GBRL2_MOUSE Gamma-aminobutyric acid receptor-associated protein-like 2 OS=Mus musculus GN=Gabarapl2 PE=1 SV=1	1.61602	1.60462	3.75222		2.32429
sp|Q9CQF9|PCYOX_MOUSE;tr|F7CIP8|F7CIP8_MOUSE;tr|D3Z275|D3Z275_MOUSE	Pcyox1	>sp|Q9CQF9|PCYOX_MOUSE Prenylcysteine oxidase OS=Mus musculus GN=Pcyox1 PE=1 SV=1	1.51195	1.19535	4.76118	1.71055	2.29476
sp|O35685|NUDC_MOUSE	Nudc	>sp|O35685|NUDC_MOUSE Nuclear migration protein nudC OS=Mus musculus GN=Nudc PE=1 SV=1	1.02984	2.30821	2.1621	1.18418	1.67108
sp|Q99JP7|GGT7_MOUSE;tr|A2AQN2|A2AQN2_MOUSE;tr|H3BKA5|H3BKA5_MOUSE	Ggt7	>sp|Q99JP7|GGT7_MOUSE Gamma-glutamyltransferase 7 OS=Mus musculus GN=Ggt7 PE=2 SV=2	1.08901	1.52408	2.13652	1.12109	1.46767
sp|Q60996-3|2A5G_MOUSE;sp|Q60996|2A5G_MOUSE;sp|Q60996-2|2A5G_MOUSE;sp|Q60996-4|2A5G_MOUSE	Ppp2r5c	>sp|Q60996-3|2A5G_MOUSE Isoform 3 of Serine/threonine-protein phosphatase 2A 56 kDa regulatory subunit gamma isoform OS=Mus musculus GN=Ppp2r5c;>sp|Q60996|2A5G_MOUSE Serine/threonine-protein phosphatase 2A 56 kDa regulatory subunit gamma isoform OS=Mus mus	1.0251	1.4436	1.71904	1.10751	1.32381
sp|O09172|GSH0_MOUSE;tr|H3BJA3|H3BJA3_MOUSE;tr|F6VNW5|F6VNW5_MOUSE	Gclm	>sp|O09172|GSH0_MOUSE Glutamate--cysteine ligase regulatory subunit OS=Mus musculus GN=Gclm PE=2 SV=1;>tr|H3BJA3|H3BJA3_MOUSE Glutamate--cysteine ligase regulatory subunit (Fragment) OS=Mus musculus GN=Gclm PE=4 SV=1;>tr|F6VNW5|F6VNW5_MOUSE Glutamate--cyst	1.03083	1.72576	2.48145	1.21601	1.61351
sp|P06745|G6PI_MOUSE	Gpi	>sp|P06745|G6PI_MOUSE Glucose-6-phosphate isomerase OS=Mus musculus GN=Gpi PE=1 SV=4	1.05223	1.3237	1.70508	1.08984	1.29271
sp|Q9R1P1|PSB3_MOUSE;tr|D3YVS3|D3YVS3_MOUSE;tr|D3YUM8|D3YUM8_MOUSE	Psmb3	>sp|Q9R1P1|PSB3_MOUSE Proteasome subunit beta type-3 OS=Mus musculus GN=Psmb3 PE=1 SV=1;>tr|D3YVS3|D3YVS3_MOUSE Uncharacterized protein OS=Mus musculus GN=Gm5356 PE=4 SV=1	0.97728	1.25935	1.56747	1.19199	1.24902
sp|P70168|IMB1_MOUSE	Kpnb1	>sp|P70168|IMB1_MOUSE Importin subunit beta-1 OS=Mus musculus GN=Kpnb1 PE=1 SV=2	0.959368	1.32937	1.83803	1.32948	1.36406
sp|Q99KH8|STK24_MOUSE	Stk24	>sp|Q99KH8|STK24_MOUSE Serine/threonine-protein kinase 24 OS=Mus musculus GN=Stk24 PE=1 SV=1	1.05669	2.59865	4.23227	1.31125	2.29971
sp|Q60854|SPB6_MOUSE;tr|F8WIV2|F8WIV2_MOUSE;tr|K7E6F1|K7E6F1_MOUSE;tr|E9Q108|E9Q108_MOUSE;tr|E9Q0P9|E9Q0P9_MOUSE;tr|E9Q3Y1|E9Q3Y1_MOUSE;tr|E9Q6X2|E9Q6X2_MOUSE;tr|E9PYY0|E9PYY0_MOUSE;tr|E9PZQ9|E9PZQ9_MOUSE;tr|E9Q4R2|E9Q4R2_MOUSE;tr|Q3UWK8|Q3UWK8_MOUSE;tr|Q6P6K7|Q6P6K7_MOUSE;tr|W4VSP4|W4VSP4_MOUSE	Serpinb6	>sp|Q60854|SPB6_MOUSE Serpin B6 OS=Mus musculus GN=Serpinb6 PE=1 SV=1;>tr|F8WIV2|F8WIV2_MOUSE Serpin B6 OS=Mus musculus GN=Serpinb6a PE=1 SV=1;>tr|K7E6F1|K7E6F1_MOUSE Serpin B6 (Fragment) OS=Mus musculus GN=Serpinb6a PE=1 SV=1	1.17403	0.949408	1.29134	1.29403	1.1772
sp|Q8R146-2|APEH_MOUSE;sp|Q8R146|APEH_MOUSE	Apeh	>sp|Q8R146-2|APEH_MOUSE Isoform 2 of Acylamino-acid-releasing enzyme OS=Mus musculus GN=Apeh;>sp|Q8R146|APEH_MOUSE Acylamino-acid-releasing enzyme OS=Mus musculus GN=Apeh PE=2 SV=3	1.052	1.02433	1.38805	1.21945	1.17096
sp|P57780|ACTN4_MOUSE;tr|D3Z0L8|D3Z0L8_MOUSE;tr|D3Z761|D3Z761_MOUSE	Actn4	>sp|P57780|ACTN4_MOUSE Alpha-actinin-4 OS=Mus musculus GN=Actn4 PE=1 SV=1	1.045	1.32511		1.2755	1.2152
sp|P11352|GPX1_MOUSE	Gpx1	>sp|P11352|GPX1_MOUSE Glutathione peroxidase 1 OS=Mus musculus GN=Gpx1 PE=1 SV=2	0.955499	1.16016	1.41255	1.36229	1.22263
sp|Q61768|KINH_MOUSE;tr|E9QAK5|E9QAK5_MOUSE	Kif5b	>sp|Q61768|KINH_MOUSE Kinesin-1 heavy chain OS=Mus musculus GN=Kif5b PE=1 SV=3;>tr|E9QAK5|E9QAK5_MOUSE Kinesin-1 heavy chain (Fragment) OS=Mus musculus GN=Kif5b PE=3 SV=1	1.10943	1.45445		1.77891	1.4476
sp|Q9JMH6-2|TRXR1_MOUSE;sp|Q9JMH6|TRXR1_MOUSE	Txnrd1	>sp|Q9JMH6-2|TRXR1_MOUSE Isoform 2 of Thioredoxin reductase 1, cytoplasmic OS=Mus musculus GN=Txnrd1;>sp|Q9JMH6|TRXR1_MOUSE Thioredoxin reductase 1, cytoplasmic OS=Mus musculus GN=Txnrd1 PE=1 SV=3	0.958083	1.35912	1.78684	1.27158	1.34391
sp|Q3UUQ7|PGAP1_MOUSE	Pgap1	>sp|Q3UUQ7|PGAP1_MOUSE GPI inositol-deacylase OS=Mus musculus GN=Pgap1 PE=1 SV=3	1.1088	1.87891		1.96568	1.65113
sp|Q91VI7|RINI_MOUSE	Rnh1	>sp|Q91VI7|RINI_MOUSE Ribonuclease inhibitor OS=Mus musculus GN=Rnh1 PE=1 SV=1	1.06606	1.10067	1.62923	1.18743	1.24585
sp|P52480-2|KPYM_MOUSE	Pkm	>sp|P52480-2|KPYM_MOUSE Isoform M1 of Pyruvate kinase PKM OS=Mus musculus GN=Pkm	1.00049	1.35048	1.80144	1.17615	1.33214
sp|Q9CR60|GOT1B_MOUSE	Golt1b	>sp|Q9CR60|GOT1B_MOUSE Vesicle transport protein GOT1B OS=Mus musculus GN=Golt1b PE=2 SV=1	1.05429	1.41033		1.42686	1.29716
sp|Q9CPU0|LGUL_MOUSE	Glo1	>sp|Q9CPU0|LGUL_MOUSE Lactoylglutathione lyase OS=Mus musculus GN=Glo1 PE=1 SV=3	0.964983	1.23311	2.00206	1.55408	1.43856
sp|O09061|PSB1_MOUSE	Psmb1	>sp|O09061|PSB1_MOUSE Proteasome subunit beta type-1 OS=Mus musculus GN=Psmb1 PE=1 SV=1	0.980589	1.27781	1.56917	1.15575	1.24583
sp|P27601|GNA13_MOUSE;tr|Q9D034|Q9D034_MOUSE	Gna13	>sp|P27601|GNA13_MOUSE Guanine nucleotide-binding protein subunit alpha-13 OS=Mus musculus GN=Gna13 PE=1 SV=1	1.10007	1.16615	2.22141	1.32923	1.45422
sp|Q9DBC7|KAP0_MOUSE;tr|A2AI69|A2AI69_MOUSE	Prkar1a	>sp|Q9DBC7|KAP0_MOUSE cAMP-dependent protein kinase type I-alpha regulatory subunit OS=Mus musculus GN=Prkar1a PE=1 SV=3	0.883796	1.51793	3.12483	2.35896	1.97138
sp|Q76MZ3|2AAA_MOUSE;tr|G3UWL2|G3UWL2_MOUSE;tr|G3UXQ1|G3UXQ1_MOUSE;tr|H3BJ83|H3BJ83_MOUSE;tr|H3BK50|H3BK50_MOUSE	Ppp2r1a	>sp|Q76MZ3|2AAA_MOUSE Serine/threonine-protein phosphatase 2A 65 kDa regulatory subunit A alpha isoform OS=Mus musculus GN=Ppp2r1a PE=1 SV=3	0.965356	2.34465	3.48408	1.35476	2.03721
sp|P47857|PFKAM_MOUSE	Pfkm	>sp|P47857|PFKAM_MOUSE ATP-dependent 6-phosphofructokinase, muscle type OS=Mus musculus GN=Pfkm PE=1 SV=3	0.935809	1.369	1.92588	1.37875	1.40236
tr|E9Q3X0|E9Q3X0_MOUSE;sp|Q9EQK5|MVP_MOUSE;tr|D3Z2N7|D3Z2N7_MOUSE	Mvp	>tr|E9Q3X0|E9Q3X0_MOUSE Major vault protein OS=Mus musculus GN=Mvp PE=4 SV=1;>sp|Q9EQK5|MVP_MOUSE Major vault protein OS=Mus musculus GN=Mvp PE=1 SV=4	1.19081	1.35688		2.00903	1.51891
sp|Q61553|FSCN1_MOUSE;tr|F7BDR1|F7BDR1_MOUSE;tr|D3Z1X1|D3Z1X1_MOUSE;tr|D3YWW3|D3YWW3_MOUSE;tr|D3YZR7|D3YZR7_MOUSE	Fscn1	>sp|Q61553|FSCN1_MOUSE Fascin OS=Mus musculus GN=Fscn1 PE=1 SV=4	1.04652	1.01797	1.43026	1.3267	1.20536
sp|Q9DB05|SNAA_MOUSE	Napa	>sp|Q9DB05|SNAA_MOUSE Alpha-soluble NSF attachment protein OS=Mus musculus GN=Napa PE=1 SV=1	1.10128	2.25057	2.68476	1.0769	1.77838
tr|G3X9N6|G3X9N6_MOUSE;tr|B9EJ86|B9EJ86_MOUSE	Osbpl8	>tr|G3X9N6|G3X9N6_MOUSE Oxysterol-binding protein OS=Mus musculus GN=Osbpl8 PE=1 SV=1;>tr|B9EJ86|B9EJ86_MOUSE Oxysterol-binding protein OS=Mus musculus GN=Osbpl8 PE=1 SV=1	1.54586	3.10919		1.38291	2.01266
sp|P31938|MP2K1_MOUSE	Map2k1	>sp|P31938|MP2K1_MOUSE Dual specificity mitogen-activated protein kinase kinase 1 OS=Mus musculus GN=Map2k1 PE=1 SV=2	0.92335	1.5465	1.6264	1.24795	1.33605
sp|P31648|SC6A1_MOUSE	Slc6a1	>sp|P31648|SC6A1_MOUSE Sodium- and chloride-dependent GABA transporter 1 OS=Mus musculus GN=Slc6a1 PE=1 SV=2	0.995959	2.61132	1.34271	1.50884	1.61471
tr|Q8C605|Q8C605_MOUSE;sp|Q9WUA3|PFKAP_MOUSE;sp|Q9WUA3-2|PFKAP_MOUSE;tr|F6YL81|F6YL81_MOUSE	Pfkp	>tr|Q8C605|Q8C605_MOUSE 6-phosphofructokinase OS=Mus musculus GN=Pfkp PE=1 SV=1;>sp|Q9WUA3|PFKAP_MOUSE ATP-dependent 6-phosphofructokinase, platelet type OS=Mus musculus GN=Pfkp PE=1 SV=1;>sp|Q9WUA3-2|PFKAP_MOUSE Isoform 2 of ATP-dependent 6-phosphofructok	0.932895	1.54429	2.00492	1.29613	1.44456
sp|Q9WTX5|SKP1_MOUSE;tr|E9PUV4|E9PUV4_MOUSE;tr|E9Q3Q7|E9Q3Q7_MOUSE	Skp1	>sp|Q9WTX5|SKP1_MOUSE S-phase kinase-associated protein 1 OS=Mus musculus GN=Skp1 PE=1 SV=3;>tr|E9PUV4|E9PUV4_MOUSE S-phase kinase-associated protein 1 (Fragment) OS=Mus musculus GN=Skp1a PE=4 SV=1	1.12981	1.22427	0.966706	1.37699	1.17444
tr|Q6GT24|Q6GT24_MOUSE;tr|D3Z0Y2|D3Z0Y2_MOUSE	Prdx6	>tr|Q6GT24|Q6GT24_MOUSE Peroxiredoxin 6 OS=Mus musculus GN=Prdx6 PE=1 SV=1;>tr|D3Z0Y2|D3Z0Y2_MOUSE Peroxiredoxin-6 OS=Mus musculus GN=Prdx6 PE=1 SV=1	1.11575	1.01557	1.69041	1.29477	1.27913
sp|Q3UGC7|EI3JA_MOUSE;sp|Q66JS6|EI3JB_MOUSE	Eif3j1	>sp|Q3UGC7|EI3JA_MOUSE Eukaryotic translation initiation factor 3 subunit J-A OS=Mus musculus GN=Eif3j1 PE=2 SV=1;>sp|Q66JS6|EI3JB_MOUSE Eukaryotic translation initiation factor 3 subunit J-B OS=Mus musculus GN=Eif3j2 PE=1 SV=1	0.941386	1.36372	1.23811	1.69128	1.30863
sp|Q9CRD2|EMC2_MOUSE	Emc2	>sp|Q9CRD2|EMC2_MOUSE ER membrane protein complex subunit 2 OS=Mus musculus GN=Emc2 PE=2 SV=1	0.914707	2.52464	2.10335	1.32655	1.71731
sp|Q9D1N9|RM21_MOUSE;sp|Q9D1N9-2|RM21_MOUSE	Mrpl21	>sp|Q9D1N9|RM21_MOUSE 39S ribosomal protein L21, mitochondrial OS=Mus musculus GN=Mrpl21 PE=2 SV=1;>sp|Q9D1N9-2|RM21_MOUSE Isoform 2 of 39S ribosomal protein L21, mitochondrial OS=Mus musculus GN=Mrpl21	1.11178	1.30966	1.72717		1.38287
sp|Q9CYN9|RENR_MOUSE	Atp6ap2	>sp|Q9CYN9|RENR_MOUSE Renin receptor OS=Mus musculus GN=Atp6ap2 PE=2 SV=2	0.852792	1.90911	3.57017	1.77879	2.02771
sp|Q91YR1|TWF1_MOUSE;tr|D3Z2H0|D3Z2H0_MOUSE	Twf1	>sp|Q91YR1|TWF1_MOUSE Twinfilin-1 OS=Mus musculus GN=Twf1 PE=1 SV=2	0.868525	1.42406	1.9229	1.64569	1.46529
sp|P23780|BGAL_MOUSE	Glb1	>sp|P23780|BGAL_MOUSE Beta-galactosidase OS=Mus musculus GN=Glb1 PE=2 SV=1	1.03364	0.992771	1.17905	1.13374	1.0848
sp|Q8VDM4|PSMD2_MOUSE;tr|E9Q2S8|E9Q2S8_MOUSE	Psmd2	>sp|Q8VDM4|PSMD2_MOUSE 26S proteasome non-ATPase regulatory subunit 2 OS=Mus musculus GN=Psmd2 PE=1 SV=1	0.935267	1.35571	2.08097	1.37878	1.43768
sp|O89017|LGMN_MOUSE	Lgmn	>sp|O89017|LGMN_MOUSE Legumain OS=Mus musculus GN=Lgmn PE=1 SV=1	1.16668	1.87668	2.88454		1.97597
sp|Q62422|OSTF1_MOUSE	Ostf1	>sp|Q62422|OSTF1_MOUSE Osteoclast-stimulating factor 1 OS=Mus musculus GN=Ostf1 PE=1 SV=2	1.15064		2.3651	3.33226	2.28267
tr|E0CXN5|E0CXN5_MOUSE;sp|P13707|GPDA_MOUSE	Gpd1	>tr|E0CXN5|E0CXN5_MOUSE Glycerol-3-phosphate dehydrogenase [NAD(+)], cytoplasmic OS=Mus musculus GN=Gpd1 PE=1 SV=1;>sp|P13707|GPDA_MOUSE Glycerol-3-phosphate dehydrogenase [NAD(+)], cytoplasmic OS=Mus musculus GN=Gpd1 PE=1 SV=3	1.02996	1.13422	1.54698	1.11829	1.20736
sp|P35279-2|RAB6A_MOUSE;tr|D3YV69|D3YV69_MOUSE	Rab6a	>sp|P35279-2|RAB6A_MOUSE Isoform 2 of Ras-related protein Rab-6A OS=Mus musculus GN=Rab6a;>tr|D3YV69|D3YV69_MOUSE Ras-related protein Rab-6A OS=Mus musculus GN=Rab6a PE=3 SV=1	0.984089	1.76492	4.01106	1.46453	2.05615
sp|Q8BL86|MBLC2_MOUSE	Mblac2	>sp|Q8BL86|MBLC2_MOUSE Metallo-beta-lactamase domain-containing protein 2 OS=Mus musculus GN=Mblac2 PE=2 SV=2	0.951912	1.9704	2.01875	1.1651	1.52654
sp|Q9CR98|F136A_MOUSE	Fam136a	>sp|Q9CR98|F136A_MOUSE Protein FAM136A OS=Mus musculus GN=Fam136a PE=2 SV=1	1.85424	1.08879	1.45483		1.46596
sp|Q9Z2W0|DNPEP_MOUSE	Dnpep	>sp|Q9Z2W0|DNPEP_MOUSE Aspartyl aminopeptidase OS=Mus musculus GN=Dnpep PE=2 SV=2	0.889171	1.53941	1.67368	1.31084	1.35328
sp|P61294|RAB6B_MOUSE	Rab6b	>sp|P61294|RAB6B_MOUSE Ras-related protein Rab-6B OS=Mus musculus GN=Rab6b PE=1 SV=1	0.872208	2.56624	4.01503	1.48692	2.2351
sp|O70435|PSA3_MOUSE;tr|E0CX62|E0CX62_MOUSE;tr|E0CZ34|E0CZ34_MOUSE;tr|F8WH02|F8WH02_MOUSE;tr|E0CYL6|E0CYL6_MOUSE	Psma3	>sp|O70435|PSA3_MOUSE Proteasome subunit alpha type-3 OS=Mus musculus GN=Psma3 PE=1 SV=3;>tr|E0CX62|E0CX62_MOUSE Proteasome subunit alpha type-3 OS=Mus musculus GN=Psma3 PE=1 SV=2	0.95316	1.27986	1.60262	1.18225	1.25447
sp|Q91VK1|BZW2_MOUSE	Bzw2	>sp|Q91VK1|BZW2_MOUSE Basic leucine zipper and W2 domain-containing protein 2 OS=Mus musculus GN=Bzw2 PE=1 SV=1	1.06061	2.7996	4.42134	1.1493	2.35771
sp|Q8BWT1|THIM_MOUSE	Acaa2	>sp|Q8BWT1|THIM_MOUSE 3-ketoacyl-CoA thiolase, mitochondrial OS=Mus musculus GN=Acaa2 PE=1 SV=3	0.893106	1.30248	1.56368	1.44772	1.30175
tr|A2A9X5|A2A9X5_MOUSE;sp|Q9JM14|NT5C_MOUSE	Nt5c	>tr|A2A9X5|A2A9X5_MOUSE 5(3)-deoxyribonucleotidase, cytosolic type OS=Mus musculus GN=Nt5c PE=4 SV=1;>sp|Q9JM14|NT5C_MOUSE 5(3)-deoxyribonucleotidase, cytosolic type OS=Mus musculus GN=Nt5c PE=1 SV=1	3.64679	1.06377	1.9705	1.17917	1.96506
sp|Q8BG32|PSD11_MOUSE;tr|G3UYH2|G3UYH2_MOUSE;tr|G3UWW7|G3UWW7_MOUSE;tr|G3UXL5|G3UXL5_MOUSE;tr|G3UYL8|G3UYL8_MOUSE;tr|G3UX15|G3UX15_MOUSE;tr|G3UYI4|G3UYI4_MOUSE;tr|G3UYL3|G3UYL3_MOUSE;tr|G3UX67|G3UX67_MOUSE;tr|G3UWV7|G3UWV7_MOUSE;tr|G3UZ33|G3UZ33_MOUSE;tr|G3UZ28|G3UZ28_MOUSE	Psmd11	>sp|Q8BG32|PSD11_MOUSE 26S proteasome non-ATPase regulatory subunit 11 OS=Mus musculus GN=Psmd11 PE=1 SV=3	0.940268	1.32327	2.01399	1.33943	1.40424
sp|O35874|SATT_MOUSE;tr|Q5SSP3|Q5SSP3_MOUSE	Slc1a4	>sp|O35874|SATT_MOUSE Neutral amino acid transporter A OS=Mus musculus GN=Slc1a4 PE=1 SV=1;>tr|Q5SSP3|Q5SSP3_MOUSE Neutral amino acid transporter A OS=Mus musculus GN=Slc1a4 PE=1 SV=1	1.0262	2.11194	1.67537	1.07372	1.47181
sp|P26039|TLN1_MOUSE;tr|A2AIM2|A2AIM2_MOUSE;tr|F6SX70|F6SX70_MOUSE;tr|F6S1V7|F6S1V7_MOUSE	Tln1	>sp|P26039|TLN1_MOUSE Talin-1 OS=Mus musculus GN=Tln1 PE=1 SV=2	1.04546	1.31475		1.49177	1.28399
tr|G3X9I1|G3X9I1_MOUSE;sp|Q91VU0|FAM3C_MOUSE;tr|G5E911|G5E911_MOUSE;tr|E9Q0W5|E9Q0W5_MOUSE;tr|E9Q8C5|E9Q8C5_MOUSE;tr|E9Q6F0|E9Q6F0_MOUSE	Fam3c	>tr|G3X9I1|G3X9I1_MOUSE DNA segment, Chr 6, Wayne State University 176, expressed, isoform CRA_a OS=Mus musculus GN=Fam3c PE=4 SV=1;>sp|Q91VU0|FAM3C_MOUSE Protein FAM3C OS=Mus musculus GN=Fam3c PE=1 SV=1;>tr|G5E911|G5E911_MOUSE DNA segment, Chr 6, Wayne St	1.6422		3.04591	1.24219	1.97677
sp|O54988-2|SLK_MOUSE;sp|O54988|SLK_MOUSE;sp|O55098|STK10_MOUSE	Slk	>sp|O54988-2|SLK_MOUSE Isoform 2 of STE20-like serine/threonine-protein kinase OS=Mus musculus GN=Slk;>sp|O54988|SLK_MOUSE STE20-like serine/threonine-protein kinase OS=Mus musculus GN=Slk PE=1 SV=2	1.0262	1.2168		1.29986	1.18095
tr|G3X9Y5|G3X9Y5_MOUSE;tr|E9Q735|E9Q735_MOUSE;tr|E9Q442|E9Q442_MOUSE	Ube4a	>tr|G3X9Y5|G3X9Y5_MOUSE Protein Ube4a OS=Mus musculus GN=Ube4a PE=4 SV=1;>tr|E9Q735|E9Q735_MOUSE Protein Ube4a OS=Mus musculus GN=Ube4a PE=4 SV=1	1.25582	1.99114		1.20556	1.48417
sp|Q9Z127|LAT1_MOUSE;sp|Q8BGK6-2|YLAT2_MOUSE;sp|Q8BGK6|YLAT2_MOUSE	Slc7a5	>sp|Q9Z127|LAT1_MOUSE Large neutral amino acids transporter small subunit 1 OS=Mus musculus GN=Slc7a5 PE=1 SV=2	0.971684	1.79269	1.59146	1.10607	1.36548
sp|Q64310|SURF4_MOUSE;tr|E0CXD9|E0CXD9_MOUSE;tr|F7CH13|F7CH13_MOUSE	Surf4	>sp|Q64310|SURF4_MOUSE Surfeit locus protein 4 OS=Mus musculus GN=Surf4 PE=2 SV=1;>tr|E0CXD9|E0CXD9_MOUSE Surfeit locus protein 4 OS=Mus musculus GN=Surf4 PE=4 SV=1	1.10485	1.28636		1.72801	1.37308
sp|P47199|QOR_MOUSE;tr|V9GXY8|V9GXY8_MOUSE;tr|D3Z2X0|D3Z2X0_MOUSE;tr|D3YUG9|D3YUG9_MOUSE;tr|D3YWU6|D3YWU6_MOUSE;tr|D3Z4Q4|D3Z4Q4_MOUSE	Cryz	>sp|P47199|QOR_MOUSE Quinone oxidoreductase OS=Mus musculus GN=Cryz PE=1 SV=1;>tr|V9GXY8|V9GXY8_MOUSE Quinone oxidoreductase OS=Mus musculus GN=Cryz PE=1 SV=1	0.979284	1.15777	1.66142	1.24011	1.25965
sp|Q8VDD5|MYH9_MOUSE;tr|F2Z494|F2Z494_MOUSE	Myh9	>sp|Q8VDD5|MYH9_MOUSE Myosin-9 OS=Mus musculus GN=Myh9 PE=1 SV=4	1.0919	1.27907		1.66913	1.3467
sp|Q91ZX7|LRP1_MOUSE;tr|Q3U5J2|Q3U5J2_MOUSE	Lrp1	>sp|Q91ZX7|LRP1_MOUSE Prolow-density lipoprotein receptor-related protein 1 OS=Mus musculus GN=Lrp1 PE=1 SV=1	1.14709	3.04191	4.33655		2.84185
sp|Q62393-3|TPD52_MOUSE;tr|D3Z125|D3Z125_MOUSE;sp|Q62393-2|TPD52_MOUSE;tr|E9PUA7|E9PUA7_MOUSE;tr|D3Z7X7|D3Z7X7_MOUSE;sp|Q62393|TPD52_MOUSE;tr|D3Z637|D3Z637_MOUSE;tr|D3Z2U2|D3Z2U2_MOUSE	Tpd52	>sp|Q62393-3|TPD52_MOUSE Isoform 3 of Tumor protein D52 OS=Mus musculus GN=Tpd52;>tr|D3Z125|D3Z125_MOUSE Tumor protein D52 (Fragment) OS=Mus musculus GN=Tpd52 PE=4 SV=1;>sp|Q62393-2|TPD52_MOUSE Isoform 2 of Tumor protein D52 OS=Mus musculus GN=Tpd52;>tr|E9	1.15937		2.26076	1.4541	1.62474
sp|Q9D8W5|PSD12_MOUSE;tr|B1AT36|B1AT36_MOUSE;tr|Q3TRH2|Q3TRH2_MOUSE	Psmd12	>sp|Q9D8W5|PSD12_MOUSE 26S proteasome non-ATPase regulatory subunit 12 OS=Mus musculus GN=Psmd12 PE=1 SV=4;>tr|B1AT36|B1AT36_MOUSE 26S proteasome non-ATPase regulatory subunit 12 OS=Mus musculus GN=Psmd12 PE=4 SV=1;>tr|Q3TRH2|Q3TRH2_MOUSE 26S proteasome no	0.910279	1.34433	1.27359	1.26731	1.19888
sp|Q8C129|LCAP_MOUSE	Lnpep	>sp|Q8C129|LCAP_MOUSE Leucyl-cystinyl aminopeptidase OS=Mus musculus GN=Lnpep PE=1 SV=1	1.32066	1.84811		1.11574	1.42817
sp|P24270|CATA_MOUSE;tr|A2AL20|A2AL20_MOUSE	Cat	>sp|P24270|CATA_MOUSE Catalase OS=Mus musculus GN=Cat PE=1 SV=4	1.02785	1.7898	3.45991	1.21602	1.8734
sp|P59481|LMA2L_MOUSE;tr|D3Z4P2|D3Z4P2_MOUSE;tr|F6QN75|F6QN75_MOUSE	Lman2l	>sp|P59481|LMA2L_MOUSE VIP36-like protein OS=Mus musculus GN=Lman2l PE=2 SV=1;>tr|D3Z4P2|D3Z4P2_MOUSE Lectin, mannose-binding 2-like, isoform CRA_b OS=Mus musculus GN=Lman2l PE=4 SV=1;>tr|F6QN75|F6QN75_MOUSE VIP36-like protein (Fragment) OS=Mus musculus GN	0.90782	1.31318	1.81626	1.357	1.34857
sp|P49615|CDK5_MOUSE;tr|D3Z2T9|D3Z2T9_MOUSE;tr|E9Q9E4|E9Q9E4_MOUSE;tr|E9PZX7|E9PZX7_MOUSE;sp|P11440|CDK1_MOUSE;sp|P97377-2|CDK2_MOUSE;sp|Q80YP0|CDK3_MOUSE;sp|P30285|CDK4_MOUSE;sp|P97377|CDK2_MOUSE;sp|Q04899|CDK18_MOUSE;sp|Q14AX6-2|CDK12_MOUSE;sp|Q14AX6-3|CDK12_MOUSE;sp|Q14AX6|CDK12_MOUSE	Cdk5	>sp|P49615|CDK5_MOUSE Cyclin-dependent kinase 5 OS=Mus musculus GN=Cdk5 PE=1 SV=1	0.931848	1.4308	1.68523	1.17347	1.30534
sp|P50518|VATE1_MOUSE;sp|Q9D593|VATE2_MOUSE	Atp6v1e1	>sp|P50518|VATE1_MOUSE V-type proton ATPase subunit E 1 OS=Mus musculus GN=Atp6v1e1 PE=1 SV=2	0.901848	1.45459	1.763	1.26254	1.34549
sp|Q11136|PEPD_MOUSE;tr|G3UXC5|G3UXC5_MOUSE	Pepd	>sp|Q11136|PEPD_MOUSE Xaa-Pro dipeptidase OS=Mus musculus GN=Pepd PE=2 SV=3	0.936968	1.49774	2.19342	1.25073	1.46972
sp|Q80X80|C2C2L_MOUSE	C2cd2l	>sp|Q80X80|C2C2L_MOUSE C2 domain-containing protein 2-like OS=Mus musculus GN=C2cd2l PE=1 SV=3	1.09827	1.80133		1.32952	1.40971
sp|P62334|PRS10_MOUSE	Psmc6	>sp|P62334|PRS10_MOUSE 26S protease regulatory subunit 10B OS=Mus musculus GN=Psmc6 PE=1 SV=1	0.913085	1.35379	1.85908	1.30821	1.35854
sp|P62814|VATB2_MOUSE	Atp6v1b2	>sp|P62814|VATB2_MOUSE V-type proton ATPase subunit B, brain isoform OS=Mus musculus GN=Atp6v1b2 PE=1 SV=1	0.912923	1.5159	2.08976	1.27616	1.44869
sp|P61750|ARF4_MOUSE;tr|E9Q798|E9Q798_MOUSE;tr|F6UFB9|F6UFB9_MOUSE;tr|E9Q2C2|E9Q2C2_MOUSE	Arf4	>sp|P61750|ARF4_MOUSE ADP-ribosylation factor 4 OS=Mus musculus GN=Arf4 PE=1 SV=2;>tr|E9Q798|E9Q798_MOUSE ADP-ribosylation factor 4 OS=Mus musculus GN=Arf4 PE=3 SV=1	1.12964	2.15312	3.31951		2.20076
sp|Q91XL9|OSBL1_MOUSE;tr|Q3V156|Q3V156_MOUSE;sp|Q91XL9-2|OSBL1_MOUSE;sp|Q91XL9-3|OSBL1_MOUSE;tr|D3Z7I9|D3Z7I9_MOUSE;tr|D3YZ66|D3YZ66_MOUSE;tr|Q8K2D2|Q8K2D2_MOUSE	Osbpl1a	>sp|Q91XL9|OSBL1_MOUSE Oxysterol-binding protein-related protein 1 OS=Mus musculus GN=Osbpl1a PE=1 SV=2;>tr|Q3V156|Q3V156_MOUSE Oxysterol-binding protein OS=Mus musculus GN=Osbpl1a PE=2 SV=1;>sp|Q91XL9-2|OSBL1_MOUSE Isoform 2 of Oxysterol-binding protein-r	1.07	2.22003	2.61114		1.96705
sp|P10852|4F2_MOUSE;sp|P10852-2|4F2_MOUSE	Slc3a2	>sp|P10852|4F2_MOUSE 4F2 cell-surface antigen heavy chain OS=Mus musculus GN=Slc3a2 PE=1 SV=1;>sp|P10852-2|4F2_MOUSE Isoform 2 of 4F2 cell-surface antigen heavy chain OS=Mus musculus GN=Slc3a2	0.959059	1.47521	1.79527	1.12277	1.33807
sp|O35114|SCRB2_MOUSE	Scarb2	>sp|O35114|SCRB2_MOUSE Lysosome membrane protein 2 OS=Mus musculus GN=Scarb2 PE=1 SV=3	1.0477	0.993726	1.61706	1.48718	1.28642
sp|P52480|KPYM_MOUSE;tr|E9Q509|E9Q509_MOUSE;tr|G3X925|G3X925_MOUSE;sp|P53657|KPYR_MOUSE	Pkm	>sp|P52480|KPYM_MOUSE Pyruvate kinase PKM OS=Mus musculus GN=Pkm PE=1 SV=4	1.01412	1.26662	1.70328	1.08374	1.26694
sp|Q9R0H0-2|ACOX1_MOUSE;sp|Q9R0H0|ACOX1_MOUSE;tr|A2A848|A2A848_MOUSE	Acox1	>sp|Q9R0H0-2|ACOX1_MOUSE Isoform 2 of Peroxisomal acyl-coenzyme A oxidase 1 OS=Mus musculus GN=Acox1;>sp|Q9R0H0|ACOX1_MOUSE Peroxisomal acyl-coenzyme A oxidase 1 OS=Mus musculus GN=Acox1 PE=1 SV=5;>tr|A2A848|A2A848_MOUSE Peroxisomal acyl-coenzyme A oxidase	1.0173	2.4829	3.3813	1.09382	1.99383
sp|P99026|PSB4_MOUSE	Psmb4	>sp|P99026|PSB4_MOUSE Proteasome subunit beta type-4 OS=Mus musculus GN=Psmb4 PE=1 SV=1	0.944458	1.26535	1.61038	1.18087	1.25026
sp|P18242|CATD_MOUSE;tr|F6Y6L6|F6Y6L6_MOUSE;tr|F8WIR1|F8WIR1_MOUSE	Ctsd	>sp|P18242|CATD_MOUSE Cathepsin D OS=Mus musculus GN=Ctsd PE=1 SV=1;>tr|F6Y6L6|F6Y6L6_MOUSE Cathepsin D (Fragment) OS=Mus musculus GN=Ctsd PE=3 SV=1;>tr|F8WIR1|F8WIR1_MOUSE Cathepsin D OS=Mus musculus GN=Ctsd PE=3 SV=1	0.917299	1.18228	1.81898	1.59537	1.37848
sp|Q8VDQ8-2|SIR2_MOUSE;sp|Q8VDQ8|SIR2_MOUSE;sp|Q8VDQ8-3|SIR2_MOUSE;sp|Q8VDQ8-4|SIR2_MOUSE	Sirt2	>sp|Q8VDQ8-2|SIR2_MOUSE Isoform 2 of NAD-dependent protein deacetylase sirtuin-2 OS=Mus musculus GN=Sirt2;>sp|Q8VDQ8|SIR2_MOUSE NAD-dependent protein deacetylase sirtuin-2 OS=Mus musculus GN=Sirt2 PE=1 SV=2;>sp|Q8VDQ8-3|SIR2_MOUSE Isoform 3 of NAD-dependen	0.851521	1.75527	1.8603	1.3524	1.45487
sp|Q9CR67|TMM33_MOUSE;tr|Q9CZM3|Q9CZM3_MOUSE;tr|E0CXY5|E0CXY5_MOUSE	Tmem33	>sp|Q9CR67|TMM33_MOUSE Transmembrane protein 33 OS=Mus musculus GN=Tmem33 PE=2 SV=1	0.930627	1.33148	4.03405	2.08278	2.09473
sp|Q60605-2|MYL6_MOUSE;sp|Q60605|MYL6_MOUSE	Myl6	>sp|Q60605-2|MYL6_MOUSE Isoform Smooth muscle of Myosin light polypeptide 6 OS=Mus musculus GN=Myl6;>sp|Q60605|MYL6_MOUSE Myosin light polypeptide 6 OS=Mus musculus GN=Myl6 PE=1 SV=3	1.04126	1.831	2.0221		1.63145
sp|Q3TW96|UAP1L_MOUSE;sp|Q3TW96-2|UAP1L_MOUSE	Uap1l1	>sp|Q3TW96|UAP1L_MOUSE UDP-N-acetylhexosamine pyrophosphorylase-like protein 1 OS=Mus musculus GN=Uap1l1 PE=2 SV=1;>sp|Q3TW96-2|UAP1L_MOUSE Isoform 2 of UDP-N-acetylhexosamine pyrophosphorylase-like protein 1 OS=Mus musculus GN=Uap1l1	1.31591	1.13492		1.98194	1.47759
sp|Q05D44|IF2P_MOUSE	Eif5b	>sp|Q05D44|IF2P_MOUSE Eukaryotic translation initiation factor 5B OS=Mus musculus GN=Eif5b PE=1 SV=2	1.10568	1.82746		1.29529	1.40947
sp|P97372|PSME2_MOUSE;tr|G3X9V0|G3X9V0_MOUSE;tr|E0CZ90|E0CZ90_MOUSE	Psme2	>sp|P97372|PSME2_MOUSE Proteasome activator complex subunit 2 OS=Mus musculus GN=Psme2 PE=2 SV=4;>tr|G3X9V0|G3X9V0_MOUSE MCG22048, isoform CRA_a OS=Mus musculus GN=Psme2 PE=4 SV=1	1.28601	0.900928	1.39257	1.25699	1.20912
tr|D3Z0Q6|D3Z0Q6_MOUSE;sp|Q9Z1E4|GYS1_MOUSE	Gys1	>tr|D3Z0Q6|D3Z0Q6_MOUSE Glycogen [starch] synthase, muscle OS=Mus musculus GN=Gys1 PE=4 SV=1;>sp|Q9Z1E4|GYS1_MOUSE Glycogen [starch] synthase, muscle OS=Mus musculus GN=Gys1 PE=1 SV=2	1.03066	1.00761	1.28988	1.50285	1.20775
sp|O08529|CAN2_MOUSE	Capn2	>sp|O08529|CAN2_MOUSE Calpain-2 catalytic subunit OS=Mus musculus GN=Capn2 PE=2 SV=4	1.04051	1.04072	1.684	1.25966	1.25622
sp|Q921E2|RAB31_MOUSE;tr|Q3TXV4|Q3TXV4_MOUSE	Rab31	>sp|Q921E2|RAB31_MOUSE Ras-related protein Rab-31 OS=Mus musculus GN=Rab31 PE=1 SV=1;>tr|Q3TXV4|Q3TXV4_MOUSE Rab22B OS=Mus musculus GN=Rab31 PE=1 SV=1	1.10052	1.9656	3.00088		2.02234
sp|O35604|NPC1_MOUSE	Npc1	>sp|O35604|NPC1_MOUSE Niemann-Pick C1 protein OS=Mus musculus GN=Npc1 PE=1 SV=2	1.01843	1.41123		1.31149	1.24705
sp|Q9CQ45|NENF_MOUSE	Nenf	>sp|Q9CQ45|NENF_MOUSE Neudesin OS=Mus musculus GN=Nenf PE=1 SV=1	1.33113	1.49538	3.46598		2.0975
sp|Q99K46|UBP11_MOUSE	Usp11	>sp|Q99K46|UBP11_MOUSE Ubiquitin carboxyl-terminal hydrolase 11 OS=Mus musculus GN=Usp11 PE=2 SV=4	1.0835	2.84789		4.08381	2.67174
tr|G5E8J3|G5E8J3_MOUSE;sp|Q8K1X1|WDR11_MOUSE	Wdr11	>tr|G5E8J3|G5E8J3_MOUSE Bromodomain and WD repeat domain containing 2, isoform CRA_a OS=Mus musculus GN=Wdr11 PE=4 SV=1;>sp|Q8K1X1|WDR11_MOUSE WD repeat-containing protein 11 OS=Mus musculus GN=Wdr11 PE=2 SV=1	1.02784	1.47233		1.66591	1.38869
sp|P70188-2|KIFA3_MOUSE;sp|P70188|KIFA3_MOUSE	Kifap3	>sp|P70188-2|KIFA3_MOUSE Isoform KAP3B of Kinesin-associated protein 3 OS=Mus musculus GN=Kifap3;>sp|P70188|KIFA3_MOUSE Kinesin-associated protein 3 OS=Mus musculus GN=Kifap3 PE=1 SV=1	1.06611	1.43583		1.91011	1.47068
sp|Q63844|MK03_MOUSE;tr|D3Z3G6|D3Z3G6_MOUSE;tr|D3Z6D8|D3Z6D8_MOUSE;tr|E9PXX5|E9PXX5_MOUSE;tr|E9Q3I6|E9Q3I6_MOUSE;sp|Q6P5G0|MK04_MOUSE;sp|Q61532|MK06_MOUSE	Mapk3	>sp|Q63844|MK03_MOUSE Mitogen-activated protein kinase 3 OS=Mus musculus GN=Mapk3 PE=1 SV=5;>tr|D3Z3G6|D3Z3G6_MOUSE Mitogen-activated protein kinase 3 OS=Mus musculus GN=Mapk3 PE=1 SV=1;>tr|D3Z6D8|D3Z6D8_MOUSE Mitogen-activated protein kinase 3 OS=Mus musc	0.900624	1.23423	1.85096	1.45184	1.35942
sp|P10649|GSTM1_MOUSE;tr|A2AE89|A2AE89_MOUSE;tr|F6WHQ7|F6WHQ7_MOUSE;tr|A2AE91|A2AE91_MOUSE;tr|J3QQ61|J3QQ61_MOUSE	Gstm1	>sp|P10649|GSTM1_MOUSE Glutathione S-transferase Mu 1 OS=Mus musculus GN=Gstm1 PE=1 SV=2;>tr|A2AE89|A2AE89_MOUSE Glutathione S-transferase Mu 1 (Fragment) OS=Mus musculus GN=Gstm1 PE=3 SV=1;>tr|F6WHQ7|F6WHQ7_MOUSE Glutathione S-transferase Mu 1 (Fragment)	0.946053	1.12382	1.69258	1.38556	1.287
sp|Q6PDL0|DC1L2_MOUSE	Dync1li2	>sp|Q6PDL0|DC1L2_MOUSE Cytoplasmic dynein 1 light intermediate chain 2 OS=Mus musculus GN=Dync1li2 PE=1 SV=2	0.82692	1.68201	1.44631	2.17202	1.53181
sp|P63085|MK01_MOUSE;tr|F6VEI7|F6VEI7_MOUSE	Mapk1	>sp|P63085|MK01_MOUSE Mitogen-activated protein kinase 1 OS=Mus musculus GN=Mapk1 PE=1 SV=3	0.868682	1.555	2.35061	1.38028	1.53864
sp|P51880|FABP7_MOUSE;tr|E9Q0H6|E9Q0H6_MOUSE	Fabp7	>sp|P51880|FABP7_MOUSE Fatty acid-binding protein, brain OS=Mus musculus GN=Fabp7 PE=1 SV=2;>tr|E9Q0H6|E9Q0H6_MOUSE Fatty acid-binding protein, brain OS=Mus musculus GN=Fabp7 PE=3 SV=1	1.12238	0.933565	1.48714	1.3438	1.22172
sp|Q91YS8|KCC1A_MOUSE;tr|D3Z368|D3Z368_MOUSE	Camk1	>sp|Q91YS8|KCC1A_MOUSE Calcium/calmodulin-dependent protein kinase type 1 OS=Mus musculus GN=Camk1 PE=1 SV=1	1.41764	1.08216		1.99413	1.49798
sp|Q9JLV5|CUL3_MOUSE;tr|E9Q4T8|E9Q4T8_MOUSE;tr|F6ZZK0|F6ZZK0_MOUSE;tr|F6UY44|F6UY44_MOUSE;tr|F6R0N8|F6R0N8_MOUSE	Cul3	>sp|Q9JLV5|CUL3_MOUSE Cullin-3 OS=Mus musculus GN=Cul3 PE=1 SV=1;>tr|E9Q4T8|E9Q4T8_MOUSE Cullin-3 OS=Mus musculus GN=Cul3 PE=3 SV=1	0.9133	2.13122	2.8988	1.18806	1.78284
tr|F8VQF9|F8VQF9_MOUSE;sp|Q3TLI0|TPC10_MOUSE	Trappc10	>tr|F8VQF9|F8VQF9_MOUSE Trafficking protein particle complex subunit 10 OS=Mus musculus GN=Trappc10 PE=1 SV=1;>sp|Q3TLI0|TPC10_MOUSE Trafficking protein particle complex subunit 10 OS=Mus musculus GN=Trappc10 PE=1 SV=2	1.05368	1.89922		1.46299	1.47196
sp|P61967|AP1S1_MOUSE;tr|D3Z0D6|D3Z0D6_MOUSE;tr|D3YXN0|D3YXN0_MOUSE;tr|D3Z268|D3Z268_MOUSE;sp|Q7TN05|AP1S3_MOUSE	Ap1s1	>sp|P61967|AP1S1_MOUSE AP-1 complex subunit sigma-1A OS=Mus musculus GN=Ap1s1 PE=1 SV=1;>tr|D3Z0D6|D3Z0D6_MOUSE AP-1 complex subunit sigma-1A (Fragment) OS=Mus musculus GN=Ap1s1 PE=4 SV=1;>tr|D3YXN0|D3YXN0_MOUSE AP-1 complex subunit sigma-1A (Fragment) OS=	1.12381	1.21231	1.76389		1.36667
sp|Q9JKF1|IQGA1_MOUSE;tr|F8VQ29|F8VQ29_MOUSE	Iqgap1	>sp|Q9JKF1|IQGA1_MOUSE Ras GTPase-activating-like protein IQGAP1 OS=Mus musculus GN=Iqgap1 PE=1 SV=2	1.25134	1.07657		1.67089	1.33293
sp|P62627|DLRB1_MOUSE;tr|A2AVR9|A2AVR9_MOUSE	Dynlrb1	>sp|P62627|DLRB1_MOUSE Dynein light chain roadblock-type 1 OS=Mus musculus GN=Dynlrb1 PE=1 SV=3;>tr|A2AVR9|A2AVR9_MOUSE Dynein light chain roadblock-type 1 OS=Mus musculus GN=Dynlrb1 PE=4 SV=1	1.065	2.71625	3.82591		2.53572
sp|Q9WVJ2|PSD13_MOUSE;tr|E9Q5I9|E9Q5I9_MOUSE;tr|F6ZQQ3|F6ZQQ3_MOUSE;tr|E9Q0U1|E9Q0U1_MOUSE;tr|F6PXS6|F6PXS6_MOUSE;tr|E9PY93|E9PY93_MOUSE	Psmd13	>sp|Q9WVJ2|PSD13_MOUSE 26S proteasome non-ATPase regulatory subunit 13 OS=Mus musculus GN=Psmd13 PE=1 SV=1;>tr|E9Q5I9|E9Q5I9_MOUSE 26S proteasome non-ATPase regulatory subunit 13 OS=Mus musculus GN=Psmd13 PE=4 SV=1	0.934437	1.16547	1.8216	1.38262	1.32603
sp|Q9Z0Y1|DCTN3_MOUSE;tr|E9Q919|E9Q919_MOUSE	Dctn3	>sp|Q9Z0Y1|DCTN3_MOUSE Dynactin subunit 3 OS=Mus musculus GN=Dctn3 PE=2 SV=2;>tr|E9Q919|E9Q919_MOUSE Dynactin subunit 3 OS=Mus musculus GN=Dctn3 PE=4 SV=1	1.10885	1.29887	1.90559		1.43777
sp|Q6WKZ8-2|UBR2_MOUSE;sp|Q6WKZ8|UBR2_MOUSE;sp|Q6WKZ8-3|UBR2_MOUSE	Ubr2	>sp|Q6WKZ8-2|UBR2_MOUSE Isoform 2 of E3 ubiquitin-protein ligase UBR2 OS=Mus musculus GN=Ubr2;>sp|Q6WKZ8|UBR2_MOUSE E3 ubiquitin-protein ligase UBR2 OS=Mus musculus GN=Ubr2 PE=1 SV=2;>sp|Q6WKZ8-3|UBR2_MOUSE Isoform 3 of E3 ubiquitin-protein ligase UBR2 OS=	1.02056	1.66059		1.8158	1.49898
sp|Q8C0M9|ASGL1_MOUSE	Asrgl1	>sp|Q8C0M9|ASGL1_MOUSE Isoaspartyl peptidase/L-asparaginase OS=Mus musculus GN=Asrgl1 PE=1 SV=1	0.970286	1.06154	1.67312	1.45089	1.28896
sp|P10605|CATB_MOUSE	Ctsb	>sp|P10605|CATB_MOUSE Cathepsin B OS=Mus musculus GN=Ctsb PE=1 SV=2	1.00872	1.31944	1.87774	1.08037	1.32157
sp|O35639|ANXA3_MOUSE	Anxa3	>sp|O35639|ANXA3_MOUSE Annexin A3 OS=Mus musculus GN=Anxa3 PE=1 SV=4	1.10785	0.977379	1.30163	1.77034	1.2893
sp|Q9D6J5|NDUB8_MOUSE;tr|E9Q9J5|E9Q9J5_MOUSE;tr|Q3V406|Q3V406_MOUSE;tr|F6VCY0|F6VCY0_MOUSE	Ndufb8	>sp|Q9D6J5|NDUB8_MOUSE NADH dehydrogenase [ubiquinone] 1 beta subcomplex subunit 8, mitochondrial OS=Mus musculus GN=Ndufb8 PE=1 SV=1		1.53934	1.81983	1.02717	1.46212
sp|P19157|GSTP1_MOUSE;sp|P46425|GSTP2_MOUSE;tr|F6RWR5|F6RWR5_MOUSE	Gstp1	>sp|P19157|GSTP1_MOUSE Glutathione S-transferase P 1 OS=Mus musculus GN=Gstp1 PE=1 SV=2	0.909131	1.21204	1.47979	1.26093	1.21547
sp|Q9DC16|ERGI1_MOUSE;tr|F6SLP4|F6SLP4_MOUSE;tr|F6Z6A5|F6Z6A5_MOUSE	Ergic1	>sp|Q9DC16|ERGI1_MOUSE Endoplasmic reticulum-Golgi intermediate compartment protein 1 OS=Mus musculus GN=Ergic1 PE=1 SV=1;>tr|F6SLP4|F6SLP4_MOUSE Endoplasmic reticulum-Golgi intermediate compartment protein 1 (Fragment) OS=Mus musculus GN=Ergic1 PE=4 SV=1	0.979016	1.22988	2.49252	1.36817	1.5174
tr|A3KGU7|A3KGU7_MOUSE;sp|P16546|SPTN1_MOUSE	Sptan1	>tr|A3KGU7|A3KGU7_MOUSE Spectrin alpha chain, non-erythrocytic 1 OS=Mus musculus GN=Sptan1 PE=1 SV=1;>sp|P16546|SPTN1_MOUSE Spectrin alpha chain, non-erythrocytic 1 OS=Mus musculus GN=Sptan1 PE=1 SV=4	0.959699	1.37768	1.79218	1.10611	1.30892
sp|Q6IR34-3|GPSM1_MOUSE;sp|Q6IR34|GPSM1_MOUSE;sp|Q6IR34-5|GPSM1_MOUSE;sp|Q6IR34-2|GPSM1_MOUSE;tr|F6SX81|F6SX81_MOUSE;sp|Q6IR34-4|GPSM1_MOUSE;tr|A2AIV3|A2AIV3_MOUSE;tr|A2AIV4|A2AIV4_MOUSE	Gpsm1	>sp|Q6IR34-3|GPSM1_MOUSE Isoform 3 of G-protein-signaling modulator 1 OS=Mus musculus GN=Gpsm1;>sp|Q6IR34|GPSM1_MOUSE G-protein-signaling modulator 1 OS=Mus musculus GN=Gpsm1 PE=1 SV=3;>sp|Q6IR34-5|GPSM1_MOUSE Isoform 5 of G-protein-signaling modulator 1 O	1.19971	1.52166		1.05734	1.25957
sp|Q9WTX6|CUL1_MOUSE;tr|Q3TPM3|Q3TPM3_MOUSE;tr|D3Z2H3|D3Z2H3_MOUSE	Cul1	>sp|Q9WTX6|CUL1_MOUSE Cullin-1 OS=Mus musculus GN=Cul1 PE=1 SV=1;>tr|Q3TPM3|Q3TPM3_MOUSE Cullin-1 (Fragment) OS=Mus musculus GN=Cul1 PE=2 SV=1	0.904027	2.55976	2.42389	1.13203	1.75493
sp|Q99LS3|SERB_MOUSE;tr|D3Z4T3|D3Z4T3_MOUSE;tr|D3Z666|D3Z666_MOUSE	Psph	>sp|Q99LS3|SERB_MOUSE Phosphoserine phosphatase OS=Mus musculus GN=Psph PE=1 SV=1;>tr|D3Z4T3|D3Z4T3_MOUSE Phosphoserine phosphatase OS=Mus musculus GN=Psph PE=4 SV=2	0.944317	1.85041	2.86549	1.14038	1.70015
sp|Q9CZC8|SCRN1_MOUSE;tr|D3YXW0|D3YXW0_MOUSE	Scrn1	>sp|Q9CZC8|SCRN1_MOUSE Secernin-1 OS=Mus musculus GN=Scrn1 PE=1 SV=1	0.904925	1.35222	2.02888	1.27631	1.39058
sp|Q9Z2U1|PSA5_MOUSE;tr|D3YX79|D3YX79_MOUSE	Psma5	>sp|Q9Z2U1|PSA5_MOUSE Proteasome subunit alpha type-5 OS=Mus musculus GN=Psma5 PE=1 SV=1;>tr|D3YX79|D3YX79_MOUSE Proteasome subunit alpha type OS=Mus musculus GN=Gm8394 PE=3 SV=1	0.9058	1.42536	1.65117	1.16282	1.28629
sp|Q7TPD3|ROBO2_MOUSE;sp|Q7TPD3-2|ROBO2_MOUSE	Robo2	>sp|Q7TPD3|ROBO2_MOUSE Roundabout homolog 2 OS=Mus musculus GN=Robo2 PE=2 SV=2;>sp|Q7TPD3-2|ROBO2_MOUSE Isoform 2 of Roundabout homolog 2 OS=Mus musculus GN=Robo2	1.39364	2.97639		1.25738	1.8758
sp|Q01853|TERA_MOUSE	Vcp	>sp|Q01853|TERA_MOUSE Transitional endoplasmic reticulum ATPase OS=Mus musculus GN=Vcp PE=1 SV=4	0.894466	1.32739	1.98273	1.31684	1.38036
sp|Q9DCL9|PUR6_MOUSE;tr|D3Z6P1|D3Z6P1_MOUSE;tr|D6RCU8|D6RCU8_MOUSE	Paics	>sp|Q9DCL9|PUR6_MOUSE Multifunctional protein ADE2 OS=Mus musculus GN=Paics PE=1 SV=4	0.887124	1.67791	2.6693	1.26847	1.6257
tr|E9Q137|E9Q137_MOUSE;tr|Q3TXY2|Q3TXY2_MOUSE	Tex264	>tr|E9Q137|E9Q137_MOUSE Protein Tex264 OS=Mus musculus GN=Tex264 PE=1 SV=1;>tr|Q3TXY2|Q3TXY2_MOUSE Protein Tex264 OS=Mus musculus GN=Tex264 PE=1 SV=1	4.77506	1.35866	1.63739		2.59037
sp|Q62419|SH3G1_MOUSE	Sh3gl1	>sp|Q62419|SH3G1_MOUSE Endophilin-A2 OS=Mus musculus GN=Sh3gl1 PE=1 SV=1	0.848849	1.83377	1.78659	1.25608	1.43132
sp|Q6ZQK5|ACAP2_MOUSE;sp|Q6ZQK5-2|ACAP2_MOUSE;tr|Q8CI47|Q8CI47_MOUSE;sp|Q8K2H4|ACAP1_MOUSE	Acap2	>sp|Q6ZQK5|ACAP2_MOUSE Arf-GAP with coiled-coil, ANK repeat and PH domain-containing protein 2 OS=Mus musculus GN=Acap2 PE=1 SV=2;>sp|Q6ZQK5-2|ACAP2_MOUSE Isoform 2 of Arf-GAP with coiled-coil, ANK repeat and PH domain-containing protein 2 OS=Mus musculus	1.7236	2.42369		1.04483	1.73071
sp|P62192|PRS4_MOUSE	Psmc1	>sp|P62192|PRS4_MOUSE 26S protease regulatory subunit 4 OS=Mus musculus GN=Psmc1 PE=1 SV=1	0.902331	1.25132	1.85543	1.32389	1.33324
sp|Q8VCD6|REEP2_MOUSE	Reep2	>sp|Q8VCD6|REEP2_MOUSE Receptor expression-enhancing protein 2 OS=Mus musculus GN=Reep2 PE=2 SV=2	0.703339	1.91867	2.39912	2.22144	1.81064
sp|P61028|RAB8B_MOUSE	Rab8b	>sp|P61028|RAB8B_MOUSE Ras-related protein Rab-8B OS=Mus musculus GN=Rab8b PE=1 SV=1		1.09562	1.5838	1.15319	1.27754
sp|Q9QZ06|TOLIP_MOUSE;tr|A9JEI5|A9JEI5_MOUSE;tr|Q8C5G6|Q8C5G6_MOUSE;tr|F7AT44|F7AT44_MOUSE	Tollip	>sp|Q9QZ06|TOLIP_MOUSE Toll-interacting protein OS=Mus musculus GN=Tollip PE=1 SV=1;>tr|A9JEI5|A9JEI5_MOUSE Toll interacting protein, isoform CRA_b OS=Mus musculus GN=Tollip PE=4 SV=1;>tr|Q8C5G6|Q8C5G6_MOUSE Toll-interacting protein OS=Mus musculus GN=Toll	0.836768	1.99545	2.56733	1.28426	1.67095
sp|P62715|PP2AB_MOUSE	Ppp2cb	>sp|P62715|PP2AB_MOUSE Serine/threonine-protein phosphatase 2A catalytic subunit beta isoform OS=Mus musculus GN=Ppp2cb PE=1 SV=1	0.91621	2.50156	3.80657	1.1403	2.09116
sp|P15626|GSTM2_MOUSE;tr|D3YX76|D3YX76_MOUSE;tr|Q8R5I6|Q8R5I6_MOUSE;tr|F6Y363|F6Y363_MOUSE	Gstm2	>sp|P15626|GSTM2_MOUSE Glutathione S-transferase Mu 2 OS=Mus musculus GN=Gstm2 PE=1 SV=2;>tr|D3YX76|D3YX76_MOUSE Glutathione S-transferase Mu 2 OS=Mus musculus GN=Gstm2 PE=3 SV=1	1.51102	0.836548	1.36261	1.85776	1.39198
sp|Q8BJI1|S6A17_MOUSE;tr|E9Q4S9|E9Q4S9_MOUSE	Slc6a17	>sp|Q8BJI1|S6A17_MOUSE Sodium-dependent neutral amino acid transporter SLC6A17 OS=Mus musculus GN=Slc6a17 PE=1 SV=1	0.953347	1.87118	2.80891	1.10084	1.68357
tr|Q9CQF7|Q9CQF7_MOUSE;sp|Q9CWM4|PFD1_MOUSE	Pfdn1	>tr|Q9CQF7|Q9CQF7_MOUSE Prefoldin 1 OS=Mus musculus GN=Pfdn1 PE=2 SV=1;>sp|Q9CWM4|PFD1_MOUSE Prefoldin subunit 1 OS=Mus musculus GN=Pfdn1 PE=2 SV=1	1.03595	1.94424	2.76959		1.91659
sp|Q9CZ44|NSF1C_MOUSE;sp|Q9CZ44-3|NSF1C_MOUSE;tr|A2AT02|A2AT02_MOUSE;sp|Q9CZ44-2|NSF1C_MOUSE	Nsfl1c	>sp|Q9CZ44|NSF1C_MOUSE NSFL1 cofactor p47 OS=Mus musculus GN=Nsfl1c PE=1 SV=1;>sp|Q9CZ44-3|NSF1C_MOUSE Isoform 3 of NSFL1 cofactor p47 OS=Mus musculus GN=Nsfl1c;>tr|A2AT02|A2AT02_MOUSE NSFL1 cofactor p47 OS=Mus musculus GN=Nsfl1c PE=1 SV=1;>sp|Q9CZ44-2|NSF	0.795433	1.58595	2.22839	1.5606	1.54259
sp|A2ALS5|RPGP1_MOUSE;sp|A2ALS5-3|RPGP1_MOUSE;sp|A2ALS5-2|RPGP1_MOUSE;sp|A2ALS5-4|RPGP1_MOUSE;tr|A2ALS4|A2ALS4_MOUSE;tr|A2ALS3|A2ALS3_MOUSE;tr|A2ALS2|A2ALS2_MOUSE	Rap1gap	>sp|A2ALS5|RPGP1_MOUSE Rap1 GTPase-activating protein 1 OS=Mus musculus GN=Rap1gap PE=1 SV=2;>sp|A2ALS5-3|RPGP1_MOUSE Isoform 3 of Rap1 GTPase-activating protein 1 OS=Mus musculus GN=Rap1gap;>sp|A2ALS5-2|RPGP1_MOUSE Isoform 2 of Rap1 GTPase-activating prot	0.854057	2.99095	3.36454	1.17588	2.09636
tr|Q80ZP8|Q80ZP8_MOUSE;tr|Q3TMX5|Q3TMX5_MOUSE;sp|Q9CXI5|MANF_MOUSE;tr|F6USD5|F6USD5_MOUSE;tr|F6T4L3|F6T4L3_MOUSE;tr|E0CXA8|E0CXA8_MOUSE;tr|F7C1S6|F7C1S6_MOUSE	Manf	>tr|Q80ZP8|Q80ZP8_MOUSE Armet protein OS=Mus musculus GN=Manf PE=1 SV=1;>tr|Q3TMX5|Q3TMX5_MOUSE Arginine-rich, mutated in early stage tumors, isoform CRA_b OS=Mus musculus GN=Manf PE=1 SV=1;>sp|Q9CXI5|MANF_MOUSE Mesencephalic astrocyte-derived neurotrophic	1.4158	1.09293	2.24578		1.58484
sp|Q9JMH9-1|MY18A_MOUSE;tr|K3W4L0|K3W4L0_MOUSE;tr|B2RRE2|B2RRE2_MOUSE;sp|Q9JMH9|MY18A_MOUSE;sp|Q9JMH9-6|MY18A_MOUSE;tr|E9QAX2|E9QAX2_MOUSE;sp|Q9JMH9-4|MY18A_MOUSE;tr|E9Q405|E9Q405_MOUSE;sp|Q9JMH9-5|MY18A_MOUSE;sp|Q9JMH9-7|MY18A_MOUSE;sp|Q9JMH9-2|MY18A_MOUSE;tr|E9QA74|E9QA74_MOUSE	Myo18a	>sp|Q9JMH9-1|MY18A_MOUSE Isoform 1 of Unconventional myosin-XVIIIa OS=Mus musculus GN=Myo18a;>tr|K3W4L0|K3W4L0_MOUSE Unconventional myosin-XVIIIa OS=Mus musculus GN=Myo18a PE=1 SV=1;>tr|B2RRE2|B2RRE2_MOUSE Myo18a protein OS=Mus musculus GN=Myo18a PE=1 SV=1	1.0042	1.44256		1.65921	1.36866
sp|P70195|PSB7_MOUSE	Psmb7	>sp|P70195|PSB7_MOUSE Proteasome subunit beta type-7 OS=Mus musculus GN=Psmb7 PE=1 SV=1	0.913328	1.3098	1.43511	1.13291	1.19779
sp|Q8BTG7-2|NDRG4_MOUSE;tr|E0CZ50|E0CZ50_MOUSE	Ndrg4	>sp|Q8BTG7-2|NDRG4_MOUSE Isoform 2 of Protein NDRG4 OS=Mus musculus GN=Ndrg4	0.906374	2.9795	2.31145	1.10473	1.82551
tr|Q543K9|Q543K9_MOUSE;sp|P23492|PNPH_MOUSE;tr|Q9D8C9|Q9D8C9_MOUSE	Pnp	>tr|Q543K9|Q543K9_MOUSE Purine nucleoside phosphorylase OS=Mus musculus GN=Pnp PE=2 SV=1;>sp|P23492|PNPH_MOUSE Purine nucleoside phosphorylase OS=Mus musculus GN=Pnp PE=1 SV=2	1.30786	0.861599	1.35156	1.452	1.24326
sp|Q9QZE5|COPG1_MOUSE;tr|Q7TNQ1|Q7TNQ1_MOUSE	Copg1	>sp|Q9QZE5|COPG1_MOUSE Coatomer subunit gamma-1 OS=Mus musculus GN=Copg1 PE=2 SV=1	0.874937	1.80692	2.83379	1.22627	1.68548
sp|Q6PNC0|DMXL1_MOUSE;tr|F8WGX5|F8WGX5_MOUSE	Dmxl1	>sp|Q6PNC0|DMXL1_MOUSE DmX-like protein 1 OS=Mus musculus GN=Dmxl1 PE=1 SV=1;>tr|F8WGX5|F8WGX5_MOUSE DmX-like protein 1 OS=Mus musculus GN=Dmxl1 PE=1 SV=1	0.797912	1.00158		0.753676	0.851054
sp|Q9CZ04|CSN7A_MOUSE;sp|Q9CZ04-2|CSN7A_MOUSE;tr|D3YVI6|D3YVI6_MOUSE;tr|D3Z440|D3Z440_MOUSE;tr|D3Z0S0|D3Z0S0_MOUSE	Cops7a	>sp|Q9CZ04|CSN7A_MOUSE COP9 signalosome complex subunit 7a OS=Mus musculus GN=Cops7a PE=1 SV=2;>sp|Q9CZ04-2|CSN7A_MOUSE Isoform 2 of COP9 signalosome complex subunit 7a OS=Mus musculus GN=Cops7a;>tr|D3YVI6|D3YVI6_MOUSE COP9 signalosome complex subunit 7a (		1.25771	1.88488	1.09323	1.41194
sp|Q61578|ADRO_MOUSE	Fdxr	>sp|Q61578|ADRO_MOUSE NADPH:adrenodoxin oxidoreductase, mitochondrial OS=Mus musculus GN=Fdxr PE=2 SV=1	0.623311	1.02872	0.861662	0.890331	0.851007
tr|D3Z390|D3Z390_MOUSE;sp|Q921C5|BICD2_MOUSE;sp|Q921C5-2|BICD2_MOUSE;sp|Q921C5-3|BICD2_MOUSE;tr|G3UY88|G3UY88_MOUSE	Bicd2	>tr|D3Z390|D3Z390_MOUSE Bicaudal D homolog 2 (Drosophila), isoform CRA_a OS=Mus musculus GN=Bicd2 PE=1 SV=2;>sp|Q921C5|BICD2_MOUSE Protein bicaudal D homolog 2 OS=Mus musculus GN=Bicd2 PE=1 SV=1;>sp|Q921C5-2|BICD2_MOUSE Isoform 2 of Protein bicaudal D homo	0.989101		1.91851	1.75279	1.55347
sp|Q62426|CYTB_MOUSE	Cstb	>sp|Q62426|CYTB_MOUSE Cystatin-B OS=Mus musculus GN=Cstb PE=1 SV=1	1.08186	1.0007	1.1208		1.06778
sp|Q9CYT6|CAP2_MOUSE;tr|D3YTR7|D3YTR7_MOUSE	Cap2	>sp|Q9CYT6|CAP2_MOUSE Adenylyl cyclase-associated protein 2 OS=Mus musculus GN=Cap2 PE=1 SV=1;>tr|D3YTR7|D3YTR7_MOUSE Adenylyl cyclase-associated protein OS=Mus musculus GN=Cap2 PE=1 SV=1	1.0084	1.76079	3.37011	1.07504	1.80358
sp|Q9Z2U0|PSA7_MOUSE;sp|Q9CWH6|PSA7L_MOUSE	Psma7	>sp|Q9Z2U0|PSA7_MOUSE Proteasome subunit alpha type-7 OS=Mus musculus GN=Psma7 PE=1 SV=1	0.897425	1.29179	1.5885	1.19349	1.2428
sp|Q91X97|NCALD_MOUSE;tr|D3YVA2|D3YVA2_MOUSE;tr|D3Z2Z8|D3Z2Z8_MOUSE;tr|D3Z1M0|D3Z1M0_MOUSE	Ncald	>sp|Q91X97|NCALD_MOUSE Neurocalcin-delta OS=Mus musculus GN=Ncald PE=1 SV=4;>tr|D3YVA2|D3YVA2_MOUSE Neurocalcin-delta (Fragment) OS=Mus musculus GN=Ncald PE=4 SV=1;>tr|D3Z2Z8|D3Z2Z8_MOUSE Neurocalcin-delta (Fragment) OS=Mus musculus GN=Ncald PE=4 SV=1	0.728006	2.05895	3.07001	1.62179	1.86969
sp|P63046|ST4A1_MOUSE;sp|P63046-2|ST4A1_MOUSE	Sult4a1	>sp|P63046|ST4A1_MOUSE Sulfotransferase 4A1 OS=Mus musculus GN=Sult4a1 PE=2 SV=1;>sp|P63046-2|ST4A1_MOUSE Isoform 2 of Sulfotransferase 4A1 OS=Mus musculus GN=Sult4a1	0.745472	3.08123	3.02815	1.38536	2.06005
sp|P62259|1433E_MOUSE;tr|D6REF3|D6REF3_MOUSE;tr|F6WA09|F6WA09_MOUSE	Ywhae	>sp|P62259|1433E_MOUSE 14-3-3 protein epsilon OS=Mus musculus GN=Ywhae PE=1 SV=1;>tr|D6REF3|D6REF3_MOUSE 14-3-3 protein epsilon OS=Mus musculus GN=Ywhae PE=4 SV=1	0.902801	1.20903	1.54398	1.22956	1.22134
sp|P19324|SERPH_MOUSE	Serpinh1	>sp|P19324|SERPH_MOUSE Serpin H1 OS=Mus musculus GN=Serpinh1 PE=1 SV=3	1.32543	1.25178	5.34112	1.22442	2.28569
tr|Q8VHM5|Q8VHM5_MOUSE;tr|A2AW41|A2AW41_MOUSE;tr|F7B5B5|F7B5B5_MOUSE;tr|V9GWW3|V9GWW3_MOUSE;tr|A2AW40|A2AW40_MOUSE	Hnrnpr	>tr|Q8VHM5|Q8VHM5_MOUSE Heterogeneous nuclear ribonucleoprotein R OS=Mus musculus GN=Hnrnpr PE=1 SV=1;>tr|A2AW41|A2AW41_MOUSE Protein Hnrnpr (Fragment) OS=Mus musculus GN=Hnrnpr PE=4 SV=1;>tr|F7B5B5|F7B5B5_MOUSE Protein Hnrnpr OS=Mus musculus GN=Hnrnpr PE=	0.600824	0.864971		0.910134	0.791976
sp|Q3THE2|ML12B_MOUSE;sp|Q9CQ19|MYL9_MOUSE;tr|D3Z249|D3Z249_MOUSE	Myl12b	>sp|Q3THE2|ML12B_MOUSE Myosin regulatory light chain 12B OS=Mus musculus GN=Myl12b PE=1 SV=2;>sp|Q9CQ19|MYL9_MOUSE Myosin regulatory light polypeptide 9 OS=Mus musculus GN=Myl9 PE=1 SV=3	1.05173	1.47424	2.22287		1.58295
sp|Q99MR3|S12A9_MOUSE	Slc12a9	>sp|Q99MR3|S12A9_MOUSE Solute carrier family 12 member 9 OS=Mus musculus GN=Slc12a9 PE=1 SV=2	0.959433	1.09126	2.26015	1.49074	1.4504
sp|O55137|ACOT1_MOUSE;sp|Q9QYR7-2|ACOT3_MOUSE;sp|Q9QYR7|ACOT3_MOUSE;sp|Q32Q92-2|ACOT6_MOUSE;tr|Q91YQ6|Q91YQ6_MOUSE;sp|Q32Q92|ACOT6_MOUSE;sp|Q6Q2Z6|ACOT5_MOUSE	Acot1	>sp|O55137|ACOT1_MOUSE Acyl-coenzyme A thioesterase 1 OS=Mus musculus GN=Acot1 PE=1 SV=1	1.0824	0.92987	1.31316	1.33738	1.1657
sp|Q9D0F9|PGM1_MOUSE;tr|A2CEK3|A2CEK3_MOUSE	Pgm1	>sp|Q9D0F9|PGM1_MOUSE Phosphoglucomutase-1 OS=Mus musculus GN=Pgm1 PE=1 SV=4;>tr|A2CEK3|A2CEK3_MOUSE Phosphoglucomutase-2 OS=Mus musculus GN=Pgm2 PE=1 SV=1	0.927544	1.18857	1.55259	1.16947	1.20954
sp|P13020-2|GELS_MOUSE;sp|P13020|GELS_MOUSE;tr|A6PWS5|A6PWS5_MOUSE	Gsn	>sp|P13020-2|GELS_MOUSE Isoform 2 of Gelsolin OS=Mus musculus GN=Gsn;>sp|P13020|GELS_MOUSE Gelsolin OS=Mus musculus GN=Gsn PE=1 SV=3	1.21147	0.912179	1.17196	1.46021	1.18895
sp|P16054|KPCE_MOUSE;tr|Q8C944|Q8C944_MOUSE;tr|D3YWQ8|D3YWQ8_MOUSE;sp|P23298|KPCL_MOUSE	Prkce	>sp|P16054|KPCE_MOUSE Protein kinase C epsilon type OS=Mus musculus GN=Prkce PE=1 SV=1	0.754188	2.27226	2.57686	1.41409	1.75435
sp|P61022|CHP1_MOUSE;tr|B0R091|B0R091_MOUSE;tr|B0R092|B0R092_MOUSE	Chp1	>sp|P61022|CHP1_MOUSE Calcineurin B homologous protein 1 OS=Mus musculus GN=Chp1 PE=1 SV=2;>tr|B0R091|B0R091_MOUSE Calcineurin B homologous protein 1 OS=Mus musculus GN=Chp1 PE=4 SV=1	0.829141	1.75119	2.29962	1.26777	1.53693
tr|A2A9I0|A2A9I0_MOUSE;sp|O35166|GOSR2_MOUSE	Gosr2	>tr|A2A9I0|A2A9I0_MOUSE Golgi SNAP receptor complex member 2 OS=Mus musculus GN=Gosr2 PE=4 SV=1;>sp|O35166|GOSR2_MOUSE Golgi SNAP receptor complex member 2 OS=Mus musculus GN=Gosr2 PE=2 SV=2	1.35821		4.43507	1.45991	2.41773
sp|Q9WUR2-2|ECI2_MOUSE;tr|Q3TCD4|Q3TCD4_MOUSE;sp|Q9WUR2|ECI2_MOUSE;tr|E9PYC6|E9PYC6_MOUSE;tr|E9Q858|E9Q858_MOUSE;tr|E9PUY9|E9PUY9_MOUSE;tr|E9PYA9|E9PYA9_MOUSE;tr|E9PVM6|E9PVM6_MOUSE;tr|E9Q7A8|E9Q7A8_MOUSE;tr|E9PY42|E9PY42_MOUSE;tr|Q78JN3|Q78JN3_MOUSE	Eci2	>sp|Q9WUR2-2|ECI2_MOUSE Isoform 2 of Enoyl-CoA delta isomerase 2, mitochondrial OS=Mus musculus GN=Eci2;>tr|Q3TCD4|Q3TCD4_MOUSE Enoyl-CoA delta isomerase 2, mitochondrial OS=Mus musculus GN=Eci2 PE=1 SV=1;>sp|Q9WUR2|ECI2_MOUSE Enoyl-CoA delta isomerase 2,	0.937055	1.11562	1.76827	1.30717	1.28203
tr|M0QWY0|M0QWY0_MOUSE;sp|O70378|EMC8_MOUSE;tr|M0QWP2|M0QWP2_MOUSE	Emc8	>tr|M0QWY0|M0QWY0_MOUSE ER membrane protein complex subunit 8 (Fragment) OS=Mus musculus GN=Emc8 PE=1 SV=1;>sp|O70378|EMC8_MOUSE ER membrane protein complex subunit 8 OS=Mus musculus GN=Emc8 PE=1 SV=1;>tr|M0QWP2|M0QWP2_MOUSE ER membrane protein complex sub	0.954818	1.51874	1.97289	1.04786	1.37358
sp|P67871|CSK2B_MOUSE;tr|G3UXG7|G3UXG7_MOUSE;tr|G3UZA4|G3UZA4_MOUSE;tr|G3UZJ5|G3UZJ5_MOUSE;tr|G3UZX4|G3UZX4_MOUSE;tr|G3UWU5|G3UWU5_MOUSE;tr|G3UXU2|G3UXU2_MOUSE	Csnk2b	>sp|P67871|CSK2B_MOUSE Casein kinase II subunit beta OS=Mus musculus GN=Csnk2b PE=1 SV=1;>tr|G3UXG7|G3UXG7_MOUSE Casein kinase II subunit beta OS=Mus musculus GN=Csnk2b PE=4 SV=1;>tr|G3UZA4|G3UZA4_MOUSE Casein kinase II subunit beta (Fragment) OS=Mus muscu	0.906076	1.24446	1.68762	1.20466	1.26071
sp|P00920|CAH2_MOUSE	Ca2	>sp|P00920|CAH2_MOUSE Carbonic anhydrase 2 OS=Mus musculus GN=Ca2 PE=1 SV=4	1.0808	1.15467	2.03105	1.07212	1.33466
sp|Q80TB8|VAT1L_MOUSE;tr|D3Z434|D3Z434_MOUSE	Vat1l	>sp|Q80TB8|VAT1L_MOUSE Synaptic vesicle membrane protein VAT-1 homolog-like OS=Mus musculus GN=Vat1l PE=2 SV=2	0.901139	1.0983	1.65533	1.55644	1.3028
sp|Q9Z1G3|VATC1_MOUSE;tr|D3Z5W3|D3Z5W3_MOUSE	Atp6v1c1	>sp|Q9Z1G3|VATC1_MOUSE V-type proton ATPase subunit C 1 OS=Mus musculus GN=Atp6v1c1 PE=1 SV=4	0.854634	1.52214	1.89814	1.21824	1.37329
tr|Q6PD28|Q6PD28_MOUSE	Ppp2r5b	>tr|Q6PD28|Q6PD28_MOUSE Protein Ppp2r5b OS=Mus musculus GN=Ppp2r5b PE=2 SV=1	0.996076	1.70079		1.41028	1.36905
sp|Q8VD37-8|SGIP1_MOUSE;sp|Q8VD37-6|SGIP1_MOUSE;sp|Q8VD37-3|SGIP1_MOUSE;tr|F7CPX0|F7CPX0_MOUSE;tr|A2AIY5|A2AIY5_MOUSE;sp|Q8VD37-5|SGIP1_MOUSE	Sgip1	>sp|Q8VD37-8|SGIP1_MOUSE Isoform 7 of SH3-containing GRB2-like protein 3-interacting protein 1 OS=Mus musculus GN=Sgip1;>sp|Q8VD37-6|SGIP1_MOUSE Isoform 6 of SH3-containing GRB2-like protein 3-interacting protein 1 OS=Mus musculus GN=Sgip1;>sp|Q8VD37-3|SGI	0.498219	0.705215		0.973148	0.725527
sp|Q03517|SCG2_MOUSE	Scg2	>sp|Q03517|SCG2_MOUSE Secretogranin-2 OS=Mus musculus GN=Scg2 PE=1 SV=1	0.948992	2.67874	2.98811		2.20528
tr|E9PZF0|E9PZF0_MOUSE;sp|Q01768|NDKB_MOUSE;tr|Q5NC79|Q5NC79_MOUSE	Gm20390	>tr|E9PZF0|E9PZF0_MOUSE Nucleoside diphosphate kinase OS=Mus musculus GN=Gm20390 PE=3 SV=1;>sp|Q01768|NDKB_MOUSE Nucleoside diphosphate kinase B OS=Mus musculus GN=Nme2 PE=1 SV=1	0.928677	1.18125	1.49146	1.1418	1.1858
sp|Q8CDN6|TXNL1_MOUSE	Txnl1	>sp|Q8CDN6|TXNL1_MOUSE Thioredoxin-like protein 1 OS=Mus musculus GN=Txnl1 PE=2 SV=3	0.90486	1.07668	2.07612	1.75223	1.45247
sp|Q9CXW3|CYBP_MOUSE	Cacybp	>sp|Q9CXW3|CYBP_MOUSE Calcyclin-binding protein OS=Mus musculus GN=Cacybp PE=1 SV=1	0.926476	1.32194	2.09877	1.16885	1.37901
sp|P50516|VATA_MOUSE;sp|P50516-2|VATA_MOUSE;tr|D3Z1B9|D3Z1B9_MOUSE;tr|D3YWH3|D3YWH3_MOUSE;tr|D3YZ23|D3YZ23_MOUSE	Atp6v1a	>sp|P50516|VATA_MOUSE V-type proton ATPase catalytic subunit A OS=Mus musculus GN=Atp6v1a PE=1 SV=2;>sp|P50516-2|VATA_MOUSE Isoform 2 of V-type proton ATPase catalytic subunit A OS=Mus musculus GN=Atp6v1a	0.87137	1.43576	1.75159	1.17998	1.30968
sp|Q9DBZ5|EIF3K_MOUSE;sp|Q9DBZ5-2|EIF3K_MOUSE	Eif3k	>sp|Q9DBZ5|EIF3K_MOUSE Eukaryotic translation initiation factor 3 subunit K OS=Mus musculus GN=Eif3k PE=1 SV=1	1.02564		1.78074	1.31256	1.37298
sp|P30416|FKBP4_MOUSE;tr|F6S2D5|F6S2D5_MOUSE;tr|D6RDE2|D6RDE2_MOUSE;tr|F7CAT1|F7CAT1_MOUSE	Fkbp4	>sp|P30416|FKBP4_MOUSE Peptidyl-prolyl cis-trans isomerase FKBP4 OS=Mus musculus GN=Fkbp4 PE=1 SV=5;>tr|F6S2D5|F6S2D5_MOUSE Peptidyl-prolyl cis-trans isomerase (Fragment) OS=Mus musculus GN=Fkbp4 PE=4 SV=2	0.952295	1.35051	1.99609	1.09033	1.3473
sp|P28658|ATX10_MOUSE	Atxn10	>sp|P28658|ATX10_MOUSE Ataxin-10 OS=Mus musculus GN=Atxn10 PE=1 SV=2	1.07828	3.18533	9.58097	0.943683	3.69707
tr|F8WHM5|F8WHM5_MOUSE;sp|Q61543|GSLG1_MOUSE;tr|F6RSH1|F6RSH1_MOUSE;tr|E9PWD8|E9PWD8_MOUSE	Glg1	>tr|F8WHM5|F8WHM5_MOUSE Golgi apparatus protein 1 (Fragment) OS=Mus musculus GN=Glg1 PE=4 SV=1;>sp|Q61543|GSLG1_MOUSE Golgi apparatus protein 1 OS=Mus musculus GN=Glg1 PE=1 SV=1;>tr|F6RSH1|F6RSH1_MOUSE Golgi apparatus protein 1 (Fragment) OS=Mus musculus G	1.03239	1.9795		1.36875	1.46021
sp|P62717|RL18A_MOUSE;tr|F6YJW4|F6YJW4_MOUSE	Rpl18a	>sp|P62717|RL18A_MOUSE 60S ribosomal protein L18a OS=Mus musculus GN=Rpl18a PE=1 SV=1		1.18601	1.3939	1.00791	1.19594
sp|O35864|CSN5_MOUSE	Cops5	>sp|O35864|CSN5_MOUSE COP9 signalosome complex subunit 5 OS=Mus musculus GN=Cops5 PE=1 SV=3	0.862808	1.22041	1.92085	1.4162	1.35507
sp|P61963|DCAF7_MOUSE	Dcaf7	>sp|P61963|DCAF7_MOUSE DDB1- and CUL4-associated factor 7 OS=Mus musculus GN=Dcaf7 PE=2 SV=1	0.975958	2.92507	5.67358		3.19154
sp|P32037|GTR3_MOUSE;tr|E9Q2G7|E9Q2G7_MOUSE	Slc2a3	>sp|P32037|GTR3_MOUSE Solute carrier family 2, facilitated glucose transporter member 3 OS=Mus musculus GN=Slc2a3 PE=1 SV=1	0.953052	1.76863	1.57272	1.00859	1.32575
sp|P35283|RAB12_MOUSE;tr|A2CG35|A2CG35_MOUSE	Rab12	>sp|P35283|RAB12_MOUSE Ras-related protein Rab-12 OS=Mus musculus GN=Rab12 PE=1 SV=3;>tr|A2CG35|A2CG35_MOUSE Ras-related protein Rab-12 OS=Mus musculus GN=Rab12 PE=1 SV=1	10.3328	1.20837	2.70873	0.911473	3.79035
sp|Q9D394|RUFY3_MOUSE;sp|Q9D394-3|RUFY3_MOUSE	Rufy3	>sp|Q9D394|RUFY3_MOUSE Protein RUFY3 OS=Mus musculus GN=Rufy3 PE=1 SV=1;>sp|Q9D394-3|RUFY3_MOUSE Isoform 3 of Protein RUFY3 OS=Mus musculus GN=Rufy3	0.731186	3.81895	4.61087	1.25765	2.60467
sp|Q99JI4|PSMD6_MOUSE	Psmd6	>sp|Q99JI4|PSMD6_MOUSE 26S proteasome non-ATPase regulatory subunit 6 OS=Mus musculus GN=Psmd6 PE=1 SV=1	0.900228	1.28432	1.95745	1.20936	1.33784
sp|P54227|STMN1_MOUSE;tr|D3Z5N2|D3Z5N2_MOUSE;tr|D3Z1Z8|D3Z1Z8_MOUSE	Stmn1	>sp|P54227|STMN1_MOUSE Stathmin OS=Mus musculus GN=Stmn1 PE=1 SV=2;>tr|D3Z5N2|D3Z5N2_MOUSE Stathmin OS=Mus musculus GN=Stmn1 PE=1 SV=1;>tr|D3Z1Z8|D3Z1Z8_MOUSE Stathmin (Fragment) OS=Mus musculus GN=Stmn1 PE=1 SV=1	1.00947	1.77071	1.71829	0.939501	1.35949
sp|Q64704-2|STX3_MOUSE;tr|Q8R1B7|Q8R1B7_MOUSE;sp|Q64704|STX3_MOUSE;sp|Q64704-6|STX3_MOUSE;sp|Q64704-5|STX3_MOUSE;sp|Q64704-3|STX3_MOUSE;sp|Q64704-4|STX3_MOUSE	Stx3	>sp|Q64704-2|STX3_MOUSE Isoform 3B of Syntaxin-3 OS=Mus musculus GN=Stx3;>tr|Q8R1B7|Q8R1B7_MOUSE MCG12909, isoform CRA_a OS=Mus musculus GN=Stx3 PE=2 SV=1;>sp|Q64704|STX3_MOUSE Syntaxin-3 OS=Mus musculus GN=Stx3 PE=2 SV=1;>sp|Q64704-6|STX3_MOUSE Isoform 3D	0.998764		1.57292	1.29051	1.2874
sp|Q7TPR4|ACTN1_MOUSE	Actn1	>sp|Q7TPR4|ACTN1_MOUSE Alpha-actinin-1 OS=Mus musculus GN=Actn1 PE=1 SV=1	1.19438	1.02406		1.52798	1.24881
sp|P14576|SRP54_MOUSE;tr|E9PXC0|E9PXC0_MOUSE;sp|P14576-2|SRP54_MOUSE	Srp54	>sp|P14576|SRP54_MOUSE Signal recognition particle 54 kDa protein OS=Mus musculus GN=Srp54 PE=1 SV=2;>tr|E9PXC0|E9PXC0_MOUSE Protein Srp54c OS=Mus musculus GN=Srp54c PE=3 SV=1	0.939108		2.6687	2.27446	1.96076
sp|O35215|DOPD_MOUSE;tr|G3UZN1|G3UZN1_MOUSE	Ddt	>sp|O35215|DOPD_MOUSE D-dopachrome decarboxylase OS=Mus musculus GN=Ddt PE=1 SV=3;>tr|G3UZN1|G3UZN1_MOUSE D-dopachrome decarboxylase OS=Mus musculus GN=Ddt PE=4 SV=1	1.02246	1.22896	1.60943		1.28695
sp|Q9D289|TPC6B_MOUSE	Trappc6b	>sp|Q9D289|TPC6B_MOUSE Trafficking protein particle complex subunit 6B OS=Mus musculus GN=Trappc6b PE=2 SV=1	0.999808	1.59385	2.35648		1.65004
sp|P63040|CPLX1_MOUSE	Cplx1	>sp|P63040|CPLX1_MOUSE Complexin-1 OS=Mus musculus GN=Cplx1 PE=1 SV=1	0.872954	1.29667	2.50703	1.36865	1.51133
sp|Q99LC8|EI2BA_MOUSE;tr|D3Z151|D3Z151_MOUSE;tr|D3YZ05|D3YZ05_MOUSE	Eif2b1	>sp|Q99LC8|EI2BA_MOUSE Translation initiation factor eIF-2B subunit alpha OS=Mus musculus GN=Eif2b1 PE=2 SV=1;>tr|D3Z151|D3Z151_MOUSE Translation initiation factor eIF-2B subunit alpha (Fragment) OS=Mus musculus GN=Eif2b1 PE=3 SV=2		1.47823	2.72437	1.07015	1.75758
sp|Q8R1Q8|DC1L1_MOUSE	Dync1li1	>sp|Q8R1Q8|DC1L1_MOUSE Cytoplasmic dynein 1 light intermediate chain 1 OS=Mus musculus GN=Dync1li1 PE=1 SV=1	0.964502	1.25232	2.01856	1.11114	1.33663
sp|P09528|FRIH_MOUSE	Fth1	>sp|P09528|FRIH_MOUSE Ferritin heavy chain OS=Mus musculus GN=Fth1 PE=1 SV=2	1.17669	1.36165	3.10917		1.8825
sp|P28738|KIF5C_MOUSE;tr|A2ARD4|A2ARD4_MOUSE	Kif5c	>sp|P28738|KIF5C_MOUSE Kinesin heavy chain isoform 5C OS=Mus musculus GN=Kif5c PE=1 SV=3	1.06363	2.76864		1.49424	1.7755
sp|P49722|PSA2_MOUSE	Psma2	>sp|P49722|PSA2_MOUSE Proteasome subunit alpha type-2 OS=Mus musculus GN=Psma2 PE=1 SV=3	0.936761	1.27609	1.57279	1.06569	1.21283
sp|Q9QZ08|NAGK_MOUSE;tr|Q9D997|Q9D997_MOUSE;tr|D3YXG2|D3YXG2_MOUSE	Nagk	>sp|Q9QZ08|NAGK_MOUSE N-acetyl-D-glucosamine kinase OS=Mus musculus GN=Nagk PE=2 SV=3;>tr|Q9D997|Q9D997_MOUSE N-acetyl-D-glucosamine kinase OS=Mus musculus GN=Nagk PE=2 SV=1;>tr|D3YXG2|D3YXG2_MOUSE N-acetyl-D-glucosamine kinase OS=Mus musculus GN=Nagk PE=4	0.960034	1.57218	1.65725		1.39649
sp|P14685|PSMD3_MOUSE;tr|F7B7L8|F7B7L8_MOUSE	Psmd3	>sp|P14685|PSMD3_MOUSE 26S proteasome non-ATPase regulatory subunit 3 OS=Mus musculus GN=Psmd3 PE=1 SV=3	0.941834	1.06952	1.82049	1.32457	1.28911
sp|Q60864|STIP1_MOUSE	Stip1	>sp|Q60864|STIP1_MOUSE Stress-induced-phosphoprotein 1 OS=Mus musculus GN=Stip1 PE=1 SV=1	0.872685	1.32864	1.56506	1.17737	1.23594
sp|P17182|ENOA_MOUSE;tr|Q6PHC1|Q6PHC1_MOUSE;tr|B0QZL1|B0QZL1_MOUSE;tr|B1ARR7|B1ARR7_MOUSE;tr|B1ARR6|B1ARR6_MOUSE	Eno1	>sp|P17182|ENOA_MOUSE Alpha-enolase OS=Mus musculus GN=Eno1 PE=1 SV=3;>tr|Q6PHC1|Q6PHC1_MOUSE Alpha-enolase OS=Mus musculus GN=Eno1 PE=1 SV=1	0.970062	1.129	1.608	1.1018	1.20221
sp|P60879-2|SNP25_MOUSE	Snap25	>sp|P60879-2|SNP25_MOUSE Isoform 2 of Synaptosomal-associated protein 25 OS=Mus musculus GN=Snap25	1.1976		3.04024	1.2985	1.84545
sp|Q3TDD9|PPR21_MOUSE	Ppp1r21	>sp|Q3TDD9|PPR21_MOUSE Protein phosphatase 1 regulatory subunit 21 OS=Mus musculus GN=Ppp1r21 PE=2 SV=2	0.961597	1.54364		1.47399	1.32641
tr|E9Q6U4|E9Q6U4_MOUSE;tr|Q3UWL8|Q3UWL8_MOUSE;tr|Q6P0X1|Q6P0X1_MOUSE;tr|E9Q4Q8|E9Q4Q8_MOUSE;tr|E9Q8R1|E9Q8R1_MOUSE	Pfdn4	>tr|E9Q6U4|E9Q6U4_MOUSE Prefoldin subunit 4 OS=Mus musculus GN=Pfdn4 PE=3 SV=1;>tr|Q3UWL8|Q3UWL8_MOUSE Prefoldin subunit 4 OS=Mus musculus GN=Pfdn4 PE=2 SV=1;>tr|Q6P0X1|Q6P0X1_MOUSE Prefoldin 4 OS=Mus musculus GN=Pfdn4 PE=2 SV=1	0.988434	1.35934	1.73689		1.36156
sp|Q8BYH7|TBC17_MOUSE;tr|I6L974|I6L974_MOUSE	Tbc1d17	>sp|Q8BYH7|TBC17_MOUSE TBC1 domain family member 17 OS=Mus musculus GN=Tbc1d17 PE=2 SV=2;>tr|I6L974|I6L974_MOUSE TBC1 domain family member 17 OS=Mus musculus GN=Tbc1d17 PE=2 SV=1	1.00435		3.29202	1.78993	2.02876
tr|Q8C253|Q8C253_MOUSE;sp|P16110|LEG3_MOUSE	Lgals3	>tr|Q8C253|Q8C253_MOUSE Galectin OS=Mus musculus GN=Lgals3 PE=2 SV=1;>sp|P16110|LEG3_MOUSE Galectin-3 OS=Mus musculus GN=Lgals3 PE=1 SV=3	0.910918	1.33093	1.19756	2.45582	1.47381
sp|Q91V64|ISOC1_MOUSE	Isoc1	>sp|Q91V64|ISOC1_MOUSE Isochorismatase domain-containing protein 1 OS=Mus musculus GN=Isoc1 PE=1 SV=1	0.894178	1.20415	1.51844	1.18082	1.1994
sp|Q5SWU9|ACACA_MOUSE;sp|Q5SWU9-2|ACACA_MOUSE;tr|V9GWS0|V9GWS0_MOUSE;tr|V9GXY1|V9GXY1_MOUSE;tr|D3Z0B3|D3Z0B3_MOUSE;tr|V9GWR9|V9GWR9_MOUSE;tr|V9GWS1|V9GWS1_MOUSE	Acaca	>sp|Q5SWU9|ACACA_MOUSE Acetyl-CoA carboxylase 1 OS=Mus musculus GN=Acaca PE=1 SV=1;>sp|Q5SWU9-2|ACACA_MOUSE Isoform 2 of Acetyl-CoA carboxylase 1 OS=Mus musculus GN=Acaca	1.01431	1.52629		1.19453	1.24504
tr|Q9CPX4|Q9CPX4_MOUSE;sp|P29391|FRIL1_MOUSE;sp|P49945|FRIL2_MOUSE;tr|H3BKD3|H3BKD3_MOUSE	Ftl1	>tr|Q9CPX4|Q9CPX4_MOUSE Ferritin OS=Mus musculus GN=Ftl1 PE=2 SV=1;>sp|P29391|FRIL1_MOUSE Ferritin light chain 1 OS=Mus musculus GN=Ftl1 PE=1 SV=2;>sp|P49945|FRIL2_MOUSE Ferritin light chain 2 OS=Mus musculus GN=Ftl2 PE=2 SV=2	1.17191	1.42596	2.6085	0.902677	1.52726
sp|Q921J2|RHEB_MOUSE	Rheb	>sp|Q921J2|RHEB_MOUSE GTP-binding protein Rheb OS=Mus musculus GN=Rheb PE=1 SV=1	1.2452	1.46844	4.62605		2.44656
sp|P46471|PRS7_MOUSE;tr|Q8BVQ9|Q8BVQ9_MOUSE	Psmc2	>sp|P46471|PRS7_MOUSE 26S protease regulatory subunit 7 OS=Mus musculus GN=Psmc2 PE=1 SV=5;>tr|Q8BVQ9|Q8BVQ9_MOUSE 26S protease regulatory subunit 7 OS=Mus musculus GN=Psmc2 PE=2 SV=1	0.88148	1.51208	1.8722	1.09944	1.3413
sp|Q76LL6-4|FHOD3_MOUSE;sp|Q76LL6|FHOD3_MOUSE;sp|Q76LL6-3|FHOD3_MOUSE;sp|Q76LL6-2|FHOD3_MOUSE	Fhod3	>sp|Q76LL6-4|FHOD3_MOUSE Isoform 4 of FH1/FH2 domain-containing protein 3 OS=Mus musculus GN=Fhod3;>sp|Q76LL6|FHOD3_MOUSE FH1/FH2 domain-containing protein 3 OS=Mus musculus GN=Fhod3 PE=1 SV=1;>sp|Q76LL6-3|FHOD3_MOUSE Isoform 3 of FH1/FH2 domain-containing	1.14961	2.53012		1.24631	1.64201
sp|Q8BGH4|REEP1_MOUSE	Reep1	>sp|Q8BGH4|REEP1_MOUSE Receptor expression-enhancing protein 1 OS=Mus musculus GN=Reep1 PE=1 SV=1	0.798283	1.81648	1.24967	1.71696	1.39535
sp|P61759|PFD3_MOUSE;tr|Q3TIR6|Q3TIR6_MOUSE	Vbp1	>sp|P61759|PFD3_MOUSE Prefoldin subunit 3 OS=Mus musculus GN=Vbp1 PE=2 SV=2;>tr|Q3TIR6|Q3TIR6_MOUSE Prefoldin subunit 3 OS=Mus musculus GN=Vbp1 PE=2 SV=1	0.994675	1.1217	2.02728	1.15104	1.32367
sp|Q8BK64|AHSA1_MOUSE	Ahsa1	>sp|Q8BK64|AHSA1_MOUSE Activator of 90 kDa heat shock protein ATPase homolog 1 OS=Mus musculus GN=Ahsa1 PE=2 SV=2	0.847403	1.71875	2.71021	1.14925	1.6064
sp|Q9JLM8|DCLK1_MOUSE;tr|H7BX36|H7BX36_MOUSE	Dclk1	>sp|Q9JLM8|DCLK1_MOUSE Serine/threonine-protein kinase DCLK1 OS=Mus musculus GN=Dclk1 PE=1 SV=1	0.913474	1.28165	1.877	1.12145	1.29839
sp|Q9QZM0|UBQL2_MOUSE	Ubqln2	>sp|Q9QZM0|UBQL2_MOUSE Ubiquilin-2 OS=Mus musculus GN=Ubqln2 PE=1 SV=2	0.918168		2.28507	2.02317	1.74214
sp|Q9D4H8|CUL2_MOUSE;sp|Q9D4H8-2|CUL2_MOUSE;tr|E0CYT5|E0CYT5_MOUSE;tr|H7BX52|H7BX52_MOUSE	Cul2	>sp|Q9D4H8|CUL2_MOUSE Cullin-2 OS=Mus musculus GN=Cul2 PE=1 SV=2;>sp|Q9D4H8-2|CUL2_MOUSE Isoform 2 of Cullin-2 OS=Mus musculus GN=Cul2;>tr|E0CYT5|E0CYT5_MOUSE Cullin-2 (Fragment) OS=Mus musculus GN=Cul2 PE=1 SV=1	0.788941	1.45198	1.77019	1.37936	1.34762
sp|Q99KK7|DPP3_MOUSE	Dpp3	>sp|Q99KK7|DPP3_MOUSE Dipeptidyl peptidase 3 OS=Mus musculus GN=Dpp3 PE=2 SV=2	0.86963	1.17472	1.51499	1.29151	1.21271
sp|P28656|NP1L1_MOUSE;tr|E9PW66|E9PW66_MOUSE;tr|J3QP68|J3QP68_MOUSE	Nap1l1	>sp|P28656|NP1L1_MOUSE Nucleosome assembly protein 1-like 1 OS=Mus musculus GN=Nap1l1 PE=1 SV=2;>tr|E9PW66|E9PW66_MOUSE Nucleosome assembly protein 1-like 1 OS=Mus musculus GN=Nap1l1 PE=3 SV=1;>tr|J3QP68|J3QP68_MOUSE Uncharacterized protein OS=Mus musculus	0.810921	2.91046	2.30389	1.09956	1.78121
sp|Q3UN02|LCLT1_MOUSE;tr|B0V2Q9|B0V2Q9_MOUSE	Lclat1	>sp|Q3UN02|LCLT1_MOUSE Lysocardiolipin acyltransferase 1 OS=Mus musculus GN=Lclat1 PE=2 SV=2	1.0153	1.26001		1.78029	1.35187
sp|P19096|FAS_MOUSE	Fasn	>sp|P19096|FAS_MOUSE Fatty acid synthase OS=Mus musculus GN=Fasn PE=1 SV=2	0.954913	1.80471		1.49464	1.41809
sp|Q62283|TSN7_MOUSE;tr|Q3UHG5|Q3UHG5_MOUSE	Tspan7	>sp|Q62283|TSN7_MOUSE Tetraspanin-7 OS=Mus musculus GN=Tspan7 PE=2 SV=2;>tr|Q3UHG5|Q3UHG5_MOUSE Tetraspanin-7 OS=Mus musculus GN=Tspan7 PE=2 SV=1	0.830795	2.03437	1.69231	1.13428	1.42294
sp|Q9CQA1|TPPC5_MOUSE	Trappc5	>sp|Q9CQA1|TPPC5_MOUSE Trafficking protein particle complex subunit 5 OS=Mus musculus GN=Trappc5 PE=1 SV=1	1.14181	68.8399	2.27815	1.4821	18.4355
sp|Q9CZ30|OLA1_MOUSE;sp|Q9CZ30-2|OLA1_MOUSE;tr|B1AYJ9|B1AYJ9_MOUSE;tr|Q99K73|Q99K73_MOUSE	Ola1	>sp|Q9CZ30|OLA1_MOUSE Obg-like ATPase 1 OS=Mus musculus GN=Ola1 PE=1 SV=1	0.819113	1.53858	2.25401	1.21319	1.45622
tr|B1AT92|B1AT92_MOUSE;sp|Q60631|GRB2_MOUSE;sp|Q60631-2|GRB2_MOUSE;tr|B1AT95|B1AT95_MOUSE	Grb2	>tr|B1AT92|B1AT92_MOUSE Growth factor receptor-bound protein 2 OS=Mus musculus GN=Grb2 PE=4 SV=1;>sp|Q60631|GRB2_MOUSE Growth factor receptor-bound protein 2 OS=Mus musculus GN=Grb2 PE=1 SV=1;>sp|Q60631-2|GRB2_MOUSE Isoform 2 of Growth factor receptor-boun	0.845876	2.58331	4.13061	1.00703	2.14171
sp|Q9WUB3|PYGM_MOUSE;tr|E9PUM3|E9PUM3_MOUSE	Pygm	>sp|Q9WUB3|PYGM_MOUSE Glycogen phosphorylase, muscle form OS=Mus musculus GN=Pygm PE=1 SV=3;>tr|E9PUM3|E9PUM3_MOUSE Phosphorylase OS=Mus musculus GN=Pygm PE=1 SV=1	0.943705	1.42557	3.03967	1.10601	1.62874
tr|Q91V89|Q91V89_MOUSE	Ppp2r5d	>tr|Q91V89|Q91V89_MOUSE Protein Ppp2r5d OS=Mus musculus GN=Ppp2r5d PE=1 SV=1	0.734238	1.92061	2.45568	1.33062	1.61029
sp|P32020-2|NLTP_MOUSE;sp|P32020|NLTP_MOUSE	Scp2	>sp|P32020-2|NLTP_MOUSE Isoform SCP2 of Non-specific lipid-transfer protein OS=Mus musculus GN=Scp2;>sp|P32020|NLTP_MOUSE Non-specific lipid-transfer protein OS=Mus musculus GN=Scp2 PE=1 SV=3	1.20537	1.19822	2.83637		1.74665
sp|Q64669|NQO1_MOUSE	Nqo1	>sp|Q64669|NQO1_MOUSE NAD(P)H dehydrogenase [quinone] 1 OS=Mus musculus GN=Nqo1 PE=1 SV=3	1.10564	1.12904	1.87631		1.37033
sp|P24472|GSTA4_MOUSE;tr|F6SC55|F6SC55_MOUSE;sp|P30115|GSTA3_MOUSE;sp|P13745|GSTA1_MOUSE	Gsta4	>sp|P24472|GSTA4_MOUSE Glutathione S-transferase A4 OS=Mus musculus GN=Gsta4 PE=1 SV=3	1.12026	0.870004	1.58858	1.38267	1.24038
sp|Q9D9V3-2|ECHD1_MOUSE;sp|Q9D9V3|ECHD1_MOUSE;tr|E0CXS3|E0CXS3_MOUSE	Echdc1	>sp|Q9D9V3-2|ECHD1_MOUSE Isoform 2 of Ethylmalonyl-CoA decarboxylase OS=Mus musculus GN=Echdc1;>sp|Q9D9V3|ECHD1_MOUSE Ethylmalonyl-CoA decarboxylase OS=Mus musculus GN=Echdc1 PE=1 SV=2	0.988534	0.957978	1.74317	1.39221	1.27047
sp|Q99K01-2|PDXD1_MOUSE;sp|Q99K01|PDXD1_MOUSE;sp|Q99K01-4|PDXD1_MOUSE;sp|Q99K01-3|PDXD1_MOUSE;tr|D3YZA7|D3YZA7_MOUSE;sp|Q99K01-5|PDXD1_MOUSE	Pdxdc1	>sp|Q99K01-2|PDXD1_MOUSE Isoform 2 of Pyridoxal-dependent decarboxylase domain-containing protein 1 OS=Mus musculus GN=Pdxdc1;>sp|Q99K01|PDXD1_MOUSE Pyridoxal-dependent decarboxylase domain-containing protein 1 OS=Mus musculus GN=Pdxdc1 PE=1 SV=2;>sp|Q99K0	0.96317	1.78845	2.66688	0.943009	1.59038
sp|O70166|STMN3_MOUSE	Stmn3	>sp|O70166|STMN3_MOUSE Stathmin-3 OS=Mus musculus GN=Stmn3 PE=1 SV=1	0.55696	2.25922	3.84803	2.27586	2.23502
sp|Q61598|GDIB_MOUSE;sp|Q61598-2|GDIB_MOUSE	Gdi2	>sp|Q61598|GDIB_MOUSE Rab GDP dissociation inhibitor beta OS=Mus musculus GN=Gdi2 PE=1 SV=1;>sp|Q61598-2|GDIB_MOUSE Isoform 2 of Rab GDP dissociation inhibitor beta OS=Mus musculus GN=Gdi2	0.871694	1.29491	1.53426	1.14978	1.21266
sp|P63073|IF4E_MOUSE	Eif4e	>sp|P63073|IF4E_MOUSE Eukaryotic translation initiation factor 4E OS=Mus musculus GN=Eif4e PE=1 SV=1	0.754481	1.60745	2.17844	1.36959	1.47749
sp|Q9Z0E0-2|NCDN_MOUSE;sp|Q9Z0E0|NCDN_MOUSE	Ncdn	>sp|Q9Z0E0-2|NCDN_MOUSE Isoform 2 of Neurochondrin OS=Mus musculus GN=Ncdn;>sp|Q9Z0E0|NCDN_MOUSE Neurochondrin OS=Mus musculus GN=Ncdn PE=1 SV=1	0.810141	3.7684	8.48642	0.975726	3.51017
sp|Q9JIF7|COPB_MOUSE	Copb1	>sp|Q9JIF7|COPB_MOUSE Coatomer subunit beta OS=Mus musculus GN=Copb1 PE=1 SV=1	0.821409	1.52721	2.69443	1.23038	1.56836
sp|Q9QXK3-4|COPG2_MOUSE;sp|Q9QXK3|COPG2_MOUSE;sp|Q9QXK3-3|COPG2_MOUSE;tr|E9Q783|E9Q783_MOUSE;sp|Q9QXK3-2|COPG2_MOUSE;tr|F7ARP0|F7ARP0_MOUSE	Copg2	>sp|Q9QXK3-4|COPG2_MOUSE Isoform 4 of Coatomer subunit gamma-2 OS=Mus musculus GN=Copg2;>sp|Q9QXK3|COPG2_MOUSE Coatomer subunit gamma-2 OS=Mus musculus GN=Copg2 PE=2 SV=1	0.907528	1.71328	2.27708	0.998592	1.47412
sp|P97772|GRM1_MOUSE;sp|P97772-2|GRM1_MOUSE;sp|P97772-3|GRM1_MOUSE	Grm1	>sp|P97772|GRM1_MOUSE Metabotropic glutamate receptor 1 OS=Mus musculus GN=Grm1 PE=1 SV=2;>sp|P97772-2|GRM1_MOUSE Isoform 2 of Metabotropic glutamate receptor 1 OS=Mus musculus GN=Grm1	0.954322	2.11536		1.52699	1.53222
tr|Q68FM7|Q68FM7_MOUSE;tr|E9Q0A3|E9Q0A3_MOUSE;tr|D6RGQ8|D6RGQ8_MOUSE	Arhgef11	>tr|Q68FM7|Q68FM7_MOUSE Protein Arhgef11 OS=Mus musculus GN=Arhgef11 PE=1 SV=1;>tr|E9Q0A3|E9Q0A3_MOUSE Protein Arhgef11 (Fragment) OS=Mus musculus GN=Arhgef11 PE=1 SV=2	32.0657	1.89113		1.73819	11.8983
sp|Q8BI84|MIA3_MOUSE;sp|Q8BI84-3|MIA3_MOUSE	Mia3	>sp|Q8BI84|MIA3_MOUSE Melanoma inhibitory activity protein 3 OS=Mus musculus GN=Mia3 PE=1 SV=2	0.876086	3.1297		2.38269	2.12949
sp|Q06138|CAB39_MOUSE;tr|D3YV52|D3YV52_MOUSE;tr|D3Z704|D3Z704_MOUSE	Cab39	>sp|Q06138|CAB39_MOUSE Calcium-binding protein 39 OS=Mus musculus GN=Cab39 PE=1 SV=2	0.86851	3.42127	3.48857	0.908629	2.17175
sp|Q9D1Q6|ERP44_MOUSE	Erp44	>sp|Q9D1Q6|ERP44_MOUSE Endoplasmic reticulum resident protein 44 OS=Mus musculus GN=Erp44 PE=1 SV=1	0.880764	1.14969	1.86435	1.28713	1.29549
sp|O08582|GTPB1_MOUSE	Gtpbp1	>sp|O08582|GTPB1_MOUSE GTP-binding protein 1 OS=Mus musculus GN=Gtpbp1 PE=1 SV=2	0.711643	2.2132	2.37931	1.31407	1.65455
sp|Q5FWK3|RHG01_MOUSE;tr|A2AH25|A2AH25_MOUSE	Arhgap1	>sp|Q5FWK3|RHG01_MOUSE Rho GTPase-activating protein 1 OS=Mus musculus GN=Arhgap1 PE=1 SV=1;>tr|A2AH25|A2AH25_MOUSE Rho GTPase-activating protein 1 OS=Mus musculus GN=Arhgap1 PE=1 SV=1	0.781734	1.30205	1.67925	1.56525	1.33207
tr|A2AUD5|A2AUD5_MOUSE;tr|F6VQ81|F6VQ81_MOUSE;sp|Q9CYZ2|TPD54_MOUSE;tr|Q8BKP1|Q8BKP1_MOUSE;tr|Q3TAI4|Q3TAI4_MOUSE;tr|V9GWU5|V9GWU5_MOUSE;tr|Q3TUJ9|Q3TUJ9_MOUSE	Tpd52l2	>tr|A2AUD5|A2AUD5_MOUSE Tumor protein D54 OS=Mus musculus GN=Tpd52l2 PE=1 SV=1;>tr|F6VQ81|F6VQ81_MOUSE Tumor protein D54 (Fragment) OS=Mus musculus GN=Tpd52l2 PE=4 SV=1;>sp|Q9CYZ2|TPD54_MOUSE Tumor protein D54 OS=Mus musculus GN=Tpd52l2 PE=1 SV=1;>tr|Q8BKP	0.758401	1.37299	2.06188	1.54354	1.4342
sp|P62204|CALM_MOUSE;tr|Q3UKW2|Q3UKW2_MOUSE;tr|G3UX57|G3UX57_MOUSE	Calm1	>sp|P62204|CALM_MOUSE Calmodulin OS=Mus musculus GN=Calm1 PE=1 SV=2;>tr|Q3UKW2|Q3UKW2_MOUSE Calmodulin OS=Mus musculus GN=Calm1 PE=1 SV=1	0.97039	1.14238	1.81104	1.08832	1.25303
sp|O70252|HMOX2_MOUSE;tr|D3YX62|D3YX62_MOUSE;tr|D3Z4A2|D3Z4A2_MOUSE;tr|D3YXN4|D3YXN4_MOUSE	Hmox2	>sp|O70252|HMOX2_MOUSE Heme oxygenase 2 OS=Mus musculus GN=Hmox2 PE=2 SV=1;>tr|D3YX62|D3YX62_MOUSE Heme oxygenase 2 (Fragment) OS=Mus musculus GN=Hmox2 PE=4 SV=1	1.61268	1.06112	1.84012	0.866073	1.345
sp|Q99KF1|TMED9_MOUSE	Tmed9	>sp|Q99KF1|TMED9_MOUSE Transmembrane emp24 domain-containing protein 9 OS=Mus musculus GN=Tmed9 PE=1 SV=2	0.826987	1.22682	1.62876	1.36823	1.2627
sp|P35282|RAB21_MOUSE	Rab21	>sp|P35282|RAB21_MOUSE Ras-related protein Rab-21 OS=Mus musculus GN=Rab21 PE=1 SV=4	0.838886	1.35928	2.74821	1.28658	1.55824
sp|Q91W50|CSDE1_MOUSE	Csde1	>sp|Q91W50|CSDE1_MOUSE Cold shock domain-containing protein E1 OS=Mus musculus GN=Csde1 PE=2 SV=1	0.882943	3.34554	2.01113	0.990757	1.80759
sp|Q9DBJ1|PGAM1_MOUSE	Pgam1	>sp|Q9DBJ1|PGAM1_MOUSE Phosphoglycerate mutase 1 OS=Mus musculus GN=Pgam1 PE=1 SV=3	0.921614	1.21538	1.71183	1.08965	1.23462
sp|P62196|PRS8_MOUSE;tr|Q8K1K2|Q8K1K2_MOUSE	Psmc5	>sp|P62196|PRS8_MOUSE 26S protease regulatory subunit 8 OS=Mus musculus GN=Psmc5 PE=1 SV=1;>tr|Q8K1K2|Q8K1K2_MOUSE 26S protease regulatory subunit 8 OS=Mus musculus GN=Psmc5 PE=2 SV=1	0.830879	1.23253	1.86147	1.32846	1.31333
tr|A2AI17|A2AI17_MOUSE;tr|A2AI14|A2AI14_MOUSE;sp|P35438-2|NMDZ1_MOUSE;tr|A2AI19|A2AI19_MOUSE;tr|A2AI16|A2AI16_MOUSE;tr|A2AI20|A2AI20_MOUSE;sp|P35438|NMDZ1_MOUSE;tr|A2AI21|A2AI21_MOUSE	Grin1	>tr|A2AI17|A2AI17_MOUSE Glutamate receptor ionotropic, NMDA 1 OS=Mus musculus GN=Grin1 PE=4 SV=1;>tr|A2AI14|A2AI14_MOUSE Glutamate receptor ionotropic, NMDA 1 OS=Mus musculus GN=Grin1 PE=4 SV=1;>sp|P35438-2|NMDZ1_MOUSE Isoform 2 of Glutamate receptor ionot	0.98734	3.71485		1.68643	2.12954
sp|Q8BVE3|VATH_MOUSE	Atp6v1h	>sp|Q8BVE3|VATH_MOUSE V-type proton ATPase subunit H OS=Mus musculus GN=Atp6v1h PE=1 SV=1	0.801098	1.4762	1.97438	1.2346	1.37157
sp|P60766|CDC42_MOUSE	Cdc42	>sp|P60766|CDC42_MOUSE Cell division control protein 42 homolog OS=Mus musculus GN=Cdc42 PE=1 SV=2	0.881598	1.23751	2.35399	1.23119	1.42607
sp|P46460|NSF_MOUSE;tr|G3UX86|G3UX86_MOUSE;tr|G3UX98|G3UX98_MOUSE	Nsf	>sp|P46460|NSF_MOUSE Vesicle-fusing ATPase OS=Mus musculus GN=Nsf PE=1 SV=2	0.777558	1.36055	1.95867	1.41269	1.37737
tr|Q8C845|Q8C845_MOUSE;sp|Q9D8Y0|EFHD2_MOUSE	Efhd2	>tr|Q8C845|Q8C845_MOUSE EF-hand domain-containing protein D2 OS=Mus musculus GN=Efhd2 PE=1 SV=1;>sp|Q9D8Y0|EFHD2_MOUSE EF-hand domain-containing protein D2 OS=Mus musculus GN=Efhd2 PE=1 SV=1	0.79103	1.24297	2.06675	1.51829	1.40476
tr|Q3UE92|Q3UE92_MOUSE;sp|Q6P1B1|XPP1_MOUSE;tr|S4R1I3|S4R1I3_MOUSE;tr|S4R228|S4R228_MOUSE	Xpnpep1	>tr|Q3UE92|Q3UE92_MOUSE X-prolyl aminopeptidase (Aminopeptidase P) 1, soluble, isoform CRA_b OS=Mus musculus GN=Xpnpep1 PE=2 SV=1;>sp|Q6P1B1|XPP1_MOUSE Xaa-Pro aminopeptidase 1 OS=Mus musculus GN=Xpnpep1 PE=2 SV=1;>tr|S4R1I3|S4R1I3_MOUSE Xaa-Pro aminopepti	0.840186	1.30781	1.64537	1.20587	1.24981
sp|Q9JIS5|SV2A_MOUSE	Sv2a	>sp|Q9JIS5|SV2A_MOUSE Synaptic vesicle glycoprotein 2A OS=Mus musculus GN=Sv2a PE=1 SV=1	0.839191	1.42309	1.7071	1.14866	1.27951
sp|Q9DCU6|RM04_MOUSE	Mrpl4	>sp|Q9DCU6|RM04_MOUSE 39S ribosomal protein L4, mitochondrial OS=Mus musculus GN=Mrpl4 PE=2 SV=1		1.00826	1.82574	1.23172	1.35524
sp|Q8VDQ1|PTGR2_MOUSE;tr|Q3TXN1|Q3TXN1_MOUSE;sp|Q8VDQ1-2|PTGR2_MOUSE;tr|D6RGL6|D6RGL6_MOUSE	Ptgr2	>sp|Q8VDQ1|PTGR2_MOUSE Prostaglandin reductase 2 OS=Mus musculus GN=Ptgr2 PE=1 SV=2;>tr|Q3TXN1|Q3TXN1_MOUSE Prostaglandin reductase 2 OS=Mus musculus GN=Ptgr2 PE=2 SV=1;>sp|Q8VDQ1-2|PTGR2_MOUSE Isoform 2 of Prostaglandin reductase 2 OS=Mus musculus GN=Ptgr	1.05508	1.17796	1.94823		1.39376
sp|Q91VE0|S27A4_MOUSE	Slc27a4	>sp|Q91VE0|S27A4_MOUSE Long-chain fatty acid transport protein 4 OS=Mus musculus GN=Slc27a4 PE=1 SV=1	0.895484		1.90262	1.88858	1.56223
tr|E9Q411|E9Q411_MOUSE	Nbas	>tr|E9Q411|E9Q411_MOUSE Protein Nbas OS=Mus musculus GN=Nbas PE=1 SV=1	1.08072	2.61395		1.25782	1.65083
sp|Q8BXR1|S7A14_MOUSE;tr|D3YY38|D3YY38_MOUSE	Slc7a14	>sp|Q8BXR1|S7A14_MOUSE Probable cationic amino acid transporter OS=Mus musculus GN=Slc7a14 PE=2 SV=1;>tr|D3YY38|D3YY38_MOUSE Probable cationic amino acid transporter OS=Mus musculus GN=Slc7a14 PE=4 SV=1	0.9318	1.64999		1.45469	1.34549
sp|Q62277|SYPH_MOUSE;tr|F6VR28|F6VR28_MOUSE	Syp	>sp|Q62277|SYPH_MOUSE Synaptophysin OS=Mus musculus GN=Syp PE=1 SV=2;>tr|F6VR28|F6VR28_MOUSE Synaptophysin (Fragment) OS=Mus musculus GN=Syp PE=1 SV=1	0.835382	1.26963	1.72906	1.23875	1.2682
sp|Q6PIC6|AT1A3_MOUSE;tr|Q8VCE0|Q8VCE0_MOUSE;sp|Q9WV27|AT1A4_MOUSE	Atp1a3	>sp|Q6PIC6|AT1A3_MOUSE Sodium/potassium-transporting ATPase subunit alpha-3 OS=Mus musculus GN=Atp1a3 PE=1 SV=1;>tr|Q8VCE0|Q8VCE0_MOUSE ATPase, Na+/K+ transporting, alpha 3 polypeptide OS=Mus musculus GN=Atp1a3 PE=1 SV=1	0.829627	1.62417	1.92132	1.09781	1.36823
sp|Q61233|PLSL_MOUSE;tr|D3YZ25|D3YZ25_MOUSE;tr|D3YVW8|D3YVW8_MOUSE;tr|D3Z7D9|D3Z7D9_MOUSE;tr|D3Z311|D3Z311_MOUSE	Lcp1	>sp|Q61233|PLSL_MOUSE Plastin-2 OS=Mus musculus GN=Lcp1 PE=1 SV=4	0.823536	1.23503	1.37089	2.33993	1.44235
sp|Q8BSZ2|AP3S2_MOUSE	Ap3s2	>sp|Q8BSZ2|AP3S2_MOUSE AP-3 complex subunit sigma-2 OS=Mus musculus GN=Ap3s2 PE=1 SV=1	0.823451	1.48601	2.56358	1.17766	1.51268
tr|Q9CPS5|Q9CPS5_MOUSE;sp|Q9CX56|PSMD8_MOUSE	Psmd8	>tr|Q9CPS5|Q9CPS5_MOUSE 26S proteasome non-ATPase regulatory subunit 8 OS=Mus musculus GN=Psmd8 PE=2 SV=2;>sp|Q9CX56|PSMD8_MOUSE 26S proteasome non-ATPase regulatory subunit 8 OS=Mus musculus GN=Psmd8 PE=1 SV=2	0.864985	1.63122	2.0338	1.03207	1.39052
sp|Q6NTA4|RRAGB_MOUSE	Rragb	>sp|Q6NTA4|RRAGB_MOUSE Ras-related GTP-binding protein B OS=Mus musculus GN=Rragb PE=2 SV=1	0.745387	1.36161	1.69586	1.6679	1.36769
sp|O55100-2|SNG1_MOUSE;sp|O55100|SNG1_MOUSE	Syngr1	>sp|O55100-2|SNG1_MOUSE Isoform 1B of Synaptogyrin-1 OS=Mus musculus GN=Syngr1;>sp|O55100|SNG1_MOUSE Synaptogyrin-1 OS=Mus musculus GN=Syngr1 PE=1 SV=2	0.80597	1.53948	1.52755	1.20711	1.27003
tr|V9GXH3|V9GXH3_MOUSE;tr|F8VPM7|F8VPM7_MOUSE;sp|Q99MI1|RB6I2_MOUSE;tr|V9GXF0|V9GXF0_MOUSE;tr|V9GXP8|V9GXP8_MOUSE;tr|V9GX53|V9GX53_MOUSE;tr|V9GXL1|V9GXL1_MOUSE	Erc1	>tr|V9GXH3|V9GXH3_MOUSE ELKS/Rab6-interacting/CAST family member 1 OS=Mus musculus GN=Erc1 PE=1 SV=1;>tr|F8VPM7|F8VPM7_MOUSE ELKS/Rab6-interacting/CAST family member 1 OS=Mus musculus GN=Erc1 PE=1 SV=1;>sp|Q99MI1|RB6I2_MOUSE ELKS/Rab6-interacting/CAST fami	0.9171	1.58355		1.59216	1.36427
tr|F6ZFU0|F6ZFU0_MOUSE;sp|P57776-2|EF1D_MOUSE;tr|Q91VK2|Q91VK2_MOUSE;tr|D3YY68|D3YY68_MOUSE;tr|D3Z7N2|D3Z7N2_MOUSE	Eef1d	>tr|F6ZFU0|F6ZFU0_MOUSE Elongation factor 1-delta (Fragment) OS=Mus musculus GN=Eef1d PE=1 SV=1;>sp|P57776-2|EF1D_MOUSE Isoform 2 of Elongation factor 1-delta OS=Mus musculus GN=Eef1d;>tr|Q91VK2|Q91VK2_MOUSE Eef1d protein OS=Mus musculus GN=Eef1d PE=1 SV=1	0.804586	1.16932	2.14755	1.53034	1.41295
sp|P36916|GNL1_MOUSE;sp|P36916-2|GNL1_MOUSE	Gnl1	>sp|P36916|GNL1_MOUSE Guanine nucleotide-binding protein-like 1 OS=Mus musculus GN=Gnl1 PE=2 SV=4;>sp|P36916-2|GNL1_MOUSE Isoform 2 of Guanine nucleotide-binding protein-like 1 OS=Mus musculus GN=Gnl1	0.884333		2.08061	1.83584	1.60026
tr|D3YXZ3|D3YXZ3_MOUSE;tr|Q91YS4|Q91YS4_MOUSE;sp|O88448|KLC2_MOUSE;tr|D3Z5Y7|D3Z5Y7_MOUSE	Klc2	>tr|D3YXZ3|D3YXZ3_MOUSE Kinesin light chain 2 OS=Mus musculus GN=Klc2 PE=1 SV=1;>tr|Q91YS4|Q91YS4_MOUSE Kinesin light chain 2 OS=Mus musculus GN=Klc2 PE=1 SV=1;>sp|O88448|KLC2_MOUSE Kinesin light chain 2 OS=Mus musculus GN=Klc2 PE=1 SV=1	0.735037	2.44591	3.03198	1.11246	1.83135
tr|B0V2H4|B0V2H4_MOUSE;sp|Q9WTT4|VATG2_MOUSE;tr|G5E923|G5E923_MOUSE	Atp6v1g2	>tr|B0V2H4|B0V2H4_MOUSE V-type proton ATPase subunit G 2 OS=Mus musculus GN=Atp6v1g2 PE=4 SV=1;>sp|Q9WTT4|VATG2_MOUSE V-type proton ATPase subunit G 2 OS=Mus musculus GN=Atp6v1g2 PE=2 SV=1;>tr|G5E923|G5E923_MOUSE V-type proton ATPase subunit G 2 OS=Mus mus	0.951772	1.36996	1.89229		1.40467
sp|Q9D6Y7-2|MSRA_MOUSE;sp|Q9D6Y7|MSRA_MOUSE;sp|Q9D6Y7-4|MSRA_MOUSE;sp|Q9D6Y7-3|MSRA_MOUSE	Msra	>sp|Q9D6Y7-2|MSRA_MOUSE Isoform 2 of Mitochondrial peptide methionine sulfoxide reductase OS=Mus musculus GN=Msra;>sp|Q9D6Y7|MSRA_MOUSE Mitochondrial peptide methionine sulfoxide reductase OS=Mus musculus GN=Msra PE=1 SV=1;>sp|Q9D6Y7-4|MSRA_MOUSE Isoform 4	0.776879	1.41454	2.16497	1.30966	1.41652
sp|P14094|AT1B1_MOUSE	Atp1b1	>sp|P14094|AT1B1_MOUSE Sodium/potassium-transporting ATPase subunit beta-1 OS=Mus musculus GN=Atp1b1 PE=1 SV=1	0.818391	1.71569	1.88046	1.08782	1.37559
tr|E9PXY1|E9PXY1_MOUSE;sp|A2A432|CUL4B_MOUSE;sp|A2A432-2|CUL4B_MOUSE;tr|J3QJX0|J3QJX0_MOUSE	Cul4b	>tr|E9PXY1|E9PXY1_MOUSE Cullin-4B OS=Mus musculus GN=Cul4b PE=1 SV=2;>sp|A2A432|CUL4B_MOUSE Cullin-4B OS=Mus musculus GN=Cul4b PE=1 SV=1;>sp|A2A432-2|CUL4B_MOUSE Isoform 2 of Cullin-4B OS=Mus musculus GN=Cul4b;>tr|J3QJX0|J3QJX0_MOUSE Cullin-4B OS=Mus muscu	0.949788	1.7824		1.34661	1.3596
sp|Q60963|PAFA_MOUSE;tr|E9Q330|E9Q330_MOUSE;tr|E9Q6J0|E9Q6J0_MOUSE;tr|E9Q4T5|E9Q4T5_MOUSE	Pla2g7	>sp|Q60963|PAFA_MOUSE Platelet-activating factor acetylhydrolase OS=Mus musculus GN=Pla2g7 PE=2 SV=2;>tr|E9Q330|E9Q330_MOUSE Platelet-activating factor acetylhydrolase (Fragment) OS=Mus musculus GN=Pla2g7 PE=4 SV=1	0.974888	1.41063	2.47158		1.61903
sp|Q8BHC1|RB39B_MOUSE;tr|D3YYJ7|D3YYJ7_MOUSE;sp|Q8R1M8|MPTX_MOUSE	Rab39b	>sp|Q8BHC1|RB39B_MOUSE Ras-related protein Rab-39B OS=Mus musculus GN=Rab39b PE=2 SV=1	0.784538	1.69	2.00198	1.15905	1.40889
sp|Q62261|SPTB2_MOUSE;sp|Q62261-2|SPTB2_MOUSE	Sptbn1	>sp|Q62261|SPTB2_MOUSE Spectrin beta chain, non-erythrocytic 1 OS=Mus musculus GN=Sptbn1 PE=1 SV=2;>sp|Q62261-2|SPTB2_MOUSE Isoform 2 of Spectrin beta chain, non-erythrocytic 1 OS=Mus musculus GN=Sptbn1	0.820287	1.62455	1.87177	1.0984	1.35375
sp|Q9JLJ2|AL9A1_MOUSE;tr|Q3U367|Q3U367_MOUSE	Aldh9a1	>sp|Q9JLJ2|AL9A1_MOUSE 4-trimethylaminobutyraldehyde dehydrogenase OS=Mus musculus GN=Aldh9a1 PE=1 SV=1;>tr|Q3U367|Q3U367_MOUSE 4-trimethylaminobutyraldehyde dehydrogenase OS=Mus musculus GN=Aldh9a1 PE=1 SV=1	0.908879	1.13742	1.83708	1.16159	1.26124
sp|Q99K85|SERC_MOUSE;tr|Q3U6K9|Q3U6K9_MOUSE;tr|E9Q6P1|E9Q6P1_MOUSE	Psat1	>sp|Q99K85|SERC_MOUSE Phosphoserine aminotransferase OS=Mus musculus GN=Psat1 PE=1 SV=1;>tr|Q3U6K9|Q3U6K9_MOUSE Phosphoserine aminotransferase OS=Mus musculus GN=Psat1 PE=1 SV=1	0.826445	1.87901	2.53185	1.0231	1.5651
sp|P63101|1433Z_MOUSE;tr|D3YXN6|D3YXN6_MOUSE;tr|D3YXF4|D3YXF4_MOUSE;tr|D3YW45|D3YW45_MOUSE	Ywhaz	>sp|P63101|1433Z_MOUSE 14-3-3 protein zeta/delta OS=Mus musculus GN=Ywhaz PE=1 SV=1	0.853363	1.26304	1.56331	1.16079	1.21012
sp|Q4KMM3|OXR1_MOUSE;sp|Q4KMM3-4|OXR1_MOUSE;sp|Q4KMM3-2|OXR1_MOUSE;sp|Q4KMM3-3|OXR1_MOUSE;tr|E9Q0A7|E9Q0A7_MOUSE;tr|B1H3M0|B1H3M0_MOUSE	Oxr1	>sp|Q4KMM3|OXR1_MOUSE Oxidation resistance protein 1 OS=Mus musculus GN=Oxr1 PE=2 SV=3;>sp|Q4KMM3-4|OXR1_MOUSE Isoform 4 of Oxidation resistance protein 1 OS=Mus musculus GN=Oxr1;>sp|Q4KMM3-2|OXR1_MOUSE Isoform 2 of Oxidation resistance protein 1 OS=Mus mu	0.763833	1.54011	3.00308	1.28239	1.64735
sp|Q69ZF3|GBA2_MOUSE;tr|B1AWI3|B1AWI3_MOUSE	Gba2	>sp|Q69ZF3|GBA2_MOUSE Non-lysosomal glucosylceramidase OS=Mus musculus GN=Gba2 PE=1 SV=2	0.982322	1.48251		3.13556	1.8668
sp|Q91VC9|GHITM_MOUSE	Ghitm	>sp|Q91VC9|GHITM_MOUSE Growth hormone-inducible transmembrane protein OS=Mus musculus GN=Ghitm PE=2 SV=1	0.987267	2.63965		1.39143	1.67278
sp|Q3UM45|PP1R7_MOUSE;tr|F6TGJ2|F6TGJ2_MOUSE	Ppp1r7	>sp|Q3UM45|PP1R7_MOUSE Protein phosphatase 1 regulatory subunit 7 OS=Mus musculus GN=Ppp1r7 PE=1 SV=2	0.769645	1.46306	1.8497	1.28967	1.34302
tr|E9Q7V6|E9Q7V6_MOUSE;sp|Q64338-2|PDE1C_MOUSE;sp|Q64338-1|PDE1C_MOUSE;sp|Q64338|PDE1C_MOUSE;tr|Q8CDV2|Q8CDV2_MOUSE;tr|Q9D5W0|Q9D5W0_MOUSE;tr|Q9JLL9|Q9JLL9_MOUSE;tr|Q5I7S8|Q5I7S8_MOUSE;tr|F6X0V1|F6X0V1_MOUSE;sp|Q61481-2|PDE1A_MOUSE;tr|Q8BRR9|Q8BRR9_MOUSE;sp|Q61481|PDE1A_MOUSE;tr|A2ASF9|A2ASF9_MOUSE	Pde1c	>tr|E9Q7V6|E9Q7V6_MOUSE Calcium/calmodulin-dependent 3,5-cyclic nucleotide phosphodiesterase 1C OS=Mus musculus GN=Pde1c PE=3 SV=1;>sp|Q64338-2|PDE1C_MOUSE Isoform 2 of Calcium/calmodulin-dependent 3,5-cyclic nucleotide phosphodiesterase 1C OS=Mus musc	0.77683	1.51559	2.46765	1.23414	1.49855
sp|Q9CX34|SUGT1_MOUSE	Sugt1	>sp|Q9CX34|SUGT1_MOUSE Suppressor of G2 allele of SKP1 homolog OS=Mus musculus GN=Sugt1 PE=2 SV=3	0.707997	2.04945	3.54436	1.22147	1.88082
tr|K3W4T7|K3W4T7_MOUSE;tr|F6RHI8|F6RHI8_MOUSE;sp|Q9CS84-3|NRX1A_MOUSE;sp|Q9CS84-2|NRX1A_MOUSE;sp|Q9CS84|NRX1A_MOUSE;tr|E0CZA5|E0CZA5_MOUSE;tr|E0CY11|E0CY11_MOUSE;sp|Q9CS84-4|NRX1A_MOUSE;sp|Q9CS84-5|NRX1A_MOUSE;sp|P0DI97|NRX1B_MOUSE;tr|G3UXK2|G3UXK2_MOUSE;tr|G3UWQ9|G3UWQ9_MOUSE;tr|H3BK41|H3BK41_MOUSE;tr|H3BK93|H3BK93_MOUSE	Nrxn1	>tr|K3W4T7|K3W4T7_MOUSE Neurexin-1 OS=Mus musculus GN=Nrxn1 PE=4 SV=1;>tr|F6RHI8|F6RHI8_MOUSE Neurexin-1 OS=Mus musculus GN=Nrxn1 PE=4 SV=2;>sp|Q9CS84-3|NRX1A_MOUSE Isoform 3a of Neurexin-1 OS=Mus musculus GN=Nrxn1;>sp|Q9CS84-2|NRX1A_MOUSE Isoform 2a of Ne	0.923282	2.1878	4.54676	0.876287	2.13353
sp|P63158|HMGB1_MOUSE;tr|D3YZ18|D3YZ18_MOUSE;tr|D3YVC6|D3YVC6_MOUSE	Hmgb1	>sp|P63158|HMGB1_MOUSE High mobility group protein B1 OS=Mus musculus GN=Hmgb1 PE=1 SV=2;>tr|D3YZ18|D3YZ18_MOUSE High mobility group protein B1 (Fragment) OS=Mus musculus GN=Hmgb1 PE=1 SV=2	0.473398	0.824289	1.10693	0.888232	0.823213
sp|P61982|1433G_MOUSE	Ywhag	>sp|P61982|1433G_MOUSE 14-3-3 protein gamma OS=Mus musculus GN=Ywhag PE=1 SV=2	0.834964	1.37299	1.7735	1.13901	1.28012
sp|Q9D4H1|EXOC2_MOUSE	Exoc2	>sp|Q9D4H1|EXOC2_MOUSE Exocyst complex component 2 OS=Mus musculus GN=Exoc2 PE=1 SV=1	1.0246	1.57396		4.92106	2.50654
sp|Q8BP67|RL24_MOUSE;tr|F6RSK3|F6RSK3_MOUSE	Rpl24	>sp|Q8BP67|RL24_MOUSE 60S ribosomal protein L24 OS=Mus musculus GN=Rpl24 PE=1 SV=2		1.31472	1.87675	0.956356	1.38261
tr|E9QAQ3|E9QAQ3_MOUSE;sp|Q6ZQ82|RHG26_MOUSE;tr|F6XTB7|F6XTB7_MOUSE;tr|D3Z1X5|D3Z1X5_MOUSE;tr|Q3U860|Q3U860_MOUSE;tr|F7D661|F7D661_MOUSE;tr|F6Q7M1|F6Q7M1_MOUSE	Arhgap26	>tr|E9QAQ3|E9QAQ3_MOUSE Rho GTPase-activating protein 26 OS=Mus musculus GN=Arhgap26 PE=4 SV=1;>sp|Q6ZQ82|RHG26_MOUSE Rho GTPase-activating protein 26 OS=Mus musculus GN=Arhgap26 PE=1 SV=3	1.04386	2.66411		1.26648	1.65815
sp|P35293|RAB18_MOUSE	Rab18	>sp|P35293|RAB18_MOUSE Ras-related protein Rab-18 OS=Mus musculus GN=Rab18 PE=2 SV=2	0.965969	3.18774	1.63884	0.914687	1.67681
sp|Q80TJ1-4|CAPS1_MOUSE;sp|Q80TJ1|CAPS1_MOUSE;tr|K4DI76|K4DI76_MOUSE	Cadps	>sp|Q80TJ1-4|CAPS1_MOUSE Isoform 4 of Calcium-dependent secretion activator 1 OS=Mus musculus GN=Cadps;>sp|Q80TJ1|CAPS1_MOUSE Calcium-dependent secretion activator 1 OS=Mus musculus GN=Cadps PE=1 SV=3;>tr|K4DI76|K4DI76_MOUSE Calcium-dependent secretion act	0.76693	1.42918	1.87074	1.30284	1.34242
tr|F6V6T4|F6V6T4_MOUSE;sp|Q9R0Q3|TMED2_MOUSE;tr|Q8BPI2|Q8BPI2_MOUSE	Tmed2	>tr|F6V6T4|F6V6T4_MOUSE Transmembrane emp24 domain-containing protein 2 (Fragment) OS=Mus musculus GN=Tmed2 PE=3 SV=1;>sp|Q9R0Q3|TMED2_MOUSE Transmembrane emp24 domain-containing protein 2 OS=Mus musculus GN=Tmed2 PE=1 SV=1;>tr|Q8BPI2|Q8BPI2_MOUSE Transmem	0.815993	1.27157	1.5867	1.26336	1.2344
sp|Q5PR73|DIRA2_MOUSE	Diras2	>sp|Q5PR73|DIRA2_MOUSE GTP-binding protein Di-Ras2 OS=Mus musculus GN=Diras2 PE=2 SV=1	0.73127	2.40795	7.57569	1.11377	2.95717
sp|O08528|HXK2_MOUSE;tr|E9Q5B5|E9Q5B5_MOUSE	Hk2	>sp|O08528|HXK2_MOUSE Hexokinase-2 OS=Mus musculus GN=Hk2 PE=2 SV=1;>tr|E9Q5B5|E9Q5B5_MOUSE Hexokinase-2 OS=Mus musculus GN=Hk2 PE=3 SV=1	4.15352	2.70378		0.791314	2.54954
sp|Q9Z1Q5|CLIC1_MOUSE	Clic1	>sp|Q9Z1Q5|CLIC1_MOUSE Chloride intracellular channel protein 1 OS=Mus musculus GN=Clic1 PE=1 SV=3	0.951592	1.00391	1.55512	1.2046	1.17881
sp|P61211|ARL1_MOUSE;tr|F8WIB1|F8WIB1_MOUSE;tr|E9Q006|E9Q006_MOUSE	Arl1	>sp|P61211|ARL1_MOUSE ADP-ribosylation factor-like protein 1 OS=Mus musculus GN=Arl1 PE=2 SV=1;>tr|F8WIB1|F8WIB1_MOUSE ADP-ribosylation factor-like protein 1 (Fragment) OS=Mus musculus GN=Arl1 PE=3 SV=1	0.896216	1.79801	3.5805		2.09157
sp|Q8BGT8|PHIPL_MOUSE;tr|F7D3N3|F7D3N3_MOUSE;tr|F6U6Z2|F6U6Z2_MOUSE;sp|Q8BGT8-2|PHIPL_MOUSE;tr|E0CXW9|E0CXW9_MOUSE	Phyhipl	>sp|Q8BGT8|PHIPL_MOUSE Phytanoyl-CoA hydroxylase-interacting protein-like OS=Mus musculus GN=Phyhipl PE=2 SV=1;>tr|F7D3N3|F7D3N3_MOUSE Phytanoyl-CoA hydroxylase-interacting protein-like OS=Mus musculus GN=Phyhipl PE=4 SV=1;>tr|F6U6Z2|F6U6Z2_MOUSE Phytanoyl	0.685931	2.06812	3.02471	1.2511	1.75746
tr|H3BKQ3|H3BKQ3_MOUSE;tr|H3BL92|H3BL92_MOUSE;tr|H3BJ67|H3BJ67_MOUSE;tr|H3BJ57|H3BJ57_MOUSE;tr|H3BJX1|H3BJX1_MOUSE;tr|H3BLD3|H3BLD3_MOUSE	Evi5l	>tr|H3BKQ3|H3BKQ3_MOUSE Protein Evi5l OS=Mus musculus GN=Evi5l PE=4 SV=1;>tr|H3BL92|H3BL92_MOUSE Protein Evi5l OS=Mus musculus GN=Evi5l PE=4 SV=1;>tr|H3BJ67|H3BJ67_MOUSE Protein Evi5l OS=Mus musculus GN=Evi5l PE=4 SV=1	1.56357	3.4429		0.951444	1.98597
sp|Q3UMC0|SPAT5_MOUSE;tr|D3Z0U5|D3Z0U5_MOUSE;tr|D6RGM7|D6RGM7_MOUSE;sp|Q9D3R6-3|KATL2_MOUSE;tr|D3Z4J2|D3Z4J2_MOUSE;sp|Q9D3R6|KATL2_MOUSE	Spata5	>sp|Q3UMC0|SPAT5_MOUSE Spermatogenesis-associated protein 5 OS=Mus musculus GN=Spata5 PE=1 SV=2	0.914836	1.48888		1.48973	1.29781
sp|Q922P8|T132A_MOUSE;tr|D3Z4S6|D3Z4S6_MOUSE	Tmem132a	>sp|Q922P8|T132A_MOUSE Transmembrane protein 132A OS=Mus musculus GN=Tmem132a PE=2 SV=2;>tr|D3Z4S6|D3Z4S6_MOUSE Transmembrane protein 132A OS=Mus musculus GN=Tmem132a PE=4 SV=1	1.24308	5.35678		1.24452	2.61479
sp|O88983|STX8_MOUSE;tr|Q9D0J1|Q9D0J1_MOUSE	Stx8	>sp|O88983|STX8_MOUSE Syntaxin-8 OS=Mus musculus GN=Stx8 PE=1 SV=1	0.716999	1.60505	2.92385	1.33587	1.64544
sp|A6H6A9|RBG1L_MOUSE;sp|A6H6A9-2|RBG1L_MOUSE	Rabgap1l	>sp|A6H6A9|RBG1L_MOUSE Rab GTPase-activating protein 1-like OS=Mus musculus GN=Rabgap1l PE=1 SV=1;>sp|A6H6A9-2|RBG1L_MOUSE Isoform 2 of Rab GTPase-activating protein 1-like OS=Mus musculus GN=Rabgap1l	1.4746	2.01141		0.912321	1.46611
sp|Q9QXB9|DRG2_MOUSE	Drg2	>sp|Q9QXB9|DRG2_MOUSE Developmentally-regulated GTP-binding protein 2 OS=Mus musculus GN=Drg2 PE=1 SV=1	0.829265	1.51931	4.08308	1.15186	1.89588
sp|P26516|PSMD7_MOUSE	Psmd7	>sp|P26516|PSMD7_MOUSE 26S proteasome non-ATPase regulatory subunit 7 OS=Mus musculus GN=Psmd7 PE=1 SV=2	0.901182	1.06088	1.56705	1.22476	1.18847
sp|Q9QYG0-2|NDRG2_MOUSE;sp|Q9QYG0|NDRG2_MOUSE	Ndrg2	>sp|Q9QYG0-2|NDRG2_MOUSE Isoform 2 of Protein NDRG2 OS=Mus musculus GN=Ndrg2;>sp|Q9QYG0|NDRG2_MOUSE Protein NDRG2 OS=Mus musculus GN=Ndrg2 PE=1 SV=1	0.856705	1.79351	2.38031	0.968538	1.49976
sp|P97447|FHL1_MOUSE;tr|A2AEX8|A2AEX8_MOUSE;tr|A2AEX6|A2AEX6_MOUSE;sp|P97447-2|FHL1_MOUSE;tr|A2AEX7|A2AEX7_MOUSE;tr|A2AEY1|A2AEY1_MOUSE;tr|A2AEY2|A2AEY2_MOUSE;tr|Q8CDC8|Q8CDC8_MOUSE	Fhl1	>sp|P97447|FHL1_MOUSE Four and a half LIM domains protein 1 OS=Mus musculus GN=Fhl1 PE=1 SV=3;>tr|A2AEX8|A2AEX8_MOUSE Four and a half LIM domains 1, isoform CRA_b OS=Mus musculus GN=Fhl1 PE=1 SV=1;>tr|A2AEX6|A2AEX6_MOUSE Four and a half LIM domains protein	0.89607	1.54862	1.75283		1.39917
sp|Q61879|MYH10_MOUSE;tr|Q3UH59|Q3UH59_MOUSE;tr|Q5SV64|Q5SV64_MOUSE;tr|Q8BXF2|Q8BXF2_MOUSE	Myh10	>sp|Q61879|MYH10_MOUSE Myosin-10 OS=Mus musculus GN=Myh10 PE=1 SV=2;>tr|Q3UH59|Q3UH59_MOUSE Myosin-10 OS=Mus musculus GN=Myh10 PE=1 SV=1;>tr|Q5SV64|Q5SV64_MOUSE Myosin-10 OS=Mus musculus GN=Myh10 PE=1 SV=1	0.926774	1.38054		1.39492	1.23408
sp|P50396|GDIA_MOUSE;tr|D6RI86|D6RI86_MOUSE;tr|B7FAU8|B7FAU8_MOUSE	Gdi1	>sp|P50396|GDIA_MOUSE Rab GDP dissociation inhibitor alpha OS=Mus musculus GN=Gdi1 PE=1 SV=3	0.860476	1.27018	1.60417	1.11449	1.21233
sp|P00493|HPRT_MOUSE	Hprt1	>sp|P00493|HPRT_MOUSE Hypoxanthine-guanine phosphoribosyltransferase OS=Mus musculus GN=Hprt1 PE=1 SV=3	0.853961	1.54271	1.84137	1.02666	1.31618
tr|D3YYN8|D3YYN8_MOUSE;sp|Q3UU96|MRCKA_MOUSE;tr|E9PVY0|E9PVY0_MOUSE;tr|H7BX44|H7BX44_MOUSE;sp|Q3UU96-2|MRCKA_MOUSE;tr|F6Q5A5|F6Q5A5_MOUSE;tr|F6S5Z6|F6S5Z6_MOUSE;tr|F6YZJ7|F6YZJ7_MOUSE;tr|F6W0C2|F6W0C2_MOUSE	Cdc42bpa	>tr|D3YYN8|D3YYN8_MOUSE Serine/threonine-protein kinase MRCK alpha OS=Mus musculus GN=Cdc42bpa PE=4 SV=1;>sp|Q3UU96|MRCKA_MOUSE Serine/threonine-protein kinase MRCK alpha OS=Mus musculus GN=Cdc42bpa PE=2 SV=2;>tr|E9PVY0|E9PVY0_MOUSE Serine/threonine-protei	1.00468	2.31161		1.25392	1.5234
sp|P12960|CNTN1_MOUSE	Cntn1	>sp|P12960|CNTN1_MOUSE Contactin-1 OS=Mus musculus GN=Cntn1 PE=1 SV=1	0.734182	1.86285	2.59705	1.16153	1.5889
sp|Q9EPR5|SORC2_MOUSE;tr|Q8BI74|Q8BI74_MOUSE;tr|D3YYF4|D3YYF4_MOUSE	Sorcs2	>sp|Q9EPR5|SORC2_MOUSE VPS10 domain-containing receptor SorCS2 OS=Mus musculus GN=Sorcs2 PE=1 SV=2	1.06479	2.07161		1.12847	1.42162
sp|P63017|HSP7C_MOUSE;tr|Q504P4|Q504P4_MOUSE;tr|D3Z5E2|D3Z5E2_MOUSE;tr|D3YW43|D3YW43_MOUSE	Hspa8	>sp|P63017|HSP7C_MOUSE Heat shock cognate 71 kDa protein OS=Mus musculus GN=Hspa8 PE=1 SV=1;>tr|Q504P4|Q504P4_MOUSE Heat shock cognate 71 kDa protein OS=Mus musculus GN=Hspa8 PE=1 SV=1	0.720372	1.75144	2.74169	1.23177	1.61132
tr|E9PYG6|E9PYG6_MOUSE	Rasa1	>tr|E9PYG6|E9PYG6_MOUSE Protein Rasa1 OS=Mus musculus GN=Rasa1 PE=4 SV=1	1.03155	2.20276		1.19137	1.47522
sp|Q64737|PUR2_MOUSE;sp|Q64737-2|PUR2_MOUSE;tr|D6RCG1|D6RCG1_MOUSE	Gart	>sp|Q64737|PUR2_MOUSE Trifunctional purine biosynthetic protein adenosine-3 OS=Mus musculus GN=Gart PE=2 SV=3	0.972536	2.02965		1.27015	1.42411
sp|A2AN08-3|UBR4_MOUSE;sp|A2AN08|UBR4_MOUSE;sp|A2AN08-5|UBR4_MOUSE;sp|A2AN08-2|UBR4_MOUSE;tr|F6SSP6|F6SSP6_MOUSE;tr|Z4YMA7|Z4YMA7_MOUSE;sp|A2AN08-4|UBR4_MOUSE;tr|Z4YLP1|Z4YLP1_MOUSE	Ubr4	>sp|A2AN08-3|UBR4_MOUSE Isoform 3 of E3 ubiquitin-protein ligase UBR4 OS=Mus musculus GN=Ubr4;>sp|A2AN08|UBR4_MOUSE E3 ubiquitin-protein ligase UBR4 OS=Mus musculus GN=Ubr4 PE=1 SV=1;>sp|A2AN08-5|UBR4_MOUSE Isoform 5 of E3 ubiquitin-protein ligase UBR4 OS=	0.925901	1.8256		1.37197	1.37449
sp|P62823|RAB3C_MOUSE	Rab3c	>sp|P62823|RAB3C_MOUSE Ras-related protein Rab-3C OS=Mus musculus GN=Rab3c PE=1 SV=1	0.721938	1.47342	2.33577	1.37916	1.47757
sp|P85094|ISC2A_MOUSE	Isoc2a	>sp|P85094|ISC2A_MOUSE Isochorismatase domain-containing protein 2A, mitochondrial OS=Mus musculus GN=Isoc2a PE=1 SV=1		1.09887	1.46983	1.00617	1.19162
sp|P35278|RAB5C_MOUSE;tr|Q8C266|Q8C266_MOUSE;tr|A2A5F5|A2A5F5_MOUSE;tr|A2A5F6|A2A5F6_MOUSE	Rab5c	>sp|P35278|RAB5C_MOUSE Ras-related protein Rab-5C OS=Mus musculus GN=Rab5c PE=1 SV=2;>tr|Q8C266|Q8C266_MOUSE Ras-related protein Rab-5C OS=Mus musculus GN=Rab5c PE=2 SV=1	0.734964	1.56501	2.43789	1.26537	1.50081
sp|Q9R1Q8|TAGL3_MOUSE	Tagln3	>sp|Q9R1Q8|TAGL3_MOUSE Transgelin-3 OS=Mus musculus GN=Tagln3 PE=1 SV=1	0.787914	1.4038	1.65517	1.22485	1.26793
sp|Q9D0J4|ARL2_MOUSE	Arl2	>sp|Q9D0J4|ARL2_MOUSE ADP-ribosylation factor-like protein 2 OS=Mus musculus GN=Arl2 PE=1 SV=1	0.768271	2.64784	4.69112		2.70241
sp|Q8BZA9|TIGAR_MOUSE	Tigar	>sp|Q8BZA9|TIGAR_MOUSE Fructose-2,6-bisphosphatase TIGAR OS=Mus musculus GN=Tigar PE=1 SV=1	0.789053	1.95851	3.72968	1.01674	1.8735
tr|E9QKE4|E9QKE4_MOUSE;sp|Q8BMG7|RBGPR_MOUSE;sp|Q8BMG7-2|RBGPR_MOUSE	Rab3gap2	>tr|E9QKE4|E9QKE4_MOUSE Rab3 GTPase-activating protein non-catalytic subunit OS=Mus musculus GN=Rab3gap2 PE=1 SV=1;>sp|Q8BMG7|RBGPR_MOUSE Rab3 GTPase-activating protein non-catalytic subunit OS=Mus musculus GN=Rab3gap2 PE=1 SV=2	1.33176	2.01066		0.942217	1.42821
sp|Q5U430|UBR3_MOUSE;sp|Q5U430-3|UBR3_MOUSE;tr|F6QC57|F6QC57_MOUSE;tr|F6RDS0|F6RDS0_MOUSE;tr|A2AV05|A2AV05_MOUSE;sp|Q5U430-2|UBR3_MOUSE	Ubr3	>sp|Q5U430|UBR3_MOUSE E3 ubiquitin-protein ligase UBR3 OS=Mus musculus GN=Ubr3 PE=1 SV=3;>sp|Q5U430-3|UBR3_MOUSE Isoform 3 of E3 ubiquitin-protein ligase UBR3 OS=Mus musculus GN=Ubr3;>tr|F6QC57|F6QC57_MOUSE E3 ubiquitin-protein ligase UBR3 OS=Mus musculus	0.958996	1.90898		9.23575	4.03458
tr|G3UXX3|G3UXX3_MOUSE;sp|Q64105|SPRE_MOUSE;tr|Q91XH5|Q91XH5_MOUSE;tr|G3UZ79|G3UZ79_MOUSE	Spr	>tr|G3UXX3|G3UXX3_MOUSE Sepiapterin reductase OS=Mus musculus GN=Spr PE=4 SV=1;>sp|Q64105|SPRE_MOUSE Sepiapterin reductase OS=Mus musculus GN=Spr PE=1 SV=1;>tr|Q91XH5|Q91XH5_MOUSE Sepiapterin reductase OS=Mus musculus GN=Spr PE=2 SV=1;>tr|G3UZ79|G3UZ79_MOU	0.860094	1.08736	1.68196	1.30187	1.23282
tr|Z4YL78|Z4YL78_MOUSE;sp|A2AGT5-2|CKAP5_MOUSE;sp|A2AGT5-3|CKAP5_MOUSE;tr|K3W4R5|K3W4R5_MOUSE;sp|A2AGT5|CKAP5_MOUSE	Ckap5	>tr|Z4YL78|Z4YL78_MOUSE Cytoskeleton-associated protein 5 OS=Mus musculus GN=Ckap5 PE=4 SV=1;>sp|A2AGT5-2|CKAP5_MOUSE Isoform 2 of Cytoskeleton-associated protein 5 OS=Mus musculus GN=Ckap5;>sp|A2AGT5-3|CKAP5_MOUSE Isoform 3 of Cytoskeleton-associated prot	0.956603	2.95135		1.41985	1.77593
sp|O88544|CSN4_MOUSE;tr|F6QTS1|F6QTS1_MOUSE;tr|D3YV99|D3YV99_MOUSE;tr|D3Z1R9|D3Z1R9_MOUSE;tr|D6RG47|D6RG47_MOUSE	Cops4	>sp|O88544|CSN4_MOUSE COP9 signalosome complex subunit 4 OS=Mus musculus GN=Cops4 PE=1 SV=1;>tr|F6QTS1|F6QTS1_MOUSE COP9 signalosome complex subunit 4 (Fragment) OS=Mus musculus GN=Cops4 PE=4 SV=1;>tr|D3YV99|D3YV99_MOUSE COP9 signalosome complex subunit 4	0.813346	1.21057	1.79818	1.28344	1.27638
sp|Q02819|NUCB1_MOUSE;tr|H3BK79|H3BK79_MOUSE;tr|D3Z7D7|D3Z7D7_MOUSE;tr|D3Z1N1|D3Z1N1_MOUSE	Nucb1	>sp|Q02819|NUCB1_MOUSE Nucleobindin-1 OS=Mus musculus GN=Nucb1 PE=1 SV=2;>tr|H3BK79|H3BK79_MOUSE Nucleobindin-1 (Fragment) OS=Mus musculus GN=Nucb1 PE=1 SV=1	0.764729	1.54086	2.11849	1.18607	1.40254
sp|Q9D1A2|CNDP2_MOUSE	Cndp2	>sp|Q9D1A2|CNDP2_MOUSE Cytosolic non-specific dipeptidase OS=Mus musculus GN=Cndp2 PE=1 SV=1	0.799764	1.28884	1.65147	1.25481	1.24872
sp|P63328|PP2BA_MOUSE	Ppp3ca	>sp|P63328|PP2BA_MOUSE Serine/threonine-protein phosphatase 2B catalytic subunit alpha isoform OS=Mus musculus GN=Ppp3ca PE=1 SV=1	0.688192	1.66944	1.87438	1.43872	1.41768
sp|P70699|LYAG_MOUSE;tr|A2AFL5|A2AFL5_MOUSE;tr|F6R5R5|F6R5R5_MOUSE;tr|A2AFL3|A2AFL3_MOUSE;tr|F6VEG4|F6VEG4_MOUSE	Gaa	>sp|P70699|LYAG_MOUSE Lysosomal alpha-glucosidase OS=Mus musculus GN=Gaa PE=1 SV=2	0.774404	1.62907	3.10364	1.12145	1.65714
sp|Q8BFU3|RN214_MOUSE;sp|Q8BFU3-4|RN214_MOUSE;sp|Q8BFU3-3|RN214_MOUSE;sp|Q8BFU3-5|RN214_MOUSE;sp|Q8BFU3-2|RN214_MOUSE	Rnf214	>sp|Q8BFU3|RN214_MOUSE RING finger protein 214 OS=Mus musculus GN=Rnf214 PE=2 SV=1;>sp|Q8BFU3-4|RN214_MOUSE Isoform 4 of RING finger protein 214 OS=Mus musculus GN=Rnf214;>sp|Q8BFU3-3|RN214_MOUSE Isoform 3 of RING finger protein 214 OS=Mus musculus GN=Rnf2	0.960665	1.44337		3.42819	1.94407
sp|O55013|TPPC3_MOUSE	Trappc3	>sp|O55013|TPPC3_MOUSE Trafficking protein particle complex subunit 3 OS=Mus musculus GN=Trappc3 PE=1 SV=1	1.01114	1.25995	2.69753		1.65621
sp|P17183|ENOG_MOUSE;tr|D3Z6E4|D3Z6E4_MOUSE;tr|D3Z2S4|D3Z2S4_MOUSE;tr|D3YVD3|D3YVD3_MOUSE	Eno2	>sp|P17183|ENOG_MOUSE Gamma-enolase OS=Mus musculus GN=Eno2 PE=1 SV=2;>tr|D3Z6E4|D3Z6E4_MOUSE Enolase OS=Mus musculus GN=Eno2 PE=3 SV=1	0.931417	1.39217	1.83985	0.948932	1.27809
sp|O55057|PDE6D_MOUSE;tr|M0QWG6|M0QWG6_MOUSE;tr|M0QWR1|M0QWR1_MOUSE	Pde6d	>sp|O55057|PDE6D_MOUSE Retinal rod rhodopsin-sensitive cGMP 3,5-cyclic phosphodiesterase subunit delta OS=Mus musculus GN=Pde6d PE=1 SV=1;>tr|M0QWG6|M0QWG6_MOUSE Retinal rod rhodopsin-sensitive cGMP 3,5-cyclic phosphodiesterase subunit delta OS=Mus mus	0.83049	1.98033	2.06867		1.6265
sp|P39053-4|DYN1_MOUSE;sp|P39053-5|DYN1_MOUSE;sp|P39053|DYN1_MOUSE;sp|P39053-2|DYN1_MOUSE;sp|P39053-6|DYN1_MOUSE	Dnm1	>sp|P39053-4|DYN1_MOUSE Isoform 4 of Dynamin-1 OS=Mus musculus GN=Dnm1;>sp|P39053-5|DYN1_MOUSE Isoform 5 of Dynamin-1 OS=Mus musculus GN=Dnm1;>sp|P39053|DYN1_MOUSE Dynamin-1 OS=Mus musculus GN=Dnm1 PE=1 SV=2;>sp|P39053-2|DYN1_MOUSE Isoform 2 of Dynamin-1 O	0.786359	1.31971	1.7092	1.25584	1.26778
sp|Q61029-3|LAP2B_MOUSE;sp|Q61029|LAP2B_MOUSE;sp|Q61029-2|LAP2B_MOUSE;sp|Q61029-4|LAP2B_MOUSE;sp|Q61033-2|LAP2A_MOUSE;sp|Q61033|LAP2A_MOUSE	Tmpo	>sp|Q61029-3|LAP2B_MOUSE Isoform Epsilon of Lamina-associated polypeptide 2, isoforms beta/delta/epsilon/gamma OS=Mus musculus GN=Tmpo;>sp|Q61029|LAP2B_MOUSE Lamina-associated polypeptide 2, isoforms beta/delta/epsilon/gamma OS=Mus musculus GN=Tmpo PE=1 SV	0.571384		1.02258	0.845541	0.813169
sp|Q5SVR0-2|TBC9B_MOUSE;sp|Q5SVR0|TBC9B_MOUSE	Tbc1d9b	>sp|Q5SVR0-2|TBC9B_MOUSE Isoform 2 of TBC1 domain family member 9B OS=Mus musculus GN=Tbc1d9b;>sp|Q5SVR0|TBC9B_MOUSE TBC1 domain family member 9B OS=Mus musculus GN=Tbc1d9b PE=2 SV=1	1.07695	1.48838		1.01521	1.19351
sp|P28663|SNAB_MOUSE;tr|D6RHL2|D6RHL2_MOUSE	Napb	>sp|P28663|SNAB_MOUSE Beta-soluble NSF attachment protein OS=Mus musculus GN=Napb PE=1 SV=2	0.736604	1.85346	2.42882	1.11575	1.53366
sp|P47708|RP3A_MOUSE;sp|P70169|DOC2B_MOUSE	Rph3a	>sp|P47708|RP3A_MOUSE Rabphilin-3A OS=Mus musculus GN=Rph3a PE=1 SV=2	0.638299	2.83628	2.53311	1.21181	1.80488
tr|G3X922|G3X922_MOUSE	Dnajc13	>tr|G3X922|G3X922_MOUSE MCG115602 OS=Mus musculus GN=Dnajc13 PE=4 SV=1	0.910909	1.3714		1.5013	1.2612
sp|Q08509|EPS8_MOUSE;tr|Q3UGL1|Q3UGL1_MOUSE;tr|D3Z5I5|D3Z5I5_MOUSE;tr|D3Z7F4|D3Z7F4_MOUSE	Eps8	>sp|Q08509|EPS8_MOUSE Epidermal growth factor receptor kinase substrate 8 OS=Mus musculus GN=Eps8 PE=1 SV=2;>tr|Q3UGL1|Q3UGL1_MOUSE Epidermal growth factor receptor kinase substrate 8 (Fragment) OS=Mus musculus GN=Eps8 PE=1 SV=1	0.937653	1.90084	0.921682	1.44887	1.30226
sp|Q8BHG1|NRDC_MOUSE;tr|A2A9Q2|A2A9Q2_MOUSE;tr|A6PWC3|A6PWC3_MOUSE;tr|Q3V3G9|Q3V3G9_MOUSE	Nrd1	>sp|Q8BHG1|NRDC_MOUSE Nardilysin OS=Mus musculus GN=Nrd1 PE=1 SV=1;>tr|A2A9Q2|A2A9Q2_MOUSE Nardilysin OS=Mus musculus GN=Nrd1 PE=1 SV=1;>tr|A6PWC3|A6PWC3_MOUSE Nardilysin OS=Mus musculus GN=Nrd1 PE=1 SV=1	1.2761	4.74385		1.09618	2.37204
sp|Q9JIK9|RT34_MOUSE	Mrps34	>sp|Q9JIK9|RT34_MOUSE 28S ribosomal protein S34, mitochondrial OS=Mus musculus GN=Mrps34 PE=2 SV=1		1.33783	1.95488	0.923032	1.40525
sp|Q4V9Z5-3|SE6L2_MOUSE;sp|Q4V9Z5-2|SE6L2_MOUSE;sp|Q4V9Z5|SE6L2_MOUSE	Sez6l2	>sp|Q4V9Z5-3|SE6L2_MOUSE Isoform 3 of Seizure 6-like protein 2 OS=Mus musculus GN=Sez6l2;>sp|Q4V9Z5-2|SE6L2_MOUSE Isoform 2 of Seizure 6-like protein 2 OS=Mus musculus GN=Sez6l2;>sp|Q4V9Z5|SE6L2_MOUSE Seizure 6-like protein 2 OS=Mus musculus GN=Sez6l2 PE=2	1.20878	2.91568		1.04395	1.7228
tr|O88325|O88325_MOUSE	Naglu	>tr|O88325|O88325_MOUSE Alpha-N-acetylglucosaminidase OS=Mus musculus GN=Naglu PE=2 SV=1	0.949062	1.0397	1.28081	1.07558	1.08629
sp|P60843|IF4A1_MOUSE	Eif4a1	>sp|P60843|IF4A1_MOUSE Eukaryotic initiation factor 4A-I OS=Mus musculus GN=Eif4a1 PE=1 SV=1	0.732626	2.05532	2.85338	1.05593	1.67432
sp|Q9CZT8|RAB3B_MOUSE;tr|A2A7Z6|A2A7Z6_MOUSE	Rab3b	>sp|Q9CZT8|RAB3B_MOUSE Ras-related protein Rab-3B OS=Mus musculus GN=Rab3b PE=1 SV=1;>tr|A2A7Z6|A2A7Z6_MOUSE Ras-related protein Rab-3B OS=Mus musculus GN=Rab3b PE=3 SV=1	0.755234	1.39043	2.13911	1.26625	1.38776
sp|O89079|COPE_MOUSE;tr|D3Z315|D3Z315_MOUSE;tr|F6YFR7|F6YFR7_MOUSE;tr|F6XIG5|F6XIG5_MOUSE;tr|E9Q6I5|E9Q6I5_MOUSE	Cope	>sp|O89079|COPE_MOUSE Coatomer subunit epsilon OS=Mus musculus GN=Cope PE=2 SV=3;>tr|D3Z315|D3Z315_MOUSE Coatomer subunit epsilon (Fragment) OS=Mus musculus GN=Cope PE=4 SV=1;>tr|F6YFR7|F6YFR7_MOUSE Coatomer subunit epsilon (Fragment) OS=Mus musculus GN=Co	0.826113	1.28862	2.26032	1.15507	1.38253
sp|Q8BWQ6|CP062_MOUSE;tr|I1E4X5|I1E4X5_MOUSE;tr|D3YW19|D3YW19_MOUSE;tr|D3YW20|D3YW20_MOUSE;sp|Q8BWQ6-3|CP062_MOUSE;sp|Q8BWQ6-2|CP062_MOUSE;tr|H3BJE8|H3BJE8_MOUSE;tr|F6RR19|F6RR19_MOUSE	2	>sp|Q8BWQ6|CP062_MOUSE UPF0505 protein C16orf62 homolog OS=Mus musculus PE=2 SV=2;>tr|I1E4X5|I1E4X5_MOUSE Protein 9030624J02Rik OS=Mus musculus GN=9030624J02Rik PE=4 SV=1;>tr|D3YW19|D3YW19_MOUSE Protein 9030624J02Rik (Fragment) OS=Mus musculus GN=9030624J0	0.922603	1.79898		1.3163	1.34596
sp|Q9CQ80|VPS25_MOUSE;tr|A8XY17|A8XY17_MOUSE;tr|A2A4J8|A2A4J8_MOUSE;sp|Q9CQ80-2|VPS25_MOUSE;tr|A2A4K0|A2A4K0_MOUSE;tr|E9PXS9|E9PXS9_MOUSE	Vps25	>sp|Q9CQ80|VPS25_MOUSE Vacuolar protein-sorting-associated protein 25 OS=Mus musculus GN=Vps25 PE=2 SV=1;>tr|A8XY17|A8XY17_MOUSE Vacuolar protein-sorting-associated protein 25 OS=Mus musculus GN=Vps25 PE=4 SV=1;>tr|A2A4J8|A2A4J8_MOUSE Vacuolar protein-sort	0.831007	1.87904	2.05338		1.58781
sp|P53810|PIPNA_MOUSE;tr|J3QQ30|J3QQ30_MOUSE;tr|J3QPW1|J3QPW1_MOUSE;tr|F8WGG5|F8WGG5_MOUSE	Pitpna	>sp|P53810|PIPNA_MOUSE Phosphatidylinositol transfer protein alpha isoform OS=Mus musculus GN=Pitpna PE=1 SV=2;>tr|J3QQ30|J3QQ30_MOUSE Phosphatidylinositol transfer protein alpha isoform OS=Mus musculus GN=Pitpna PE=4 SV=1;>tr|J3QPW1|J3QPW1_MOUSE Phosphati	0.79112	1.29851	1.69269	1.23929	1.2554
sp|O88844|IDHC_MOUSE;tr|D3YVY3|D3YVY3_MOUSE	Idh1	>sp|O88844|IDHC_MOUSE Isocitrate dehydrogenase [NADP] cytoplasmic OS=Mus musculus GN=Idh1 PE=1 SV=2	0.900306	1.0842	1.14431	1.27336	1.10055
sp|Q9ESZ8-5|GTF2I_MOUSE;sp|Q9ESZ8-4|GTF2I_MOUSE;sp|Q9ESZ8-3|GTF2I_MOUSE;sp|Q9ESZ8-6|GTF2I_MOUSE;sp|Q9ESZ8-2|GTF2I_MOUSE;sp|Q9ESZ8|GTF2I_MOUSE;tr|G3UYD0|G3UYD0_MOUSE;tr|Q3UHU8|Q3UHU8_MOUSE;tr|G3UYJ6|G3UYJ6_MOUSE;tr|G3UX27|G3UX27_MOUSE;tr|G3UWV2|G3UWV2_MOUSE;tr|G3UYD7|G3UYD7_MOUSE;tr|G3UZU4|G3UZU4_MOUSE;sp|Q99NI3|GT2D2_MOUSE	Gtf2i	>sp|Q9ESZ8-5|GTF2I_MOUSE Isoform 5 of General transcription factor II-I OS=Mus musculus GN=Gtf2i;>sp|Q9ESZ8-4|GTF2I_MOUSE Isoform 4 of General transcription factor II-I OS=Mus musculus GN=Gtf2i;>sp|Q9ESZ8-3|GTF2I_MOUSE Isoform 3 of General transcription fa	1.13581	3.22793		1.11854	1.82743
sp|P06151|LDHA_MOUSE;tr|G5E8N5|G5E8N5_MOUSE;tr|D3Z736|D3Z736_MOUSE;tr|D3YZQ9|D3YZQ9_MOUSE;tr|D3YVR7|D3YVR7_MOUSE;tr|D3YZE4|D3YZE4_MOUSE;sp|P00342|LDHC_MOUSE	Ldha	>sp|P06151|LDHA_MOUSE L-lactate dehydrogenase A chain OS=Mus musculus GN=Ldha PE=1 SV=3;>tr|G5E8N5|G5E8N5_MOUSE L-lactate dehydrogenase OS=Mus musculus GN=Ldha PE=1 SV=1;>tr|D3Z736|D3Z736_MOUSE L-lactate dehydrogenase OS=Mus musculus GN=Ldha PE=1 SV=1;>tr|	0.931306	1.14454	1.47552	1.02729	1.14466
sp|Q61081|CDC37_MOUSE	Cdc37	>sp|Q61081|CDC37_MOUSE Hsp90 co-chaperone Cdc37 OS=Mus musculus GN=Cdc37 PE=2 SV=1	0.798484	1.86219	1.90468	1.01553	1.39522
sp|Q61599|GDIR2_MOUSE;tr|D3YWL7|D3YWL7_MOUSE	Arhgdib	>sp|Q61599|GDIR2_MOUSE Rho GDP-dissociation inhibitor 2 OS=Mus musculus GN=Arhgdib PE=1 SV=3;>tr|D3YWL7|D3YWL7_MOUSE Rho GDP-dissociation inhibitor 2 (Fragment) OS=Mus musculus GN=Arhgdib PE=4 SV=1	0.910032		1.37168	1.41529	1.23234
sp|P63011|RAB3A_MOUSE;tr|D3YZP5|D3YZP5_MOUSE	Rab3a	>sp|P63011|RAB3A_MOUSE Ras-related protein Rab-3A OS=Mus musculus GN=Rab3a PE=1 SV=1	0.68279	1.48094	2.67087	1.41696	1.56289
sp|Q9D1D4|TMEDA_MOUSE;sp|Q9D1D4-2|TMEDA_MOUSE	Tmed10	>sp|Q9D1D4|TMEDA_MOUSE Transmembrane emp24 domain-containing protein 10 OS=Mus musculus GN=Tmed10 PE=2 SV=1;>sp|Q9D1D4-2|TMEDA_MOUSE Isoform 2 of Transmembrane emp24 domain-containing protein 10 OS=Mus musculus GN=Tmed10	0.800903	1.26919	1.52038	1.24259	1.20826
sp|P35762|CD81_MOUSE	Cd81	>sp|P35762|CD81_MOUSE CD81 antigen OS=Mus musculus GN=Cd81 PE=1 SV=2	0.784683	2.2639	2.32098		1.78986
sp|P21956-2|MFGM_MOUSE;sp|P21956|MFGM_MOUSE	Mfge8	>sp|P21956-2|MFGM_MOUSE Isoform 2 of Lactadherin OS=Mus musculus GN=Mfge8;>sp|P21956|MFGM_MOUSE Lactadherin OS=Mus musculus GN=Mfge8 PE=1 SV=3	0.794909	1.34172	1.27762	1.34934	1.1909
sp|Q99PT1|GDIR1_MOUSE	Arhgdia	>sp|Q99PT1|GDIR1_MOUSE Rho GDP-dissociation inhibitor 1 OS=Mus musculus GN=Arhgdia PE=1 SV=3	0.899318	1.07579	1.29596	1.14526	1.10408
sp|Q8R127|SCPDL_MOUSE;tr|J3QNN5|J3QNN5_MOUSE;tr|F6S0R8|F6S0R8_MOUSE	Sccpdh	>sp|Q8R127|SCPDL_MOUSE Saccharopine dehydrogenase-like oxidoreductase OS=Mus musculus GN=Sccpdh PE=2 SV=1	0.717306	1.39258	2.03758	1.37572	1.3808
sp|O35841|API5_MOUSE	Api5	>sp|O35841|API5_MOUSE Apoptosis inhibitor 5 OS=Mus musculus GN=Api5 PE=1 SV=2	0.564976	0.964891		0.930985	0.820284
sp|P97494|GSH1_MOUSE	Gclc	>sp|P97494|GSH1_MOUSE Glutamate--cysteine ligase catalytic subunit OS=Mus musculus GN=Gclc PE=2 SV=4	1.12493		2.23747	1.03514	1.46585
tr|A2ABY3|A2ABY3_MOUSE;sp|Q922E4|PCY2_MOUSE	Pcyt2	>tr|A2ABY3|A2ABY3_MOUSE Ethanolamine-phosphate cytidylyltransferase OS=Mus musculus GN=Pcyt2 PE=4 SV=1;>sp|Q922E4|PCY2_MOUSE Ethanolamine-phosphate cytidylyltransferase OS=Mus musculus GN=Pcyt2 PE=1 SV=1	0.647821	1.31423	1.87439	2.44414	1.57014
sp|P55821|STMN2_MOUSE	Stmn2	>sp|P55821|STMN2_MOUSE Stathmin-2 OS=Mus musculus GN=Stmn2 PE=1 SV=1	0.7661	4.78923	2.17663	0.921913	2.16347
sp|Q9Z2V5|HDAC6_MOUSE;tr|F6Q3W9|F6Q3W9_MOUSE;tr|B1AUA8|B1AUA8_MOUSE	Hdac6	>sp|Q9Z2V5|HDAC6_MOUSE Histone deacetylase 6 OS=Mus musculus GN=Hdac6 PE=1 SV=3;>tr|F6Q3W9|F6Q3W9_MOUSE Histone deacetylase 6 (Fragment) OS=Mus musculus GN=Hdac6 PE=4 SV=1	0.938918	1.3777		1.19784	1.17149
sp|Q9CWJ9|PUR9_MOUSE	Atic	>sp|Q9CWJ9|PUR9_MOUSE Bifunctional purine biosynthesis protein PURH OS=Mus musculus GN=Atic PE=1 SV=2	0.861775	1.05375	1.46391	1.31316	1.17315
sp|O35526|STX1A_MOUSE;tr|D6RFB9|D6RFB9_MOUSE	Stx1a	>sp|O35526|STX1A_MOUSE Syntaxin-1A OS=Mus musculus GN=Stx1a PE=1 SV=3;>tr|D6RFB9|D6RFB9_MOUSE Syntaxin-1A OS=Mus musculus GN=Stx1a PE=1 SV=1	0.577984	0.983158	1.00491	0.940304	0.87659
sp|P62983|RS27A_MOUSE;tr|E9Q9J0|E9Q9J0_MOUSE;tr|E9Q5F6|E9Q5F6_MOUSE;tr|Q5SX22|Q5SX22_MOUSE;sp|P0CG49|UBB_MOUSE;sp|P0CG50|UBC_MOUSE	Rps27a	>sp|P62983|RS27A_MOUSE Ubiquitin-40S ribosomal protein S27a OS=Mus musculus GN=Rps27a PE=1 SV=2;>tr|E9Q9J0|E9Q9J0_MOUSE Ubiquitin-60S ribosomal protein L40 (Fragment) OS=Mus musculus GN=Uba52 PE=1 SV=1;>tr|E9Q5F6|E9Q5F6_MOUSE Polyubiquitin-C (Fragment) OS=	0.748253	2.57855	3.54294	0.894733	1.94112
tr|Q6PGI2|Q6PGI2_MOUSE;tr|Q9CXL6|Q9CXL6_MOUSE;sp|O88809|DCX_MOUSE	Dcx	>tr|Q6PGI2|Q6PGI2_MOUSE Dcx protein OS=Mus musculus GN=Dcx PE=1 SV=1;>tr|Q9CXL6|Q9CXL6_MOUSE Doublecortin, isoform CRA_a OS=Mus musculus GN=Dcx PE=2 SV=1;>sp|O88809|DCX_MOUSE Neuronal migration protein doublecortin OS=Mus musculus GN=Dcx PE=1 SV=1	0.714327	1.62539	2.9933	1.1814	1.6286
sp|Q99LR1|ABD12_MOUSE;tr|D6RFU2|D6RFU2_MOUSE;tr|D6RI21|D6RI21_MOUSE;tr|F7BHM8|F7BHM8_MOUSE	Abhd12	>sp|Q99LR1|ABD12_MOUSE Monoacylglycerol lipase ABHD12 OS=Mus musculus GN=Abhd12 PE=1 SV=2;>tr|D6RFU2|D6RFU2_MOUSE Monoacylglycerol lipase ABHD12 OS=Mus musculus GN=Abhd12 PE=4 SV=1	0.562133	1.60272	2.58685	2.117	1.71718
sp|Q8BJH1|ZC21A_MOUSE;sp|Q8BJH1-2|ZC21A_MOUSE	Zc2hc1a	>sp|Q8BJH1|ZC21A_MOUSE Zinc finger C2HC domain-containing protein 1A OS=Mus musculus GN=Zc2hc1a PE=2 SV=1;>sp|Q8BJH1-2|ZC21A_MOUSE Isoform 2 of Zinc finger C2HC domain-containing protein 1A OS=Mus musculus GN=Zc2hc1a	0.652249	1.71213	2.03917	1.43194	1.45887
sp|P62962|PROF1_MOUSE;tr|Q5SX49|Q5SX49_MOUSE;CON__P02584;tr|J3QMC2|J3QMC2_MOUSE	Pfn1	>sp|P62962|PROF1_MOUSE Profilin-1 OS=Mus musculus GN=Pfn1 PE=1 SV=2;>tr|Q5SX49|Q5SX49_MOUSE Profilin OS=Mus musculus GN=Pfn1 PE=3 SV=1	0.957773	1.18871	1.79038		1.31229
sp|P20152|VIME_MOUSE;tr|A2AKJ2|A2AKJ2_MOUSE;sp|P31001|DESM_MOUSE;sp|P15331-3|PERI_MOUSE;tr|G5E846|G5E846_MOUSE;sp|P15331|PERI_MOUSE;tr|G3X981|G3X981_MOUSE;sp|P15331-2|PERI_MOUSE	Vim	>sp|P20152|VIME_MOUSE Vimentin OS=Mus musculus GN=Vim PE=1 SV=3	1.09583	1.73815	0.959469	1.0284	1.20546
tr|D3YZ62|D3YZ62_MOUSE;tr|D3Z4J3|D3Z4J3_MOUSE;sp|Q99104|MYO5A_MOUSE;tr|F6TDE5|F6TDE5_MOUSE;tr|B8JK05|B8JK05_MOUSE;tr|F6Z2S4|F6Z2S4_MOUSE;tr|E9Q1F5|E9Q1F5_MOUSE;tr|G5E8G6|G5E8G6_MOUSE;sp|P21271|MYO5B_MOUSE;tr|G3X9Y9|G3X9Y9_MOUSE;sp|P21271-3|MYO5B_MOUSE;tr|D6RFU0|D6RFU0_MOUSE;tr|F6SV01|F6SV01_MOUSE;tr|D3Z135|D3Z135_MOUSE;tr|F7DF36|F7DF36_MOUSE	Myo5a	>tr|D3YZ62|D3YZ62_MOUSE Unconventional myosin-Va OS=Mus musculus GN=Myo5a PE=1 SV=1;>tr|D3Z4J3|D3Z4J3_MOUSE Unconventional myosin-Va OS=Mus musculus GN=Myo5a PE=1 SV=1;>sp|Q99104|MYO5A_MOUSE Unconventional myosin-Va OS=Mus musculus GN=Myo5a PE=1 SV=2	0.845342	2.23764		1.59787	1.56028
sp|A2AG50|MA7D2_MOUSE;sp|A2AG50-2|MA7D2_MOUSE;tr|A2AG51|A2AG51_MOUSE;sp|A2AG50-3|MA7D2_MOUSE	Map7d2	>sp|A2AG50|MA7D2_MOUSE MAP7 domain-containing protein 2 OS=Mus musculus GN=Map7d2 PE=1 SV=1;>sp|A2AG50-2|MA7D2_MOUSE Isoform 2 of MAP7 domain-containing protein 2 OS=Mus musculus GN=Map7d2;>tr|A2AG51|A2AG51_MOUSE MAP7 domain-containing protein 2 (Fragment)	2.11461	0.897672		1.37305	1.46178
sp|Q9JLN9|MTOR_MOUSE;sp|Q9JLN9-2|MTOR_MOUSE	Mtor	>sp|Q9JLN9|MTOR_MOUSE Serine/threonine-protein kinase mTOR OS=Mus musculus GN=Mtor PE=1 SV=2	0.904673	1.50533		1.32672	1.24557
sp|P12815|PDCD6_MOUSE;sp|P12815-2|PDCD6_MOUSE	Pdcd6	>sp|P12815|PDCD6_MOUSE Programmed cell death protein 6 OS=Mus musculus GN=Pdcd6 PE=1 SV=2;>sp|P12815-2|PDCD6_MOUSE Isoform 2 of Programmed cell death protein 6 OS=Mus musculus GN=Pdcd6	0.871231	1.47806	1.73151		1.36027
sp|Q6ZPJ3|UBE2O_MOUSE	Ube2o	>sp|Q6ZPJ3|UBE2O_MOUSE E2/E3 hybrid ubiquitin-protein ligase UBE2O OS=Mus musculus GN=Ube2o PE=1 SV=3	0.850023	2.69747		1.57702	1.70817
sp|Q3TDK6-3|ROGDI_MOUSE;sp|Q3TDK6|ROGDI_MOUSE;sp|Q3TDK6-2|ROGDI_MOUSE	Rogdi	>sp|Q3TDK6-3|ROGDI_MOUSE Isoform 3 of Protein rogdi homolog OS=Mus musculus GN=Rogdi;>sp|Q3TDK6|ROGDI_MOUSE Protein rogdi homolog OS=Mus musculus GN=Rogdi PE=2 SV=2;>sp|Q3TDK6-2|ROGDI_MOUSE Isoform 2 of Protein rogdi homolog OS=Mus musculus GN=Rogdi	0.686213	2.08182	1.864	1.21453	1.46164
sp|P68254|1433T_MOUSE;tr|F6VW30|F6VW30_MOUSE;sp|P68254-2|1433T_MOUSE;tr|F6YY69|F6YY69_MOUSE	Ywhaq	>sp|P68254|1433T_MOUSE 14-3-3 protein theta OS=Mus musculus GN=Ywhaq PE=1 SV=1;>tr|F6VW30|F6VW30_MOUSE 14-3-3 protein theta (Fragment) OS=Mus musculus GN=Ywhaq PE=3 SV=1;>sp|P68254-2|1433T_MOUSE Isoform 2 of 14-3-3 protein theta OS=Mus musculus GN=Ywhaq;>t	0.820735	1.3035	1.76224	1.11347	1.24999
sp|P18760|COF1_MOUSE;tr|F8WGL3|F8WGL3_MOUSE	Cfl1	>sp|P18760|COF1_MOUSE Cofilin-1 OS=Mus musculus GN=Cfl1 PE=1 SV=3;>tr|F8WGL3|F8WGL3_MOUSE Cofilin-1 OS=Mus musculus GN=Cfl1 PE=1 SV=1	0.785484	1.22988	1.72361	1.27697	1.25399
sp|P35276|RAB3D_MOUSE;tr|D3YWL1|D3YWL1_MOUSE;tr|D3YW33|D3YW33_MOUSE	Rab3d	>sp|P35276|RAB3D_MOUSE Ras-related protein Rab-3D OS=Mus musculus GN=Rab3d PE=1 SV=1;>tr|D3YWL1|D3YWL1_MOUSE Ras-related protein Rab-3D (Fragment) OS=Mus musculus GN=Rab3d PE=4 SV=1;>tr|D3YW33|D3YW33_MOUSE RAB3D, member RAS oncogene family, isoform CRA_b O	0.704816	1.30869	2.6743	1.44263	1.53261
sp|Q3UGR5|HDHD2_MOUSE;sp|Q3UGR5-2|HDHD2_MOUSE;tr|D3YZI3|D3YZI3_MOUSE;tr|D3YUN7|D3YUN7_MOUSE	Hdhd2	>sp|Q3UGR5|HDHD2_MOUSE Haloacid dehalogenase-like hydrolase domain-containing protein 2 OS=Mus musculus GN=Hdhd2 PE=1 SV=2	0.893197	1.0902	1.56792	1.12617	1.16937
sp|Q9CQW1|YKT6_MOUSE	Ykt6	>sp|Q9CQW1|YKT6_MOUSE Synaptobrevin homolog YKT6 OS=Mus musculus GN=Ykt6 PE=2 SV=1	0.8555	1.23153	1.89966	1.08611	1.2682
tr|F8WGN6|F8WGN6_MOUSE;tr|E9Q0J5|E9Q0J5_MOUSE;sp|Q9QXL2|KI21A_MOUSE	Kif21a	>tr|F8WGN6|F8WGN6_MOUSE Kinesin-like protein KIF21A OS=Mus musculus GN=Kif21a PE=1 SV=1;>tr|E9Q0J5|E9Q0J5_MOUSE Kinesin-like protein KIF21A OS=Mus musculus GN=Kif21a PE=1 SV=2;>sp|Q9QXL2|KI21A_MOUSE Kinesin-like protein KIF21A OS=Mus musculus GN=Kif21a PE=	0.965719	1.65048		12.6986	5.10492
sp|Q9Z1D1|EIF3G_MOUSE	Eif3g	>sp|Q9Z1D1|EIF3G_MOUSE Eukaryotic translation initiation factor 3 subunit G OS=Mus musculus GN=Eif3g PE=1 SV=2	1.00202		0.799653	0.958795	0.920157
sp|O54991|CNTP1_MOUSE	Cntnap1	>sp|O54991|CNTP1_MOUSE Contactin-associated protein 1 OS=Mus musculus GN=Cntnap1 PE=2 SV=2	14.2422	1.23536		1.25734	5.57829
sp|P17563|SBP1_MOUSE;sp|Q63836|SBP2_MOUSE;tr|G3UYY2|G3UYY2_MOUSE;tr|D6RHN2|D6RHN2_MOUSE;tr|G3UWK0|G3UWK0_MOUSE;tr|G3UZT2|G3UZT2_MOUSE	Selenbp1	>sp|P17563|SBP1_MOUSE Selenium-binding protein 1 OS=Mus musculus GN=Selenbp1 PE=1 SV=2;>sp|Q63836|SBP2_MOUSE Selenium-binding protein 2 OS=Mus musculus GN=Selenbp2 PE=1 SV=2	1.16461	1.00808		2.54744	1.57338
tr|G5E895|G5E895_MOUSE;tr|D3Z494|D3Z494_MOUSE;tr|S4R2G9|S4R2G9_MOUSE	Akr1b10	>tr|G5E895|G5E895_MOUSE MCG142264, isoform CRA_b OS=Mus musculus GN=Akr1b10 PE=4 SV=1;>tr|D3Z494|D3Z494_MOUSE MCG142264, isoform CRA_a OS=Mus musculus GN=Akr1b10 PE=4 SV=1;>tr|S4R2G9|S4R2G9_MOUSE MCG142264, isoform CRA_c OS=Mus musculus GN=Akr1b10 PE=4 SV=	0.886595	0.837232	1.95053	2.35552	1.50747
tr|G3X8Y3|G3X8Y3_MOUSE;sp|Q80UM3|NAA15_MOUSE;sp|Q9DBB4|NAA16_MOUSE;tr|E9PZ53|E9PZ53_MOUSE	Naa15	>tr|G3X8Y3|G3X8Y3_MOUSE N-alpha-acetyltransferase 15, NatA auxiliary subunit OS=Mus musculus GN=Naa15 PE=1 SV=1;>sp|Q80UM3|NAA15_MOUSE N-alpha-acetyltransferase 15, NatA auxiliary subunit OS=Mus musculus GN=Naa15 PE=1 SV=1	0.653641	1.00189		0.92772	0.861084
sp|Q9JJU8|SH3L1_MOUSE	Sh3bgrl	>sp|Q9JJU8|SH3L1_MOUSE SH3 domain-binding glutamic acid-rich-like protein OS=Mus musculus GN=Sh3bgrl PE=3 SV=1	0.893284	1.34713	1.58955		1.27665
sp|Q3TXS7|PSMD1_MOUSE;tr|J3QN38|J3QN38_MOUSE;tr|D6RGR5|D6RGR5_MOUSE	Psmd1	>sp|Q3TXS7|PSMD1_MOUSE 26S proteasome non-ATPase regulatory subunit 1 OS=Mus musculus GN=Psmd1 PE=1 SV=1	0.933636	1.37907		1.19506	1.16925
sp|P61021|RAB5B_MOUSE	Rab5b	>sp|P61021|RAB5B_MOUSE Ras-related protein Rab-5B OS=Mus musculus GN=Rab5b PE=1 SV=1	0.689824	1.59178	2.18424	1.27143	1.43432
sp|P10630|IF4A2_MOUSE;sp|P10630-2|IF4A2_MOUSE;tr|Q8BTU6|Q8BTU6_MOUSE;tr|E9Q561|E9Q561_MOUSE;tr|D6RJ60|D6RJ60_MOUSE;tr|D6RJ11|D6RJ11_MOUSE	Eif4a2	>sp|P10630|IF4A2_MOUSE Eukaryotic initiation factor 4A-II OS=Mus musculus GN=Eif4a2 PE=2 SV=2;>sp|P10630-2|IF4A2_MOUSE Isoform 2 of Eukaryotic initiation factor 4A-II OS=Mus musculus GN=Eif4a2;>tr|Q8BTU6|Q8BTU6_MOUSE Eukaryotic initiation factor 4A-II OS=M	0.636112	2.67816	2.44095	1.13314	1.72209
sp|Q9CQM9|GLRX3_MOUSE	Glrx3	>sp|Q9CQM9|GLRX3_MOUSE Glutaredoxin-3 OS=Mus musculus GN=Glrx3 PE=1 SV=1	0.650199	1.63198	2.23934	1.3924	1.47848
sp|Q9WUL7|ARL3_MOUSE	Arl3	>sp|Q9WUL7|ARL3_MOUSE ADP-ribosylation factor-like protein 3 OS=Mus musculus GN=Arl3 PE=1 SV=1	0.822564	1.70612	2.83302	0.929011	1.57268
sp|B1AY13|UBP24_MOUSE;tr|E9PV45|E9PV45_MOUSE;sp|B1AY13-2|UBP24_MOUSE	Usp24	>sp|B1AY13|UBP24_MOUSE Ubiquitin carboxyl-terminal hydrolase 24 OS=Mus musculus GN=Usp24 PE=1 SV=1;>tr|E9PV45|E9PV45_MOUSE Ubiquitin carboxyl-terminal hydrolase OS=Mus musculus GN=Usp24 PE=1 SV=1	0.870106	1.7398		1.42938	1.34643
sp|Q9CT10|RANB3_MOUSE	Ranbp3	>sp|Q9CT10|RANB3_MOUSE Ran-binding protein 3 OS=Mus musculus GN=Ranbp3 PE=1 SV=2	0.631199		1.05272	0.862203	0.848706
sp|Q8BP47|SYNC_MOUSE	Nars	>sp|Q8BP47|SYNC_MOUSE Asparagine--tRNA ligase, cytoplasmic OS=Mus musculus GN=Nars PE=1 SV=2	0.738117	1.71127	2.77668	1.05264	1.56968
sp|Q3UHK1|MYCT_MOUSE	Slc2a13	>sp|Q3UHK1|MYCT_MOUSE Proton myo-inositol cotransporter OS=Mus musculus GN=Slc2a13 PE=2 SV=2	0.827493	1.4266	2.27823	1.01287	1.3863
tr|V9GX06|V9GX06_MOUSE	Gm11214	>tr|V9GX06|V9GX06_MOUSE Uncharacterized protein (Fragment) OS=Mus musculus GN=Gm11214 PE=3 SV=1	0.807833	1.23116	1.7753	1.17258	1.24672
sp|Q9WU78|PDC6I_MOUSE;sp|Q9WU78-2|PDC6I_MOUSE	Pdcd6ip	>sp|Q9WU78|PDC6I_MOUSE Programmed cell death 6-interacting protein OS=Mus musculus GN=Pdcd6ip PE=1 SV=3	0.873294	1.42854		1.59902	1.30028
sp|P58252|EF2_MOUSE	Eef2	>sp|P58252|EF2_MOUSE Elongation factor 2 OS=Mus musculus GN=Eef2 PE=1 SV=2	0.832138	1.99701	3.248	0.844305	1.73036
sp|P48758|CBR1_MOUSE	Cbr1	>sp|P48758|CBR1_MOUSE Carbonyl reductase [NADPH] 1 OS=Mus musculus GN=Cbr1 PE=1 SV=3	0.762806	1.2544	1.66622	1.31625	1.24992
sp|Q9JME5|AP3B2_MOUSE;tr|E9Q1S6|E9Q1S6_MOUSE	Ap3b2	>sp|Q9JME5|AP3B2_MOUSE AP-3 complex subunit beta-2 OS=Mus musculus GN=Ap3b2 PE=1 SV=2	0.770195	1.29965	1.7595	1.22671	1.26401
tr|B2RQ71|B2RQ71_MOUSE;tr|E9PWR4|E9PWR4_MOUSE;tr|B7ZMZ7|B7ZMZ7_MOUSE;tr|F7BCF6|F7BCF6_MOUSE	Dip2c	>tr|B2RQ71|B2RQ71_MOUSE Dip2c protein OS=Mus musculus GN=Dip2c PE=2 SV=1;>tr|E9PWR4|E9PWR4_MOUSE Protein Dip2c OS=Mus musculus GN=Dip2c PE=4 SV=1;>tr|B7ZMZ7|B7ZMZ7_MOUSE Dip2c protein OS=Mus musculus GN=Dip2c PE=2 SV=1	0.846544	2.36637		1.5015	1.57147
sp|P49442|INPP_MOUSE;tr|E0CYQ4|E0CYQ4_MOUSE;tr|E0CX64|E0CX64_MOUSE;tr|H3BK26|H3BK26_MOUSE;tr|E9QAI9|E9QAI9_MOUSE	Inpp1	>sp|P49442|INPP_MOUSE Inositol polyphosphate 1-phosphatase OS=Mus musculus GN=Inpp1 PE=1 SV=2	0.796468	1.20238	1.66083	1.23995	1.22491
sp|O08989|RASM_MOUSE;tr|D3Z2V6|D3Z2V6_MOUSE	Mras	>sp|O08989|RASM_MOUSE Ras-related protein M-Ras OS=Mus musculus GN=Mras PE=1 SV=1;>tr|D3Z2V6|D3Z2V6_MOUSE Ras-related protein M-Ras (Fragment) OS=Mus musculus GN=Mras PE=4 SV=1	0.732485	2.18713	3.81141	0.916194	1.91181
sp|Q8R191|SNG3_MOUSE	Syngr3	>sp|Q8R191|SNG3_MOUSE Synaptogyrin-3 OS=Mus musculus GN=Syngr3 PE=1 SV=1	0.807756	1.21108	1.37003	1.26748	1.16409
sp|Q9CPX6|ATG3_MOUSE	Atg3	>sp|Q9CPX6|ATG3_MOUSE Ubiquitin-like-conjugating enzyme ATG3 OS=Mus musculus GN=Atg3 PE=1 SV=1	0.87897	2.15555		1.37254	1.46902
sp|Q6IRU2|TPM4_MOUSE	Tpm4	>sp|Q6IRU2|TPM4_MOUSE Tropomyosin alpha-4 chain OS=Mus musculus GN=Tpm4 PE=2 SV=3	1.00122	0.901834	1.2456	1.35935	1.127
sp|P15532|NDKA_MOUSE;tr|Q5NC80|Q5NC80_MOUSE	Nme1	>sp|P15532|NDKA_MOUSE Nucleoside diphosphate kinase A OS=Mus musculus GN=Nme1 PE=1 SV=1;>tr|Q5NC80|Q5NC80_MOUSE Nucleoside diphosphate kinase (Fragment) OS=Mus musculus GN=Nme1 PE=3 SV=1	0.870237	1.39659	1.78773		1.35152
sp|Q9WU28|PFD5_MOUSE;tr|E9PVG3|E9PVG3_MOUSE;tr|E9PZ62|E9PZ62_MOUSE;tr|E9Q093|E9Q093_MOUSE;tr|E9Q5Q8|E9Q5Q8_MOUSE;tr|H7BWX1|H7BWX1_MOUSE	Pfdn5	>sp|Q9WU28|PFD5_MOUSE Prefoldin subunit 5 OS=Mus musculus GN=Pfdn5 PE=1 SV=1;>tr|E9PVG3|E9PVG3_MOUSE Prefoldin subunit 5 OS=Mus musculus GN=Pfdn5 PE=4 SV=1;>tr|E9PZ62|E9PZ62_MOUSE Prefoldin subunit 5 OS=Mus musculus GN=Pfdn5 PE=4 SV=1;>tr|E9Q093|E9Q093_MOU	0.815665	1.69136	1.96619		1.49107
tr|E9PX48|E9PX48_MOUSE;tr|A2A9M5|A2A9M5_MOUSE;sp|Q8R1A4-2|DOCK7_MOUSE;sp|Q8R1A4|DOCK7_MOUSE;tr|A2A9M4|A2A9M4_MOUSE;tr|F6ZJ55|F6ZJ55_MOUSE;tr|A2AW79|A2AW79_MOUSE	Dock7	>tr|E9PX48|E9PX48_MOUSE Dedicator of cytokinesis protein 7 OS=Mus musculus GN=Dock7 PE=1 SV=1;>tr|A2A9M5|A2A9M5_MOUSE Dedicator of cytokinesis protein 7 OS=Mus musculus GN=Dock7 PE=1 SV=1;>sp|Q8R1A4-2|DOCK7_MOUSE Isoform 2 of Dedicator of cytokinesis prote	0.893287	1.30806		1.79185	1.33107
sp|Q8R2R9|AP3M2_MOUSE;tr|D3YWU3|D3YWU3_MOUSE;tr|D3YXV9|D3YXV9_MOUSE	Ap3m2	>sp|Q8R2R9|AP3M2_MOUSE AP-3 complex subunit mu-2 OS=Mus musculus GN=Ap3m2 PE=2 SV=1	0.723492	1.2339	2.14163	1.40833	1.37684
tr|G3X8U3|G3X8U3_MOUSE	2210016F16Rik	>tr|G3X8U3|G3X8U3_MOUSE MCG6895 OS=Mus musculus GN=2210016F16Rik PE=4 SV=1	0.711773	1.58636	1.34168	1.49433	1.28354
sp|P63260|ACTG_MOUSE;sp|P60710|ACTB_MOUSE;tr|E9Q1F2|E9Q1F2_MOUSE;tr|E9Q5F4|E9Q5F4_MOUSE;tr|G3UZ07|G3UZ07_MOUSE;tr|B1ATY1|B1ATY1_MOUSE;tr|G3UYG0|G3UYG0_MOUSE;tr|E9Q606|E9Q606_MOUSE;tr|F8WGM8|F8WGM8_MOUSE	Actg1	>sp|P63260|ACTG_MOUSE Actin, cytoplasmic 2 OS=Mus musculus GN=Actg1 PE=1 SV=1;>sp|P60710|ACTB_MOUSE Actin, cytoplasmic 1 OS=Mus musculus GN=Actb PE=1 SV=1;>tr|E9Q1F2|E9Q1F2_MOUSE Actin, cytoplasmic 1 OS=Mus musculus GN=Actb PE=3 SV=1;>tr|E9Q5F4|E9Q5F4_MOUS	0.835227	1.09011	1.31054	1.39126	1.15678
tr|Q3TSR0|Q3TSR0_MOUSE;sp|Q9ES89|EXTL2_MOUSE	Extl2	>tr|Q3TSR0|Q3TSR0_MOUSE Exostosin-like 2 OS=Mus musculus GN=Extl2 PE=2 SV=1;>sp|Q9ES89|EXTL2_MOUSE Exostosin-like 2 OS=Mus musculus GN=Extl2 PE=1 SV=1	0.977796	1.36249	7.93018		3.42349
sp|Q9QYR6|MAP1A_MOUSE;sp|Q9QYR6-2|MAP1A_MOUSE;tr|A2ARP8|A2ARP8_MOUSE	Map1a	>sp|Q9QYR6|MAP1A_MOUSE Microtubule-associated protein 1A OS=Mus musculus GN=Map1a PE=1 SV=2;>sp|Q9QYR6-2|MAP1A_MOUSE Isoform 2 of Microtubule-associated protein 1A OS=Mus musculus GN=Map1a;>tr|A2ARP8|A2ARP8_MOUSE Microtubule-associated protein 1A OS=Mus mu	0.41422	3.00047	2.3914	2.65569	2.11544
sp|Q8JZS0|LIN7A_MOUSE;tr|Q3TUM0|Q3TUM0_MOUSE;sp|O88951|LIN7B_MOUSE	Lin7a	>sp|Q8JZS0|LIN7A_MOUSE Protein lin-7 homolog A OS=Mus musculus GN=Lin7a PE=1 SV=2;>tr|Q3TUM0|Q3TUM0_MOUSE MCG16980, isoform CRA_b OS=Mus musculus GN=Lin7a PE=2 SV=1;>sp|O88951|LIN7B_MOUSE Protein lin-7 homolog B OS=Mus musculus GN=Lin7b PE=1 SV=2	0.763592	1.5043	1.97644	1.08787	1.33305
sp|P61222|ABCE1_MOUSE	Abce1	>sp|P61222|ABCE1_MOUSE ATP-binding cassette sub-family E member 1 OS=Mus musculus GN=Abce1 PE=2 SV=1	0.985968	1.70468	2.18031	0.7773	1.41206
tr|G5E8R3|G5E8R3_MOUSE;sp|Q05920|PYC_MOUSE;tr|E9QPD7|E9QPD7_MOUSE	Pcx	>tr|G5E8R3|G5E8R3_MOUSE Pyruvate carboxylase OS=Mus musculus GN=Pcx PE=1 SV=1;>sp|Q05920|PYC_MOUSE Pyruvate carboxylase, mitochondrial OS=Mus musculus GN=Pc PE=1 SV=1;>tr|E9QPD7|E9QPD7_MOUSE Pyruvate carboxylase OS=Mus musculus GN=Pcx PE=1 SV=1	0.96544	1.25299		1.08476	1.10107
sp|Q9D967|MGDP1_MOUSE	Mdp1	>sp|Q9D967|MGDP1_MOUSE Magnesium-dependent phosphatase 1 OS=Mus musculus GN=Mdp1 PE=1 SV=1	0.858565	1.41352	1.89465		1.38891
sp|Q9JJF0|NP1L5_MOUSE	Nap1l5	>sp|Q9JJF0|NP1L5_MOUSE Nucleosome assembly protein 1-like 5 OS=Mus musculus GN=Nap1l5 PE=2 SV=1	0.608835	2.23715	1.6635	1.51054	1.505
sp|Q7TT37|ELP1_MOUSE	Ikbkap	>sp|Q7TT37|ELP1_MOUSE Elongator complex protein 1 OS=Mus musculus GN=Ikbkap PE=2 SV=2	0.826262	1.76418		1.62853	1.40632
tr|G5E8T9|G5E8T9_MOUSE;sp|Q99KB8|GLO2_MOUSE;tr|E9PYA3|E9PYA3_MOUSE;sp|Q99KB8-2|GLO2_MOUSE;tr|E9Q2H8|E9Q2H8_MOUSE;tr|D3YWI0|D3YWI0_MOUSE;tr|D3YUX8|D3YUX8_MOUSE;tr|D3YV58|D3YV58_MOUSE	Hagh	>tr|G5E8T9|G5E8T9_MOUSE Hydroxyacyl glutathione hydrolase OS=Mus musculus GN=Hagh PE=1 SV=1;>sp|Q99KB8|GLO2_MOUSE Hydroxyacylglutathione hydrolase, mitochondrial OS=Mus musculus GN=Hagh PE=1 SV=2;>tr|E9PYA3|E9PYA3_MOUSE Hydroxyacylglutathione hydrolase, mi	0.784447	1.49019	1.94272	1.04933	1.31667
sp|Q62425|NDUA4_MOUSE	Ndufa4	>sp|Q62425|NDUA4_MOUSE NADH dehydrogenase [ubiquinone] 1 alpha subcomplex subunit 4 OS=Mus musculus GN=Ndufa4 PE=1 SV=2	0.75857	1.8573	3.13866		1.91818
sp|P08226|APOE_MOUSE;tr|G3UZT1|G3UZT1_MOUSE;tr|G3UWN5|G3UWN5_MOUSE;tr|G3UZM8|G3UZM8_MOUSE;tr|E9Q327|E9Q327_MOUSE	Apoe	>sp|P08226|APOE_MOUSE Apolipoprotein E OS=Mus musculus GN=Apoe PE=1 SV=2;>tr|G3UZT1|G3UZT1_MOUSE Apolipoprotein E (Fragment) OS=Mus musculus GN=Apoe PE=3 SV=1;>tr|G3UWN5|G3UWN5_MOUSE Apolipoprotein E (Fragment) OS=Mus musculus GN=Apoe PE=4 SV=1	0.802256	1.58517	1.8644	0.995318	1.31179
sp|Q04447|KCRB_MOUSE	Ckb	>sp|Q04447|KCRB_MOUSE Creatine kinase B-type OS=Mus musculus GN=Ckb PE=1 SV=1	0.7929	1.24066	1.7949	1.17382	1.25057
sp|Q99KC8|VMA5A_MOUSE;tr|F6TIL5|F6TIL5_MOUSE;tr|Q8BGF0|Q8BGF0_MOUSE;tr|D3Z518|D3Z518_MOUSE	Vwa5a	>sp|Q99KC8|VMA5A_MOUSE von Willebrand factor A domain-containing protein 5A OS=Mus musculus GN=Vwa5a PE=1 SV=2	0.942256	1.02826	1.78604	1.08209	1.20966
sp|Q8BVQ5|PPME1_MOUSE	Ppme1	>sp|Q8BVQ5|PPME1_MOUSE Protein phosphatase methylesterase 1 OS=Mus musculus GN=Ppme1 PE=1 SV=5	0.643824	2.15638	3.93332	1.03953	1.94326
sp|P52760|UK114_MOUSE	Hrsp12	>sp|P52760|UK114_MOUSE Ribonuclease UK114 OS=Mus musculus GN=Hrsp12 PE=1 SV=3	1.04024	1.03419	1.84272		1.30572
sp|A2ADY9|DDI2_MOUSE	Ddi2	>sp|A2ADY9|DDI2_MOUSE Protein DDI1 homolog 2 OS=Mus musculus GN=Ddi2 PE=1 SV=1	0.765047		2.00735	2.12503	1.63247
sp|Q61495|DSG1A_MOUSE;sp|Q7TSF1|DSG1B_MOUSE;sp|Q7TSF0|DSG1C_MOUSE;sp|Q7TSF0-2|DSG1C_MOUSE	Dsg1a	>sp|Q61495|DSG1A_MOUSE Desmoglein-1-alpha OS=Mus musculus GN=Dsg1a PE=2 SV=2;>sp|Q7TSF1|DSG1B_MOUSE Desmoglein-1-beta OS=Mus musculus GN=Dsg1b PE=1 SV=1;>sp|Q7TSF0|DSG1C_MOUSE Desmoglein-1-gamma OS=Mus musculus GN=Dsg1c PE=1 SV=1	0.491386	0.449752	1.94222	0.517868	0.850306
sp|P09055|ITB1_MOUSE;sp|P09055-2|ITB1_MOUSE	Itgb1	>sp|P09055|ITB1_MOUSE Integrin beta-1 OS=Mus musculus GN=Itgb1 PE=1 SV=1;>sp|P09055-2|ITB1_MOUSE Isoform 2 of Integrin beta-1 OS=Mus musculus GN=Itgb1	0.876052	1.33188		1.72181	1.30991
tr|Q80W82|Q80W82_MOUSE;tr|Q3TQZ7|Q3TQZ7_MOUSE;tr|Q78GB8|Q78GB8_MOUSE;tr|Q8C9D4|Q8C9D4_MOUSE;tr|E9QN59|E9QN59_MOUSE;sp|Q61831-2|MK10_MOUSE;tr|Q80W80|Q80W80_MOUSE;sp|Q61831|MK10_MOUSE	Mapk10	>tr|Q80W82|Q80W82_MOUSE JNK3 alpha1 protein kinase OS=Mus musculus GN=Mapk10 PE=2 SV=1;>tr|Q3TQZ7|Q3TQZ7_MOUSE Mitogen-activated protein kinase 10 OS=Mus musculus GN=Mapk10 PE=2 SV=1;>tr|Q78GB8|Q78GB8_MOUSE Mapk10 protein OS=Mus musculus GN=Mapk10 PE=2 SV=	1.05059	3.23517		1.08688	1.79088
tr|H7BX26|H7BX26_MOUSE;sp|Q6A065|CE170_MOUSE;sp|Q6A065-3|CE170_MOUSE;sp|Q6A065-2|CE170_MOUSE	Cep170	>tr|H7BX26|H7BX26_MOUSE Centrosomal protein of 170 kDa OS=Mus musculus GN=Cep170 PE=1 SV=1;>sp|Q6A065|CE170_MOUSE Centrosomal protein of 170 kDa OS=Mus musculus GN=Cep170 PE=1 SV=2	0.820568	1.80963		1.60948	1.41323
sp|Q9WUQ2|PREB_MOUSE;tr|D3Z3S1|D3Z3S1_MOUSE;tr|F6XLZ3|F6XLZ3_MOUSE	Preb	>sp|Q9WUQ2|PREB_MOUSE Prolactin regulatory element-binding protein OS=Mus musculus GN=Preb PE=1 SV=1;>tr|D3Z3S1|D3Z3S1_MOUSE Prolactin regulatory element binding, isoform CRA_b OS=Mus musculus GN=Preb PE=1 SV=1	0.901696	1.25441	2.03348		1.39653
sp|P10107|ANXA1_MOUSE	Anxa1	>sp|P10107|ANXA1_MOUSE Annexin A1 OS=Mus musculus GN=Anxa1 PE=1 SV=2	6.5996	0.813204	1.8452	0.835806	2.52345
sp|Q9D1G1|RAB1B_MOUSE	Rab1b	>sp|Q9D1G1|RAB1B_MOUSE Ras-related protein Rab-1B OS=Mus musculus GN=Rab1b PE=1 SV=1	0.720945	1.51278	1.76029	1.20504	1.29976
sp|O88685|PRS6A_MOUSE;tr|B7ZCF1|B7ZCF1_MOUSE;tr|A2AGN7|A2AGN7_MOUSE;tr|F6Q2E3|F6Q2E3_MOUSE	Psmc3	>sp|O88685|PRS6A_MOUSE 26S protease regulatory subunit 6A OS=Mus musculus GN=Psmc3 PE=1 SV=2;>tr|B7ZCF1|B7ZCF1_MOUSE 26S protease regulatory subunit 6A OS=Mus musculus GN=Psmc3 PE=3 SV=1;>tr|A2AGN7|A2AGN7_MOUSE 26S protease regulatory subunit 6A OS=Mus mus	0.931315	0.985512	1.56745	1.14758	1.15797
sp|Q9CZD3|SYG_MOUSE	Gars	>sp|Q9CZD3|SYG_MOUSE Glycine--tRNA ligase OS=Mus musculus GN=Gars PE=1 SV=1	0.63668	2.79356	3.28214	0.959151	1.91788
sp|Q8K3H0|DP13A_MOUSE	Appl1	>sp|Q8K3H0|DP13A_MOUSE DCC-interacting protein 13-alpha OS=Mus musculus GN=Appl1 PE=1 SV=1	0.731976	1.34285	1.54881	1.34646	1.24252
sp|Q3TCH7|CUL4A_MOUSE;tr|E9PXT5|E9PXT5_MOUSE;tr|F6UV36|F6UV36_MOUSE	Cul4a	>sp|Q3TCH7|CUL4A_MOUSE Cullin-4A OS=Mus musculus GN=Cul4a PE=1 SV=1	0.81204	1.57572		2.07514	1.48763
tr|F8VQC1|F8VQC1_MOUSE;tr|E9Q740|E9Q740_MOUSE	Srp72	>tr|F8VQC1|F8VQC1_MOUSE Signal recognition particle subunit SRP72 OS=Mus musculus GN=Srp72 PE=1 SV=1;>tr|E9Q740|E9Q740_MOUSE Signal recognition particle subunit SRP72 OS=Mus musculus GN=Srp72 PE=1 SV=1	0.917268		2.07446	1.2161	1.40261
sp|Q9ES00|UBE4B_MOUSE;tr|G3UZD6|G3UZD6_MOUSE;tr|H7BXC2|H7BXC2_MOUSE;tr|G3UZM6|G3UZM6_MOUSE	Ube4b	>sp|Q9ES00|UBE4B_MOUSE Ubiquitin conjugation factor E4 B OS=Mus musculus GN=Ube4b PE=1 SV=3;>tr|G3UZD6|G3UZD6_MOUSE Ubiquitin conjugation factor E4 B OS=Mus musculus GN=Ube4b PE=1 SV=1	1.189	2.19612		0.932687	1.43927
sp|Q8R570|SNP47_MOUSE;tr|B2FDF6|B2FDF6_MOUSE;sp|Q8R570-2|SNP47_MOUSE;tr|I7HFU4|I7HFU4_MOUSE;tr|I7HPB1|I7HPB1_MOUSE;tr|J3JS29|J3JS29_MOUSE;tr|B2FDF7|B2FDF7_MOUSE;tr|I7HIK2|I7HIK2_MOUSE	Snap47	>sp|Q8R570|SNP47_MOUSE Synaptosomal-associated protein 47 OS=Mus musculus GN=Snap47 PE=1 SV=1;>tr|B2FDF6|B2FDF6_MOUSE Synaptosomal-associated protein 47 OS=Mus musculus GN=Snap47 PE=4 SV=1;>sp|Q8R570-2|SNP47_MOUSE Isoform 2 of Synaptosomal-associated prote	0.601108	3.08556	4.7385	0.915907	2.33527
sp|P68510|1433F_MOUSE	Ywhah	>sp|P68510|1433F_MOUSE 14-3-3 protein eta OS=Mus musculus GN=Ywhah PE=1 SV=2	0.751789	1.35452	2.00953	1.16078	1.31915
tr|G3X928|G3X928_MOUSE;sp|Q6NZC7|S23IP_MOUSE	Sec23ip	>tr|G3X928|G3X928_MOUSE SEC23-interacting protein OS=Mus musculus GN=Sec23ip PE=4 SV=1;>sp|Q6NZC7|S23IP_MOUSE SEC23-interacting protein OS=Mus musculus GN=Sec23ip PE=2 SV=2	0.651866	1.11732		0.0574669	0.608885
sp|Q9QZE7|TSNAX_MOUSE	Tsnax	>sp|Q9QZE7|TSNAX_MOUSE Translin-associated protein X OS=Mus musculus GN=Tsnax PE=1 SV=1	0.769522	1.6834	2.06402	0.988357	1.37633
sp|Q9EQQ9|NCOAT_MOUSE;sp|Q9EQQ9-3|NCOAT_MOUSE;sp|Q9EQQ9-2|NCOAT_MOUSE	Mgea5	>sp|Q9EQQ9|NCOAT_MOUSE Bifunctional protein NCOAT OS=Mus musculus GN=Mgea5 PE=1 SV=2;>sp|Q9EQQ9-3|NCOAT_MOUSE Isoform 3 of Bifunctional protein NCOAT OS=Mus musculus GN=Mgea5	0.704704	2.84572		2.21685	1.92243
tr|Q8BVQ0|Q8BVQ0_MOUSE;sp|Q9ERF3|WDR61_MOUSE;tr|D6RDC7|D6RDC7_MOUSE;tr|D6RJ72|D6RJ72_MOUSE	Wdr61	>tr|Q8BVQ0|Q8BVQ0_MOUSE WD repeat-containing protein 61 OS=Mus musculus GN=Wdr61 PE=2 SV=1;>sp|Q9ERF3|WDR61_MOUSE WD repeat-containing protein 61 OS=Mus musculus GN=Wdr61 PE=2 SV=1;>tr|D6RDC7|D6RDC7_MOUSE WD repeat-containing protein 61 OS=Mus musculus GN=	0.865851		2.10644	1.33588	1.43606
sp|P62761|VISL1_MOUSE	Vsnl1	>sp|P62761|VISL1_MOUSE Visinin-like protein 1 OS=Mus musculus GN=Vsnl1 PE=1 SV=2	0.708357	2.4322	2.39378		1.84478
sp|O35678|MGLL_MOUSE;tr|E9Q3B9|E9Q3B9_MOUSE;tr|D3YYS6|D3YYS6_MOUSE;tr|Q3UFN1|Q3UFN1_MOUSE;sp|O35678-2|MGLL_MOUSE	Mgll	>sp|O35678|MGLL_MOUSE Monoglyceride lipase OS=Mus musculus GN=Mgll PE=1 SV=1;>tr|E9Q3B9|E9Q3B9_MOUSE Monoglyceride lipase OS=Mus musculus GN=Mgll PE=1 SV=1;>tr|D3YYS6|D3YYS6_MOUSE Monoglyceride lipase OS=Mus musculus GN=Mgll PE=1 SV=1;>tr|Q3UFN1|Q3UFN1_MOU	0.625432	1.27643	1.65936	2.90016	1.61535
sp|Q9ESN9-4|JIP3_MOUSE;tr|J3QNR6|J3QNR6_MOUSE;sp|Q9ESN9|JIP3_MOUSE;tr|K3W4S4|K3W4S4_MOUSE;sp|Q9ESN9-6|JIP3_MOUSE;sp|Q9ESN9-2|JIP3_MOUSE;tr|E9Q6E0|E9Q6E0_MOUSE;sp|Q9ESN9-3|JIP3_MOUSE;sp|Q9ESN9-5|JIP3_MOUSE;tr|E9Q6B6|E9Q6B6_MOUSE;tr|D3YWH6|D3YWH6_MOUSE	Mapk8ip3	>sp|Q9ESN9-4|JIP3_MOUSE Isoform 1d of C-Jun-amino-terminal kinase-interacting protein 3 OS=Mus musculus GN=Mapk8ip3;>tr|J3QNR6|J3QNR6_MOUSE C-Jun-amino-terminal kinase-interacting protein 3 OS=Mus musculus GN=Mapk8ip3 PE=1 SV=1;>sp|Q9ESN9|JIP3_MOUSE C-Jun-	1.10431	2.48476		0.992284	1.52712
tr|E0CZ78|E0CZ78_MOUSE;sp|P48453-2|PP2BB_MOUSE;sp|P48453|PP2BB_MOUSE;tr|G3X8U7|G3X8U7_MOUSE;tr|E9Q6P2|E9Q6P2_MOUSE	Ppp3cb	>tr|E0CZ78|E0CZ78_MOUSE Serine/threonine-protein phosphatase OS=Mus musculus GN=Ppp3cb PE=3 SV=1;>sp|P48453-2|PP2BB_MOUSE Isoform 1 of Serine/threonine-protein phosphatase 2B catalytic subunit beta isoform OS=Mus musculus GN=Ppp3cb;>sp|P48453|PP2BB_MOUSE S	0.697015	1.46224	1.81068	1.28736	1.31432
sp|Q9CQH3|NDUB5_MOUSE;tr|D3Z568|D3Z568_MOUSE;tr|D3YX99|D3YX99_MOUSE;tr|F6Y6V5|F6Y6V5_MOUSE;tr|D3Z6W9|D3Z6W9_MOUSE	Ndufb5	>sp|Q9CQH3|NDUB5_MOUSE NADH dehydrogenase [ubiquinone] 1 beta subcomplex subunit 5, mitochondrial OS=Mus musculus GN=Ndufb5 PE=1 SV=1;>tr|D3Z568|D3Z568_MOUSE NADH dehydrogenase (Ubiquinone) 1 beta subcomplex, 5, isoform CRA_e OS=Mus musculus GN=Ndufb5 PE=4	0.801815	1.63262	1.9535		1.46265
sp|P11499|HS90B_MOUSE;tr|E9Q3D6|E9Q3D6_MOUSE;tr|E9PX27|E9PX27_MOUSE;tr|E9Q0C3|E9Q0C3_MOUSE;tr|D3Z1R1|D3Z1R1_MOUSE	Hsp90ab1	>sp|P11499|HS90B_MOUSE Heat shock protein HSP 90-beta OS=Mus musculus GN=Hsp90ab1 PE=1 SV=3	0.768547	1.48117	2.03031	1.05075	1.33269
tr|H3BK44|H3BK44_MOUSE;tr|E9PY90|E9PY90_MOUSE;tr|H3BK48|H3BK48_MOUSE;tr|E9Q3S2|E9Q3S2_MOUSE;tr|H3BKH2|H3BKH2_MOUSE;tr|H3BJS0|H3BJS0_MOUSE;sp|Q8R311|CTGE5_MOUSE;tr|H3BKL6|H3BKL6_MOUSE;tr|H3BL19|H3BL19_MOUSE;tr|H3BJI6|H3BJI6_MOUSE;tr|H3BJ71|H3BJ71_MOUSE;tr|H3BJS5|H3BJS5_MOUSE;tr|H3BJ35|H3BJ35_MOUSE;tr|H3BJY7|H3BJY7_MOUSE	Ctage5	>tr|H3BK44|H3BK44_MOUSE cTAGE family member 5 OS=Mus musculus GN=Ctage5 PE=1 SV=1;>tr|E9PY90|E9PY90_MOUSE cTAGE family member 5 OS=Mus musculus GN=Ctage5 PE=1 SV=1;>tr|H3BK48|H3BK48_MOUSE cTAGE family member 5 OS=Mus musculus GN=Ctage5 PE=1 SV=1;>tr|E9Q3S2	0.804595	2.12697		1.57308	1.50155
sp|P26040|EZRI_MOUSE	Ezr	>sp|P26040|EZRI_MOUSE Ezrin OS=Mus musculus GN=Ezr PE=1 SV=3	1.1163	0.777902	1.47392	1.48265	1.21269
sp|Q99KW9|TIP_MOUSE	Itfg1	>sp|Q99KW9|TIP_MOUSE T-cell immunomodulatory protein OS=Mus musculus GN=Itfg1 PE=2 SV=2	0.636125	2.85585	1.23972	1.65334	1.59626
sp|Q68FF6|GIT1_MOUSE	Git1	>sp|Q68FF6|GIT1_MOUSE ARF GTPase-activating protein GIT1 OS=Mus musculus GN=Git1 PE=1 SV=1	0.905353	1.45371		1.22216	1.19374
sp|P51150|RAB7A_MOUSE	Rab7a	>sp|P51150|RAB7A_MOUSE Ras-related protein Rab-7a OS=Mus musculus GN=Rab7a PE=1 SV=2	0.687548	1.95263	2.54735	1.01949	1.55175
sp|Q9QZD9|EIF3I_MOUSE;tr|A2AE03|A2AE03_MOUSE	Eif3i	>sp|Q9QZD9|EIF3I_MOUSE Eukaryotic translation initiation factor 3 subunit I OS=Mus musculus GN=Eif3i PE=1 SV=1	0.59746	1.94932	2.44122	1.28165	1.56741
sp|Q9JM76|ARPC3_MOUSE;tr|H7BWZ3|H7BWZ3_MOUSE;tr|D3Z2F7|D3Z2F7_MOUSE;tr|D3Z2F8|D3Z2F8_MOUSE	Arpc3	>sp|Q9JM76|ARPC3_MOUSE Actin-related protein 2/3 complex subunit 3 OS=Mus musculus GN=Arpc3 PE=1 SV=3;>tr|H7BWZ3|H7BWZ3_MOUSE Actin-related protein 2/3 complex subunit 3 OS=Mus musculus GN=Arpc3 PE=1 SV=1;>tr|D3Z2F7|D3Z2F7_MOUSE Actin-related protein 2/3 c	0.739968	1.2055	1.68948	1.38138	1.25408
sp|Q9JJV2|PROF2_MOUSE;sp|Q9JJV2-3|PROF2_MOUSE;tr|D3YWS3|D3YWS3_MOUSE;sp|Q9JJV2-2|PROF2_MOUSE	Pfn2	>sp|Q9JJV2|PROF2_MOUSE Profilin-2 OS=Mus musculus GN=Pfn2 PE=1 SV=3;>sp|Q9JJV2-3|PROF2_MOUSE Isoform 3 of Profilin-2 OS=Mus musculus GN=Pfn2;>tr|D3YWS3|D3YWS3_MOUSE Profilin OS=Mus musculus GN=Pfn2 PE=3 SV=1;>sp|Q9JJV2-2|PROF2_MOUSE Isoform 2 of Profilin-2	0.87183	1.30624	1.72005		1.29937
tr|Q80VM5|Q80VM5_MOUSE	Dpp6	>tr|Q80VM5|Q80VM5_MOUSE Dipeptidyl aminopeptidase-like protein 6 OS=Mus musculus GN=Dpp6 PE=2 SV=1	0.735949	1.5369	2.02179	1.08764	1.34557
sp|Q3UHB1|NT5D3_MOUSE	Nt5dc3	>sp|Q3UHB1|NT5D3_MOUSE 5-nucleotidase domain-containing protein 3 OS=Mus musculus GN=Nt5dc3 PE=2 SV=1	0.923807	1.34372	1.86947	0.891795	1.2572
sp|Q8R307|VPS18_MOUSE	Vps18	>sp|Q8R307|VPS18_MOUSE Vacuolar protein sorting-associated protein 18 homolog OS=Mus musculus GN=Vps18 PE=1 SV=2	0.90453	1.20838		1.7399	1.28427
sp|P21550|ENOB_MOUSE;tr|Q5SX59|Q5SX59_MOUSE;tr|J3QPZ9|J3QPZ9_MOUSE;tr|Q5SX60|Q5SX60_MOUSE;tr|Q5SX61|Q5SX61_MOUSE	Eno3	>sp|P21550|ENOB_MOUSE Beta-enolase OS=Mus musculus GN=Eno3 PE=1 SV=3;>tr|Q5SX59|Q5SX59_MOUSE Enolase (Fragment) OS=Mus musculus GN=Eno3 PE=3 SV=1	0.937329	1.24559	1.06442	1.02898	1.06908
sp|P56391|CX6B1_MOUSE	Cox6b1	>sp|P56391|CX6B1_MOUSE Cytochrome c oxidase subunit 6B1 OS=Mus musculus GN=Cox6b1 PE=1 SV=2	0.744109	1.82734	2.54607		1.70584
sp|P47754|CAZA2_MOUSE;tr|D6RCW7|D6RCW7_MOUSE	Capza2	>sp|P47754|CAZA2_MOUSE F-actin-capping protein subunit alpha-2 OS=Mus musculus GN=Capza2 PE=1 SV=3;>tr|D6RCW7|D6RCW7_MOUSE F-actin-capping protein subunit alpha-2 OS=Mus musculus GN=Capza2 PE=4 SV=1	0.753156	1.33575	1.64009	1.19658	1.23139
sp|Q9DAW9|CNN3_MOUSE	Cnn3	>sp|Q9DAW9|CNN3_MOUSE Calponin-3 OS=Mus musculus GN=Cnn3 PE=1 SV=1	0.646105	1.28246	2.53722	1.52644	1.49806
sp|P61290|PSME3_MOUSE;tr|A2A4J1|A2A4J1_MOUSE;tr|A2A4J3|A2A4J3_MOUSE	Psme3	>sp|P61290|PSME3_MOUSE Proteasome activator complex subunit 3 OS=Mus musculus GN=Psme3 PE=1 SV=1;>tr|A2A4J1|A2A4J1_MOUSE Proteasome activator complex subunit 3 (Fragment) OS=Mus musculus GN=Psme3 PE=4 SV=1;>tr|A2A4J3|A2A4J3_MOUSE Proteasome activator compl	0.59526	3.04291	2.99579	0.991986	1.90649
sp|Q78IK2|USMG5_MOUSE	Usmg5	>sp|Q78IK2|USMG5_MOUSE Up-regulated during skeletal muscle growth protein 5 OS=Mus musculus GN=Usmg5 PE=1 SV=1	0.782196	1.69093	1.99081		1.48798
tr|Q78ZM0|Q78ZM0_MOUSE;sp|O70492|SNX3_MOUSE;tr|D3Z789|D3Z789_MOUSE;tr|D3Z6Z0|D3Z6Z0_MOUSE	Snx3	>tr|Q78ZM0|Q78ZM0_MOUSE Sorting nexin 3 OS=Mus musculus GN=Snx3 PE=1 SV=1;>sp|O70492|SNX3_MOUSE Sorting nexin-3 OS=Mus musculus GN=Snx3 PE=1 SV=3;>tr|D3Z789|D3Z789_MOUSE Sorting nexin-3 OS=Mus musculus GN=Snx3 PE=1 SV=1;>tr|D3Z6Z0|D3Z6Z0_MOUSE Sorting nexi	0.616571	2.76144	4.03705		2.47169
tr|Q5RKN9|Q5RKN9_MOUSE;sp|P47753|CAZA1_MOUSE	Capza1	>tr|Q5RKN9|Q5RKN9_MOUSE Capping protein (Actin filament) muscle Z-line, alpha 1 OS=Mus musculus GN=Capza1 PE=1 SV=1;>sp|P47753|CAZA1_MOUSE F-actin-capping protein subunit alpha-1 OS=Mus musculus GN=Capza1 PE=1 SV=4	0.781119	1.58261	1.48047	1.0676	1.22795
sp|P47738|ALDH2_MOUSE;tr|D3YYF3|D3YYF3_MOUSE	Aldh2	>sp|P47738|ALDH2_MOUSE Aldehyde dehydrogenase, mitochondrial OS=Mus musculus GN=Aldh2 PE=1 SV=1	0.858502	1.13615	1.68317	1.08228	1.19003
sp|Q7M6Y3-5|PICAL_MOUSE;sp|Q7M6Y3-2|PICAL_MOUSE;sp|Q7M6Y3-3|PICAL_MOUSE	Picalm	>sp|Q7M6Y3-5|PICAL_MOUSE Isoform 5 of Phosphatidylinositol-binding clathrin assembly protein OS=Mus musculus GN=Picalm;>sp|Q7M6Y3-2|PICAL_MOUSE Isoform 2 of Phosphatidylinositol-binding clathrin assembly protein OS=Mus musculus GN=Picalm;>sp|Q7M6Y3-3|PICAL	0.613952	2.01749	2.27804	1.20185	1.52783
sp|Q61024|ASNS_MOUSE;tr|D3Z0C2|D3Z0C2_MOUSE;tr|D3YYR0|D3YYR0_MOUSE;tr|D3Z028|D3Z028_MOUSE	Asns	>sp|Q61024|ASNS_MOUSE Asparagine synthetase [glutamine-hydrolyzing] OS=Mus musculus GN=Asns PE=2 SV=3	0.637999	4.79885	6.41981	0.651381	3.12701
sp|P57746|VATD_MOUSE	Atp6v1d	>sp|P57746|VATD_MOUSE V-type proton ATPase subunit D OS=Mus musculus GN=Atp6v1d PE=1 SV=1	0.8258	1.449	1.86749	0.959049	1.27533
sp|P62869|ELOB_MOUSE	Tceb2	>sp|P62869|ELOB_MOUSE Transcription elongation factor B polypeptide 2 OS=Mus musculus GN=Tceb2 PE=1 SV=1	0.827379	1.5662	1.54856		1.31405
sp|Q64727|VINC_MOUSE	Vcl	>sp|Q64727|VINC_MOUSE Vinculin OS=Mus musculus GN=Vcl PE=1 SV=4	0.982594	1.04655		1.48084	1.16999
sp|P14873|MAP1B_MOUSE	Map1b	>sp|P14873|MAP1B_MOUSE Microtubule-associated protein 1B OS=Mus musculus GN=Map1b PE=1 SV=2	0.607852	6.03262	3.16867	0.793972	2.65078
sp|P58404-2|STRN4_MOUSE;sp|P58404|STRN4_MOUSE;tr|V9GXT1|V9GXT1_MOUSE;tr|V9GXI9|V9GXI9_MOUSE;tr|V9GXE7|V9GXE7_MOUSE;tr|V9GX64|V9GX64_MOUSE	Strn4	>sp|P58404-2|STRN4_MOUSE Isoform 2 of Striatin-4 OS=Mus musculus GN=Strn4;>sp|P58404|STRN4_MOUSE Striatin-4 OS=Mus musculus GN=Strn4 PE=1 SV=2	1.21431	1.53225	0.7136	1.58584	1.2615
sp|P19783|COX41_MOUSE;tr|M0QWX7|M0QWX7_MOUSE;tr|M0QWX2|M0QWX2_MOUSE;tr|D6RG40|D6RG40_MOUSE	Cox4i1	>sp|P19783|COX41_MOUSE Cytochrome c oxidase subunit 4 isoform 1, mitochondrial OS=Mus musculus GN=Cox4i1 PE=1 SV=2	0.761955	1.75008	2.08186		1.5313
sp|Q8BUV3|GEPH_MOUSE;tr|A0JNY3|A0JNY3_MOUSE	Gphn	>sp|Q8BUV3|GEPH_MOUSE Gephyrin OS=Mus musculus GN=Gphn PE=1 SV=2;>tr|A0JNY3|A0JNY3_MOUSE Gephyrin OS=Mus musculus GN=Gphn PE=1 SV=1	0.70173	1.2765	2.13917	1.31099	1.3571
sp|Q8BGQ7|SYAC_MOUSE	Aars	>sp|Q8BGQ7|SYAC_MOUSE Alanine--tRNA ligase, cytoplasmic OS=Mus musculus GN=Aars PE=1 SV=1	0.60141	2.54692	3.21251	0.996912	1.83944
tr|E9QN14|E9QN14_MOUSE;tr|F8VPQ4|F8VPQ4_MOUSE;sp|Q812A2|SRGP3_MOUSE;tr|F7D9F7|F7D9F7_MOUSE	Srgap3	>tr|E9QN14|E9QN14_MOUSE SLIT-ROBO Rho GTPase-activating protein 3 OS=Mus musculus GN=Srgap3 PE=1 SV=1;>tr|F8VPQ4|F8VPQ4_MOUSE SLIT-ROBO Rho GTPase-activating protein 3 OS=Mus musculus GN=Srgap3 PE=1 SV=1;>sp|Q812A2|SRGP3_MOUSE SLIT-ROBO Rho GTPase-activati	0.857276	1.38272		1.49215	1.24405
sp|Q9Z0N1|IF2G_MOUSE;sp|Q9Z0N2|IF2H_MOUSE;tr|A2AAW9|A2AAW9_MOUSE	Eif2s3x	>sp|Q9Z0N1|IF2G_MOUSE Eukaryotic translation initiation factor 2 subunit 3, X-linked OS=Mus musculus GN=Eif2s3x PE=1 SV=2;>sp|Q9Z0N2|IF2H_MOUSE Eukaryotic translation initiation factor 2 subunit 3, Y-linked OS=Mus musculus GN=Eif2s3y PE=2 SV=2;>tr|A2AAW9|A	0.595473	1.84054	2.08375	1.36483	1.47115
sp|O09012-2|PEX5_MOUSE;tr|D3Z600|D3Z600_MOUSE;sp|O09012|PEX5_MOUSE	Pex5	>sp|O09012-2|PEX5_MOUSE Isoform 2 of Peroxisomal targeting signal 1 receptor OS=Mus musculus GN=Pex5;>tr|D3Z600|D3Z600_MOUSE Peroxisomal targeting signal 1 receptor OS=Mus musculus GN=Pex5 PE=4 SV=1;>sp|O09012|PEX5_MOUSE Peroxisomal targeting signal 1 rece	0.642218	2.53616	2.24853	1.02061	1.61188
sp|Q8VEH5|EPMIP_MOUSE	Epm2aip1	>sp|Q8VEH5|EPMIP_MOUSE EPM2A-interacting protein 1 OS=Mus musculus GN=Epm2aip1 PE=2 SV=1	0.70624	2.59779	2.06706	0.927773	1.57471
sp|Q9D8U8|SNX5_MOUSE	Snx5	>sp|Q9D8U8|SNX5_MOUSE Sorting nexin-5 OS=Mus musculus GN=Snx5 PE=1 SV=1	0.846892	1.34158	1.8686		1.35236
sp|Q8BFY9-2|TNPO1_MOUSE;sp|Q8BFY9|TNPO1_MOUSE;tr|Q3TKD0|Q3TKD0_MOUSE;tr|J3QMX2|J3QMX2_MOUSE	Tnpo1	>sp|Q8BFY9-2|TNPO1_MOUSE Isoform 2 of Transportin-1 OS=Mus musculus GN=Tnpo1;>sp|Q8BFY9|TNPO1_MOUSE Transportin-1 OS=Mus musculus GN=Tnpo1 PE=1 SV=2;>tr|Q3TKD0|Q3TKD0_MOUSE Transportin-1 (Fragment) OS=Mus musculus GN=Tnpo1 PE=2 SV=1	0.639078	1.89985	2.59307	1.09761	1.5574
sp|Q9CWZ7|SNAG_MOUSE;tr|D3Z4B2|D3Z4B2_MOUSE	Napg	>sp|Q9CWZ7|SNAG_MOUSE Gamma-soluble NSF attachment protein OS=Mus musculus GN=Napg PE=1 SV=1;>tr|D3Z4B2|D3Z4B2_MOUSE Gamma-soluble NSF attachment protein (Fragment) OS=Mus musculus GN=Napg PE=4 SV=1	0.697568	1.50734	1.96627	1.17279	1.33599
sp|Q8BKC5|IPO5_MOUSE;sp|Q8BKC5-2|IPO5_MOUSE	Ipo5	>sp|Q8BKC5|IPO5_MOUSE Importin-5 OS=Mus musculus GN=Ipo5 PE=1 SV=3;>sp|Q8BKC5-2|IPO5_MOUSE Isoform 2 of Importin-5 OS=Mus musculus GN=Ipo5	0.871972	1.68089		1.26809	1.27365
sp|Q8R5C5|ACTY_MOUSE;tr|E0CZD4|E0CZD4_MOUSE;tr|E0CYB4|E0CYB4_MOUSE	Actr1b	>sp|Q8R5C5|ACTY_MOUSE Beta-centractin OS=Mus musculus GN=Actr1b PE=1 SV=1	1.04772		2.2004	0.998414	1.41551
tr|E9Q7H5|E9Q7H5_MOUSE;tr|A2AL12|A2AL12_MOUSE;tr|B2RXM2|B2RXM2_MOUSE;tr|J3QNY1|J3QNY1_MOUSE;sp|Q8BG05-2|ROA3_MOUSE;sp|Q8BG05|ROA3_MOUSE;tr|A2AL13|A2AL13_MOUSE;tr|V9GX38|V9GX38_MOUSE	Gm8991	>tr|E9Q7H5|E9Q7H5_MOUSE Uncharacterized protein OS=Mus musculus GN=Gm8991 PE=4 SV=1;>tr|A2AL12|A2AL12_MOUSE Heterogeneous nuclear ribonucleoprotein A3 OS=Mus musculus GN=Hnrnpa3 PE=4 SV=1;>tr|B2RXM2|B2RXM2_MOUSE EG627828 protein OS=Mus musculus GN=Gm6793 P	0.433043		1.01637	0.937201	0.795537
tr|D3Z601|D3Z601_MOUSE;sp|Q99JH7|CSTN3_MOUSE	Clstn3	>tr|D3Z601|D3Z601_MOUSE Calsyntenin-3 OS=Mus musculus GN=Clstn3 PE=4 SV=1;>sp|Q99JH7|CSTN3_MOUSE Calsyntenin-3 OS=Mus musculus GN=Clstn3 PE=1 SV=1	1.81215	0.832743		1.39297	1.34595
sp|Q99JY0|ECHB_MOUSE;tr|D3YXU1|D3YXU1_MOUSE	Hadhb	>sp|Q99JY0|ECHB_MOUSE Trifunctional enzyme subunit beta, mitochondrial OS=Mus musculus GN=Hadhb PE=1 SV=1	0.746307	1.14783	1.69087	1.38649	1.24287
sp|P09411|PGK1_MOUSE;tr|S4R2M7|S4R2M7_MOUSE	Pgk1	>sp|P09411|PGK1_MOUSE Phosphoglycerate kinase 1 OS=Mus musculus GN=Pgk1 PE=1 SV=4;>tr|S4R2M7|S4R2M7_MOUSE Phosphoglycerate kinase OS=Mus musculus GN=Pgk1 PE=1 SV=1	0.855162	1.11869	1.56381	1.09628	1.15848
sp|P61089|UBE2N_MOUSE	Ube2n	>sp|P61089|UBE2N_MOUSE Ubiquitin-conjugating enzyme E2 N OS=Mus musculus GN=Ube2n PE=1 SV=1	0.767459	1.34823	1.7911	1.09938	1.25154
sp|Q80U56|AVL9_MOUSE	Avl9	>sp|Q80U56|AVL9_MOUSE Late secretory pathway protein AVL9 homolog OS=Mus musculus GN=Avl9 PE=2 SV=2	0.6076	1.39178	2.71516	1.48688	1.55035
tr|F6ZIA4|F6ZIA4_MOUSE;sp|P04370-7|MBP_MOUSE;sp|P04370-5|MBP_MOUSE;sp|P04370-9|MBP_MOUSE;sp|P04370-10|MBP_MOUSE;tr|F6VME3|F6VME3_MOUSE;sp|P04370-4|MBP_MOUSE;tr|F7A0B0|F7A0B0_MOUSE;tr|F6RT34|F6RT34_MOUSE;sp|P04370-14|MBP_MOUSE;sp|P04370-8|MBP_MOUSE;sp|P04370-13|MBP_MOUSE;tr|F6RWW8|F6RWW8_MOUSE;sp|P04370-6|MBP_MOUSE;sp|P04370-11|MBP_MOUSE;tr|F6TYB7|F6TYB7_MOUSE;sp|P04370|MBP_MOUSE;sp|P04370-2|MBP_M…	Mbp	>tr|F6ZIA4|F6ZIA4_MOUSE Myelin basic protein (Fragment) OS=Mus musculus GN=Mbp PE=1 SV=1;>sp|P04370-7|MBP_MOUSE Isoform 7 of Myelin basic protein OS=Mus musculus GN=Mbp;>sp|P04370-5|MBP_MOUSE Isoform 5 of Myelin basic protein OS=Mus musculus GN=Mbp;>sp|P04	1.01871	0.996975	1.32198		1.11256
tr|D3YUM1|D3YUM1_MOUSE;sp|Q91YT0|NDUV1_MOUSE;tr|D3Z1U9|D3Z1U9_MOUSE;tr|D6RG60|D6RG60_MOUSE;tr|D3YXX5|D3YXX5_MOUSE;tr|D3Z0K1|D3Z0K1_MOUSE	Ndufv1	>tr|D3YUM1|D3YUM1_MOUSE NADH dehydrogenase [ubiquinone] flavoprotein 1, mitochondrial OS=Mus musculus GN=Ndufv1 PE=1 SV=1;>sp|Q91YT0|NDUV1_MOUSE NADH dehydrogenase [ubiquinone] flavoprotein 1, mitochondrial OS=Mus musculus GN=Ndufv1 PE=1 SV=1;>tr|D3Z1U9|D3	0.697052	1.70062	2.17728	1.06171	1.40916
sp|Q5SW19|CLU_MOUSE;sp|Q5SW19-3|CLU_MOUSE;sp|Q5SW19-2|CLU_MOUSE	Cluh	>sp|Q5SW19|CLU_MOUSE Clustered mitochondria protein homolog OS=Mus musculus GN=Cluh PE=2 SV=2;>sp|Q5SW19-3|CLU_MOUSE Isoform 3 of Clustered mitochondria protein homolog OS=Mus musculus GN=Cluh;>sp|Q5SW19-2|CLU_MOUSE Isoform 2 of Clustered mitochondria prot	0.644119	2.94531		2.52727	2.0389
sp|P97792|CXAR_MOUSE;sp|P97792-2|CXAR_MOUSE;sp|P97792-3|CXAR_MOUSE	Cxadr	>sp|P97792|CXAR_MOUSE Coxsackievirus and adenovirus receptor homolog OS=Mus musculus GN=Cxadr PE=1 SV=1;>sp|P97792-2|CXAR_MOUSE Isoform 2 of Coxsackievirus and adenovirus receptor homolog OS=Mus musculus GN=Cxadr	0.819318	2.1016	4.36364	0.720484	2.00126
sp|Q8BU33|ILVBL_MOUSE;sp|Q8BU33-3|ILVBL_MOUSE;sp|Q8BU33-2|ILVBL_MOUSE	Ilvbl	>sp|Q8BU33|ILVBL_MOUSE Acetolactate synthase-like protein OS=Mus musculus GN=Ilvbl PE=2 SV=1;>sp|Q8BU33-3|ILVBL_MOUSE Isoform 3 of Acetolactate synthase-like protein OS=Mus musculus GN=Ilvbl;>sp|Q8BU33-2|ILVBL_MOUSE Isoform 2 of Acetolactate synthase-like	1.1519	0.917863		1.41383	1.1612
sp|Q8R050-2|ERF3A_MOUSE;sp|Q8R050|ERF3A_MOUSE;tr|F7CE88|F7CE88_MOUSE	Gspt1	>sp|Q8R050-2|ERF3A_MOUSE Isoform 2 of Eukaryotic peptide chain release factor GTP-binding subunit ERF3A OS=Mus musculus GN=Gspt1;>sp|Q8R050|ERF3A_MOUSE Eukaryotic peptide chain release factor GTP-binding subunit ERF3A OS=Mus musculus GN=Gspt1 PE=1 SV=2	0.817706	1.87268	1.35669	0.988407	1.25887
sp|Q9CY64|BIEA_MOUSE;tr|A2ASB8|A2ASB8_MOUSE;tr|A2ASB7|A2ASB7_MOUSE;tr|A2ASB1|A2ASB1_MOUSE	Blvra	>sp|Q9CY64|BIEA_MOUSE Biliverdin reductase A OS=Mus musculus GN=Blvra PE=2 SV=1	0.707161	1.29013	1.80826	1.31257	1.27953
tr|Q924B0|Q924B0_MOUSE;sp|O55023|IMPA1_MOUSE;tr|Q80ZJ2|Q80ZJ2_MOUSE;tr|D3Z703|D3Z703_MOUSE	Impa1	>tr|Q924B0|Q924B0_MOUSE Inositol (Myo)-1(Or 4)-monophosphatase 1 OS=Mus musculus GN=Impa1 PE=2 SV=1;>sp|O55023|IMPA1_MOUSE Inositol monophosphatase 1 OS=Mus musculus GN=Impa1 PE=1 SV=1;>tr|Q80ZJ2|Q80ZJ2_MOUSE Impa1 protein OS=Mus musculus GN=Impa1 PE=2 SV=	0.84227	1.16464	1.49823	1.08406	1.1473
sp|Q9D1K2|VATF_MOUSE;tr|F7B2B4|F7B2B4_MOUSE	Atp6v1f	>sp|Q9D1K2|VATF_MOUSE V-type proton ATPase subunit F OS=Mus musculus GN=Atp6v1f PE=1 SV=2;>tr|F7B2B4|F7B2B4_MOUSE V-type proton ATPase subunit F (Fragment) OS=Mus musculus GN=Atp6v1f PE=4 SV=1	0.838568	1.36828	1.69918		1.30201
sp|Q05816|FABP5_MOUSE	Fabp5	>sp|Q05816|FABP5_MOUSE Fatty acid-binding protein, epidermal OS=Mus musculus GN=Fabp5 PE=1 SV=3	1.07111	0.956402	1.37481		1.13411
sp|Q6NT99|DUS23_MOUSE	Dusp23	>sp|Q6NT99|DUS23_MOUSE Dual specificity protein phosphatase 23 OS=Mus musculus GN=Dusp23 PE=2 SV=1	0.722159	2.28447	1.89306		1.63323
sp|P12787|COX5A_MOUSE	Cox5a	>sp|P12787|COX5A_MOUSE Cytochrome c oxidase subunit 5A, mitochondrial OS=Mus musculus GN=Cox5a PE=1 SV=2	0.777617	1.57715	2.06127		1.47201
sp|Q6WVG3|KCD12_MOUSE	Kctd12	>sp|Q6WVG3|KCD12_MOUSE BTB/POZ domain-containing protein KCTD12 OS=Mus musculus GN=Kctd12 PE=1 SV=1	0.758342	1.18501	1.60107	1.28594	1.20759
sp|P26638|SYSC_MOUSE;tr|Q8C483|Q8C483_MOUSE;tr|A2AFS0|A2AFS0_MOUSE;tr|A2AFS1|A2AFS1_MOUSE;REV__sp|Q8VC85|LSM1_MOUSE	Sars	>sp|P26638|SYSC_MOUSE Serine--tRNA ligase, cytoplasmic OS=Mus musculus GN=Sars PE=2 SV=3;>tr|Q8C483|Q8C483_MOUSE Serine--tRNA ligase, cytoplasmic OS=Mus musculus GN=Sars PE=2 SV=1;>tr|A2AFS0|A2AFS0_MOUSE Serine--tRNA ligase, cytoplasmic (Fragment) OS=Mus m	0.734925	1.64558	2.13041	0.995605	1.37663
sp|Q8VDN2|AT1A1_MOUSE	Atp1a1	>sp|Q8VDN2|AT1A1_MOUSE Sodium/potassium-transporting ATPase subunit alpha-1 OS=Mus musculus GN=Atp1a1 PE=1 SV=1	0.801634	1.62311	1.28163	1.07367	1.19501
sp|P35235-2|PTN11_MOUSE;sp|P35235|PTN11_MOUSE	Ptpn11	>sp|P35235-2|PTN11_MOUSE Isoform 2 of Tyrosine-protein phosphatase non-receptor type 11 OS=Mus musculus GN=Ptpn11;>sp|P35235|PTN11_MOUSE Tyrosine-protein phosphatase non-receptor type 11 OS=Mus musculus GN=Ptpn11 PE=1 SV=2	0.898448		1.3164	1.2255	1.14678
sp|O70251|EF1B_MOUSE;tr|M0QWK5|M0QWK5_MOUSE;tr|M0QWH8|M0QWH8_MOUSE;tr|G3UX43|G3UX43_MOUSE;tr|G3UZ47|G3UZ47_MOUSE	Eef1b	>sp|O70251|EF1B_MOUSE Elongation factor 1-beta OS=Mus musculus GN=Eef1b PE=1 SV=5	0.647181	3.6757	1.52765	1.12969	1.74506
tr|E9Q035|E9Q035_MOUSE;sp|Q921I1|TRFE_MOUSE;sp|P47758|SRPRB_MOUSE;tr|D3YYR8|D3YYR8_MOUSE;tr|F7CJN9|F7CJN9_MOUSE;tr|E9Q2Q7|E9Q2Q7_MOUSE;tr|F7BAE9|F7BAE9_MOUSE;CON__Q2HJF0;tr|D3YY36|D3YY36_MOUSE;sp|Q9DBD0|ICA_MOUSE	Gm20425	>tr|E9Q035|E9Q035_MOUSE Protein Gm20425 OS=Mus musculus GN=Gm20425 PE=4 SV=1;>sp|Q921I1|TRFE_MOUSE Serotransferrin OS=Mus musculus GN=Tf PE=1 SV=1	1.07948	0.95037		1.6091	1.21298
sp|Q62167|DDX3X_MOUSE;sp|P16381|DDX3L_MOUSE	Ddx3x	>sp|Q62167|DDX3X_MOUSE ATP-dependent RNA helicase DDX3X OS=Mus musculus GN=Ddx3x PE=1 SV=3;>sp|P16381|DDX3L_MOUSE Putative ATP-dependent RNA helicase Pl10 OS=Mus musculus GN=D1Pas1 PE=2 SV=1	0.474046	2.7156	7.07366	1.06188	2.83129
sp|O35551-3|RABE1_MOUSE;sp|O35551|RABE1_MOUSE;sp|O35551-6|RABE1_MOUSE;sp|O35551-2|RABE1_MOUSE;sp|O35551-5|RABE1_MOUSE;tr|J3QJV7|J3QJV7_MOUSE;sp|O35551-4|RABE1_MOUSE;tr|Q3U983|Q3U983_MOUSE	Rabep1	>sp|O35551-3|RABE1_MOUSE Isoform 3 of Rab GTPase-binding effector protein 1 OS=Mus musculus GN=Rabep1;>sp|O35551|RABE1_MOUSE Rab GTPase-binding effector protein 1 OS=Mus musculus GN=Rabep1 PE=1 SV=2;>sp|O35551-6|RABE1_MOUSE Isoform 6 of Rab GTPase-binding	0.847167	1.62462		1.33343	1.2684
sp|P61087|UBE2K_MOUSE;tr|D3Z4U3|D3Z4U3_MOUSE;tr|F8WIC2|F8WIC2_MOUSE	Ube2k	>sp|P61087|UBE2K_MOUSE Ubiquitin-conjugating enzyme E2 K OS=Mus musculus GN=Ube2k PE=1 SV=3;>tr|D3Z4U3|D3Z4U3_MOUSE Ubiquitin-conjugating enzyme E2 K OS=Mus musculus GN=Ube2k PE=3 SV=1	0.957708		3.58752	1.08953	1.87825
sp|P63044|VAMP2_MOUSE;tr|B0QZN5|B0QZN5_MOUSE	Vamp2	>sp|P63044|VAMP2_MOUSE Vesicle-associated membrane protein 2 OS=Mus musculus GN=Vamp2 PE=1 SV=2;>tr|B0QZN5|B0QZN5_MOUSE Vesicle-associated membrane protein 2 OS=Mus musculus GN=Vamp2 PE=4 SV=1	0.751494	1.31455	1.71388	1.14735	1.23182
sp|P12023-2|A4_MOUSE;sp|P12023|A4_MOUSE;sp|P12023-3|A4_MOUSE	App	>sp|P12023-2|A4_MOUSE Isoform APP695 of Amyloid beta A4 protein OS=Mus musculus GN=App;>sp|P12023|A4_MOUSE Amyloid beta A4 protein OS=Mus musculus GN=App PE=1 SV=3;>sp|P12023-3|A4_MOUSE Isoform APP751 of Amyloid beta A4 protein OS=Mus musculus GN=App	0.946573	5.12826		1.11023	2.39502
sp|Q8BFQ4|WDR82_MOUSE	Wdr82	>sp|Q8BFQ4|WDR82_MOUSE WD repeat-containing protein 82 OS=Mus musculus GN=Wdr82 PE=1 SV=1	1.06819	1.78432	2.54348	0.650253	1.51156
sp|Q99MN9|PCCB_MOUSE;tr|E9Q1J7|E9Q1J7_MOUSE;tr|D3YZC1|D3YZC1_MOUSE	Pccb	>sp|Q99MN9|PCCB_MOUSE Propionyl-CoA carboxylase beta chain, mitochondrial OS=Mus musculus GN=Pccb PE=1 SV=2;>tr|E9Q1J7|E9Q1J7_MOUSE Propionyl-CoA carboxylase beta chain, mitochondrial OS=Mus musculus GN=Pccb PE=1 SV=1	0.724544	0.997614		0.99417	0.905442
sp|O35593|PSDE_MOUSE	Psmd14	>sp|O35593|PSDE_MOUSE 26S proteasome non-ATPase regulatory subunit 14 OS=Mus musculus GN=Psmd14 PE=1 SV=2	0.944641	1.04865	1.76482	0.995829	1.18848
tr|B7FAU9|B7FAU9_MOUSE;sp|Q8BTM8|FLNA_MOUSE;tr|B7FAV1|B7FAV1_MOUSE;tr|F6XC15|F6XC15_MOUSE;tr|J3JS91|J3JS91_MOUSE;tr|F6Z2C0|F6Z2C0_MOUSE;sp|Q8BTM8-2|FLNA_MOUSE;tr|F7AVL7|F7AVL7_MOUSE	Flna	>tr|B7FAU9|B7FAU9_MOUSE Filamin, alpha OS=Mus musculus GN=Flna PE=1 SV=1;>sp|Q8BTM8|FLNA_MOUSE Filamin-A OS=Mus musculus GN=Flna PE=1 SV=5;>tr|B7FAV1|B7FAV1_MOUSE Filamin, alpha (Fragment) OS=Mus musculus GN=Flna PE=1 SV=1	1.12366	0.920752		1.52475	1.18972
tr|A2APX3|A2APX3_MOUSE;sp|P21460|CYTC_MOUSE	Cst3	>tr|A2APX3|A2APX3_MOUSE Cystatin-C (Fragment) OS=Mus musculus GN=Cst3 PE=4 SV=1;>sp|P21460|CYTC_MOUSE Cystatin-C OS=Mus musculus GN=Cst3 PE=2 SV=2	0.714275	2.25486	1.87383		1.61432
tr|E9Q8N8|E9Q8N8_MOUSE;tr|D3Z7G8|D3Z7G8_MOUSE;sp|O88343-3|S4A4_MOUSE;tr|D3YVG0|D3YVG0_MOUSE;tr|D3YX36|D3YX36_MOUSE;tr|E9Q3M5|E9Q3M5_MOUSE	Slc4a4	>tr|E9Q8N8|E9Q8N8_MOUSE Electrogenic sodium bicarbonate cotransporter 1 OS=Mus musculus GN=Slc4a4 PE=1 SV=1	0.505806	1.1889		0.774169	0.82296
sp|Q8CAB8|GATL2_MOUSE	Gatsl2	>sp|Q8CAB8|GATL2_MOUSE GATS-like protein 2 OS=Mus musculus GN=Gatsl2 PE=2 SV=1	0.679157		2.08193	2.49703	1.7527
sp|Q01405|SC23A_MOUSE;tr|E9Q1S3|E9Q1S3_MOUSE;tr|A2AN97|A2AN97_MOUSE;tr|A2AN98|A2AN98_MOUSE;tr|A2AN99|A2AN99_MOUSE	Sec23a	>sp|Q01405|SC23A_MOUSE Protein transport protein Sec23A OS=Mus musculus GN=Sec23a PE=1 SV=2;>tr|E9Q1S3|E9Q1S3_MOUSE Protein transport protein Sec23A OS=Mus musculus GN=Sec23a PE=4 SV=1	0.713518	1.3775	1.99463	1.15279	1.30961
tr|Q3TL72|Q3TL72_MOUSE;sp|Q8C878|UBA3_MOUSE;sp|Q8C878-2|UBA3_MOUSE	Uba3	>tr|Q3TL72|Q3TL72_MOUSE NEDD8-activating enzyme E1 catalytic subunit OS=Mus musculus GN=Uba3 PE=2 SV=1;>sp|Q8C878|UBA3_MOUSE NEDD8-activating enzyme E1 catalytic subunit OS=Mus musculus GN=Uba3 PE=1 SV=2;>sp|Q8C878-2|UBA3_MOUSE Isoform 2 of NEDD8-activatin	0.757171	1.49029	1.56305	1.07651	1.22175
sp|Q9D6J6|NDUV2_MOUSE;sp|Q9D6J6-2|NDUV2_MOUSE;tr|M0QWP9|M0QWP9_MOUSE;tr|D6RGN4|D6RGN4_MOUSE	Ndufv2	>sp|Q9D6J6|NDUV2_MOUSE NADH dehydrogenase [ubiquinone] flavoprotein 2, mitochondrial OS=Mus musculus GN=Ndufv2 PE=1 SV=2;>sp|Q9D6J6-2|NDUV2_MOUSE Isoform 2 of NADH dehydrogenase [ubiquinone] flavoprotein 2, mitochondrial OS=Mus musculus GN=Ndufv2	0.73551	1.76713	1.83074	0.987632	1.33025
sp|P15105|GLNA_MOUSE;tr|D3YVK1|D3YVK1_MOUSE;tr|D3Z121|D3Z121_MOUSE	Glul	>sp|P15105|GLNA_MOUSE Glutamine synthetase OS=Mus musculus GN=Glul PE=1 SV=6	0.548472	2.25763	5.2743	0.9858	2.26655
sp|Q9D8B3|CHM4B_MOUSE;sp|Q9D7F7|CHM4C_MOUSE	Chmp4b	>sp|Q9D8B3|CHM4B_MOUSE Charged multivesicular body protein 4b OS=Mus musculus GN=Chmp4b PE=1 SV=2	0.910713	1.12612	3.4932		1.84334
sp|Q9R0P5|DEST_MOUSE	Dstn	>sp|Q9R0P5|DEST_MOUSE Destrin OS=Mus musculus GN=Dstn PE=1 SV=3	0.666376	1.35176	1.75095	1.39491	1.291
sp|P16045|LEG1_MOUSE	Lgals1	>sp|P16045|LEG1_MOUSE Galectin-1 OS=Mus musculus GN=Lgals1 PE=1 SV=3	1.08525	0.936909	1.9556		1.32592
sp|Q6PGB6-3|NAA50_MOUSE;sp|Q6PGB6-2|NAA50_MOUSE;sp|Q6PGB6|NAA50_MOUSE;sp|Q6PGB6-4|NAA50_MOUSE;sp|Q6PGB6-5|NAA50_MOUSE	Naa50	>sp|Q6PGB6-3|NAA50_MOUSE Isoform 3 of N-alpha-acetyltransferase 50 OS=Mus musculus GN=Naa50;>sp|Q6PGB6-2|NAA50_MOUSE Isoform 2 of N-alpha-acetyltransferase 50 OS=Mus musculus GN=Naa50;>sp|Q6PGB6|NAA50_MOUSE N-alpha-acetyltransferase 50 OS=Mus musculus GN=N	0.796011	1.35501	3.00876		1.71993
sp|Q9D832|DNJB4_MOUSE	Dnajb4	>sp|Q9D832|DNJB4_MOUSE DnaJ homolog subfamily B member 4 OS=Mus musculus GN=Dnajb4 PE=2 SV=1	0.983613		4.54949	1.03134	2.18815
sp|Q9CQ60|6PGL_MOUSE;tr|D3Z4X1|D3Z4X1_MOUSE;tr|Q8CBG6|Q8CBG6_MOUSE;tr|F6X8L5|F6X8L5_MOUSE	Pgls	>sp|Q9CQ60|6PGL_MOUSE 6-phosphogluconolactonase OS=Mus musculus GN=Pgls PE=2 SV=1;>tr|D3Z4X1|D3Z4X1_MOUSE 6-phosphogluconolactonase OS=Mus musculus GN=Pgls PE=4 SV=1;>tr|Q8CBG6|Q8CBG6_MOUSE 6-phosphogluconolactonase OS=Mus musculus GN=Pgls PE=2 SV=1	0.807821	1.07818	1.48736	1.25456	1.15698
sp|Q9D7X3|DUS3_MOUSE;tr|B1AQF4|B1AQF4_MOUSE;tr|H3BKL8|H3BKL8_MOUSE;tr|Q3V2Y9|Q3V2Y9_MOUSE;tr|H3BKD1|H3BKD1_MOUSE	Dusp3	>sp|Q9D7X3|DUS3_MOUSE Dual specificity protein phosphatase 3 OS=Mus musculus GN=Dusp3 PE=1 SV=1;>tr|B1AQF4|B1AQF4_MOUSE Dual-specificity protein phosphatase 3 OS=Mus musculus GN=Dusp3 PE=4 SV=1;>tr|H3BKL8|H3BKL8_MOUSE Dual-specificity protein phosphatase 3	0.659332	1.47169	1.95398	1.24527	1.33257
sp|Q925N0|SFXN5_MOUSE;tr|Q8BRQ9|Q8BRQ9_MOUSE;tr|D3YXH5|D3YXH5_MOUSE	Sfxn5	>sp|Q925N0|SFXN5_MOUSE Sideroflexin-5 OS=Mus musculus GN=Sfxn5 PE=1 SV=2;>tr|Q8BRQ9|Q8BRQ9_MOUSE Sideroflexin-5 OS=Mus musculus GN=Sfxn5 PE=2 SV=1	0.768788	1.27973	1.51168	1.14886	1.17726
sp|Q9D5V5|CUL5_MOUSE;tr|E9PV12|E9PV12_MOUSE;tr|G3X914|G3X914_MOUSE;tr|E9Q6Z0|E9Q6Z0_MOUSE	Cul5	>sp|Q9D5V5|CUL5_MOUSE Cullin-5 OS=Mus musculus GN=Cul5 PE=1 SV=3;>tr|E9PV12|E9PV12_MOUSE Cullin-5 OS=Mus musculus GN=Cul5 PE=3 SV=1;>tr|G3X914|G3X914_MOUSE Cullin 5 OS=Mus musculus GN=Cul5 PE=3 SV=1;>tr|E9Q6Z0|E9Q6Z0_MOUSE Cullin-5 OS=Mus musculus GN=Cul5	0.705711	1.45619	1.77232	1.14995	1.27104
sp|Q9CQX2|CYB5B_MOUSE	Cyb5b	>sp|Q9CQX2|CYB5B_MOUSE Cytochrome b5 type B OS=Mus musculus GN=Cyb5b PE=1 SV=1		0.901508	1.62326	1.14349	1.22275
sp|Q91YI0|ARLY_MOUSE;tr|E0CXM2|E0CXM2_MOUSE;tr|E0CY49|E0CY49_MOUSE;tr|F7D439|F7D439_MOUSE;tr|E0CYV3|E0CYV3_MOUSE	Asl	>sp|Q91YI0|ARLY_MOUSE Argininosuccinate lyase OS=Mus musculus GN=Asl PE=1 SV=1;>tr|E0CXM2|E0CXM2_MOUSE Argininosuccinate lyase OS=Mus musculus GN=Asl PE=1 SV=1;>tr|E0CY49|E0CY49_MOUSE Argininosuccinate lyase (Fragment) OS=Mus musculus GN=Asl PE=1 SV=1	0.928974	1.0934	1.58659		1.20299
sp|Q9CPY7-2|AMPL_MOUSE;sp|Q9CPY7|AMPL_MOUSE	Lap3	>sp|Q9CPY7-2|AMPL_MOUSE Isoform 2 of Cytosol aminopeptidase OS=Mus musculus GN=Lap3;>sp|Q9CPY7|AMPL_MOUSE Cytosol aminopeptidase OS=Mus musculus GN=Lap3 PE=1 SV=3	0.856565	0.984482	2.06082	1.17806	1.26998
sp|P84078|ARF1_MOUSE	Arf1	>sp|P84078|ARF1_MOUSE ADP-ribosylation factor 1 OS=Mus musculus GN=Arf1 PE=1 SV=2	0.695518	1.36028	1.90818	1.20637	1.29259
sp|Q9QYJ0|DNJA2_MOUSE	Dnaja2	>sp|Q9QYJ0|DNJA2_MOUSE DnaJ homolog subfamily A member 2 OS=Mus musculus GN=Dnaja2 PE=1 SV=1	0.742614	1.54611	3.18473	0.911183	1.59616
sp|Q99L45|IF2B_MOUSE;tr|E0CXJ3|E0CXJ3_MOUSE	Eif2s2	>sp|Q99L45|IF2B_MOUSE Eukaryotic translation initiation factor 2 subunit 2 OS=Mus musculus GN=Eif2s2 PE=1 SV=1	0.769246	1.65233	2.14688	0.902982	1.36786
sp|Q61425|HCDH_MOUSE	Hadh	>sp|Q61425|HCDH_MOUSE Hydroxyacyl-coenzyme A dehydrogenase, mitochondrial OS=Mus musculus GN=Hadh PE=1 SV=2	0.94916	0.899981	1.34352	1.26445	1.11428
sp|P34022|RANG_MOUSE;tr|H7BX22|H7BX22_MOUSE	Ranbp1	>sp|P34022|RANG_MOUSE Ran-specific GTPase-activating protein OS=Mus musculus GN=Ranbp1 PE=1 SV=2;>tr|H7BX22|H7BX22_MOUSE Ran-specific GTPase-activating protein OS=Mus musculus GN=Ranbp1 PE=1 SV=1	0.76529	1.35175	1.67834	1.07215	1.21688
sp|Q9D071|MMS19_MOUSE;tr|F7C9N6|F7C9N6_MOUSE;sp|Q9D071-3|MMS19_MOUSE;sp|Q9D071-2|MMS19_MOUSE;tr|E9PW47|E9PW47_MOUSE;tr|F7A0X7|F7A0X7_MOUSE;tr|E9Q5T0|E9Q5T0_MOUSE;tr|F6TJQ8|F6TJQ8_MOUSE;tr|F6RGK4|F6RGK4_MOUSE	Mms19	>sp|Q9D071|MMS19_MOUSE MMS19 nucleotide excision repair protein homolog OS=Mus musculus GN=Mms19 PE=2 SV=1;>tr|F7C9N6|F7C9N6_MOUSE MMS19 nucleotide excision repair protein homolog (Fragment) OS=Mus musculus GN=Mms19 PE=4 SV=1;>sp|Q9D071-3|MMS19_MOUSE Isofo	0.793196	2.5271		1.35755	1.55928
sp|Q9Z1Z2|STRAP_MOUSE	Strap	>sp|Q9Z1Z2|STRAP_MOUSE Serine-threonine kinase receptor-associated protein OS=Mus musculus GN=Strap PE=1 SV=2	0.784282	1.14468	3.71115	1.05752	1.67441
sp|Q8VHX6-2|FLNC_MOUSE;sp|Q8VHX6|FLNC_MOUSE;tr|D3YW87|D3YW87_MOUSE;tr|D3Z576|D3Z576_MOUSE	Flnc	>sp|Q8VHX6-2|FLNC_MOUSE Isoform 2 of Filamin-C OS=Mus musculus GN=Flnc;>sp|Q8VHX6|FLNC_MOUSE Filamin-C OS=Mus musculus GN=Flnc PE=1 SV=3;>tr|D3YW87|D3YW87_MOUSE Filamin-C OS=Mus musculus GN=Flnc PE=1 SV=1;>tr|D3Z576|D3Z576_MOUSE Filamin-C OS=Mus musculus G	1.21208	0.881709		1.41509	1.16963
sp|Q9DC07|LNEBL_MOUSE;tr|B7ZCI2|B7ZCI2_MOUSE;tr|F6RM14|F6RM14_MOUSE	Nebl	>sp|Q9DC07|LNEBL_MOUSE LIM zinc-binding domain-containing Nebulette OS=Mus musculus GN=Nebl PE=2 SV=1;>tr|B7ZCI2|B7ZCI2_MOUSE Nebulette OS=Mus musculus GN=Nebl PE=4 SV=1	0.776339	0.999288	1.50289	1.61972	1.22456
sp|Q9WTL7|LYPA2_MOUSE	Lypla2	>sp|Q9WTL7|LYPA2_MOUSE Acyl-protein thioesterase 2 OS=Mus musculus GN=Lypla2 PE=1 SV=1	0.718144	1.61437	1.69498	1.05909	1.27165
sp|Q8QZY1|EIF3L_MOUSE	Eif3l	>sp|Q8QZY1|EIF3L_MOUSE Eukaryotic translation initiation factor 3 subunit L OS=Mus musculus GN=Eif3l PE=1 SV=1	0.759168	1.52934	1.68119	1.00514	1.24371
tr|E9QNQ4|E9QNQ4_MOUSE;sp|Q8CHG7|RPGF2_MOUSE;tr|Q5NCJ4|Q5NCJ4_MOUSE;tr|Q5NCJ5|Q5NCJ5_MOUSE;tr|Q5NCJ0|Q5NCJ0_MOUSE;tr|Q5NCJ1|Q5NCJ1_MOUSE;tr|Q5NCJ2|Q5NCJ2_MOUSE	Rapgef2	>tr|E9QNQ4|E9QNQ4_MOUSE Rap guanine nucleotide exchange factor 2 OS=Mus musculus GN=Rapgef2 PE=1 SV=1;>sp|Q8CHG7|RPGF2_MOUSE Rap guanine nucleotide exchange factor 2 OS=Mus musculus GN=Rapgef2 PE=1 SV=2	0.947993	2.17168		1.04623	1.38864
sp|P28352|APEX1_MOUSE;tr|F6QA74|F6QA74_MOUSE;tr|D3Z124|D3Z124_MOUSE;tr|D3Z6R9|D3Z6R9_MOUSE	Apex1	>sp|P28352|APEX1_MOUSE DNA-(apurinic or apyrimidinic site) lyase OS=Mus musculus GN=Apex1 PE=1 SV=2;>tr|F6QA74|F6QA74_MOUSE DNA-(apurinic or apyrimidinic site) lyase (Fragment) OS=Mus musculus GN=Apex1 PE=4 SV=1;>tr|D3Z124|D3Z124_MOUSE DNA-(apurinic or apy	0.450354	0.995943	1.17354	0.885764	0.876401
sp|P32921-2|SYWC_MOUSE;sp|P32921|SYWC_MOUSE	Wars	>sp|P32921-2|SYWC_MOUSE Isoform 2 of Tryptophan--tRNA ligase, cytoplasmic OS=Mus musculus GN=Wars;>sp|P32921|SYWC_MOUSE Tryptophan--tRNA ligase, cytoplasmic OS=Mus musculus GN=Wars PE=1 SV=2	0.956847	1.72312	2.36211	0.696994	1.43477
sp|O88543|CSN3_MOUSE;tr|F6YCA7|F6YCA7_MOUSE;tr|D3Z036|D3Z036_MOUSE	Cops3	>sp|O88543|CSN3_MOUSE COP9 signalosome complex subunit 3 OS=Mus musculus GN=Cops3 PE=1 SV=3	0.7456	1.4096	1.51137	1.11888	1.19636
sp|Q99LP6|GRPE1_MOUSE	Grpel1	>sp|Q99LP6|GRPE1_MOUSE GrpE protein homolog 1, mitochondrial OS=Mus musculus GN=Grpel1 PE=1 SV=1	0.933897	1.2612	1.90628	0.855169	1.23914
sp|Q8BU30|SYIC_MOUSE;tr|E9Q866|E9Q866_MOUSE	Iars	>sp|Q8BU30|SYIC_MOUSE Isoleucine--tRNA ligase, cytoplasmic OS=Mus musculus GN=Iars PE=2 SV=2	0.518186	1.14855		0.854731	0.840489
tr|Q8C3V4|Q8C3V4_MOUSE;sp|P42225|STAT1_MOUSE	Stat1	>tr|Q8C3V4|Q8C3V4_MOUSE Signal transducer and activator of transcription OS=Mus musculus GN=Stat1 PE=2 SV=1;>sp|P42225|STAT1_MOUSE Signal transducer and activator of transcription 1 OS=Mus musculus GN=Stat1 PE=1 SV=1	14.3657	1.02665		0.921213	5.43785
sp|P80317|TCPZ_MOUSE;tr|E9QPA6|E9QPA6_MOUSE;sp|Q61390|TCPW_MOUSE;tr|B1AT05|B1AT05_MOUSE	Cct6a	>sp|P80317|TCPZ_MOUSE T-complex protein 1 subunit zeta OS=Mus musculus GN=Cct6a PE=1 SV=3;>tr|E9QPA6|E9QPA6_MOUSE T-complex protein 1 subunit zeta OS=Mus musculus GN=Cct6a PE=1 SV=1	0.725337	1.44138	1.81279	1.07392	1.26335
tr|A2AEG6|A2AEG6_MOUSE;sp|P35803-8|GPM6B_MOUSE;sp|P35803|GPM6B_MOUSE;sp|P35803-3|GPM6B_MOUSE;tr|A2AEG3|A2AEG3_MOUSE;sp|P35803-4|GPM6B_MOUSE;sp|P35803-2|GPM6B_MOUSE;tr|H3BIV8|H3BIV8_MOUSE;sp|P35803-5|GPM6B_MOUSE;sp|P35803-7|GPM6B_MOUSE;sp|P35803-6|GPM6B_MOUSE	Gpm6b	>tr|A2AEG6|A2AEG6_MOUSE Glycoprotein m6b, isoform CRA_g OS=Mus musculus GN=Gpm6b PE=1 SV=1;>sp|P35803-8|GPM6B_MOUSE Isoform 8 of Neuronal membrane glycoprotein M6-b OS=Mus musculus GN=Gpm6b;>sp|P35803|GPM6B_MOUSE Neuronal membrane glycoprotein M6-b OS=Mus	0.86754	1.69496	1.37103	0.894545	1.20702
sp|Q920A5|RISC_MOUSE	Scpep1	>sp|Q920A5|RISC_MOUSE Retinoid-inducible serine carboxypeptidase OS=Mus musculus GN=Scpep1 PE=2 SV=2	0.704618	1.74762	2.27214		1.57479
sp|Q9CQD1|RAB5A_MOUSE	Rab5a	>sp|Q9CQD1|RAB5A_MOUSE Ras-related protein Rab-5A OS=Mus musculus GN=Rab5a PE=1 SV=1	0.629036	1.84459	2.45577	1.04178	1.49279
sp|P84084|ARF5_MOUSE	Arf5	>sp|P84084|ARF5_MOUSE ADP-ribosylation factor 5 OS=Mus musculus GN=Arf5 PE=1 SV=2	0.748382	1.52204	2.18242		1.48428
sp|Q8K010|OPLA_MOUSE;tr|E9Q484|E9Q484_MOUSE;tr|E9PZB8|E9PZB8_MOUSE	Oplah	>sp|Q8K010|OPLA_MOUSE 5-oxoprolinase OS=Mus musculus GN=Oplah PE=2 SV=1;>tr|E9Q484|E9Q484_MOUSE 5-oxoprolinase (Fragment) OS=Mus musculus GN=Oplah PE=4 SV=2	1.22098	0.939795		1.0842	1.08166
sp|Q9EQH2|ERAP1_MOUSE	Erap1	>sp|Q9EQH2|ERAP1_MOUSE Endoplasmic reticulum aminopeptidase 1 OS=Mus musculus GN=Erap1 PE=2 SV=2	0.784958	1.85607		1.43088	1.3573
sp|P05064|ALDOA_MOUSE;tr|A6ZI44|A6ZI44_MOUSE;tr|D3YWI1|D3YWI1_MOUSE;tr|Q9CPQ9|Q9CPQ9_MOUSE;tr|A6ZI46|A6ZI46_MOUSE;tr|D3Z510|D3Z510_MOUSE;tr|D3YV98|D3YV98_MOUSE;tr|A6ZI47|A6ZI47_MOUSE;sp|Q91Y97|ALDOB_MOUSE	Aldoa	>sp|P05064|ALDOA_MOUSE Fructose-bisphosphate aldolase A OS=Mus musculus GN=Aldoa PE=1 SV=2;>tr|A6ZI44|A6ZI44_MOUSE Fructose-bisphosphate aldolase OS=Mus musculus GN=Aldoa PE=2 SV=1;>tr|D3YWI1|D3YWI1_MOUSE Fructose-bisphosphate aldolase (Fragment) OS=Mus mu	0.751095	1.46328	1.81587	1.00768	1.25948
sp|Q8CDG3|VCIP1_MOUSE;sp|Q8CDG3-2|VCIP1_MOUSE	Vcpip1	>sp|Q8CDG3|VCIP1_MOUSE Deubiquitinating protein VCIP135 OS=Mus musculus GN=Vcpip1 PE=2 SV=1;>sp|Q8CDG3-2|VCIP1_MOUSE Isoform 2 of Deubiquitinating protein VCIP135 OS=Mus musculus GN=Vcpip1	0.751559	2.54491		1.44191	1.57946
sp|P06837|NEUM_MOUSE	Gap43	>sp|P06837|NEUM_MOUSE Neuromodulin OS=Mus musculus GN=Gap43 PE=1 SV=1	0.684327		1.10055	0.89425	0.893043
sp|Q9DC69|NDUA9_MOUSE	Ndufa9	>sp|Q9DC69|NDUA9_MOUSE NADH dehydrogenase [ubiquinone] 1 alpha subcomplex subunit 9, mitochondrial OS=Mus musculus GN=Ndufa9 PE=1 SV=2	0.659377	1.59083	2.05194	1.11473	1.35422
sp|P31324|KAP3_MOUSE;tr|H3BK84|H3BK84_MOUSE	Prkar2b	>sp|P31324|KAP3_MOUSE cAMP-dependent protein kinase type II-beta regulatory subunit OS=Mus musculus GN=Prkar2b PE=1 SV=3;>tr|H3BK84|H3BK84_MOUSE cAMP-dependent protein kinase type II-beta regulatory subunit OS=Mus musculus GN=Prkar2b PE=4 SV=1	0.531003	0.964786	1.01446	1.07406	0.896077
sp|P63242|IF5A1_MOUSE;tr|J3QPS8|J3QPS8_MOUSE	Eif5a	>sp|P63242|IF5A1_MOUSE Eukaryotic translation initiation factor 5A-1 OS=Mus musculus GN=Eif5a PE=1 SV=2;>tr|J3QPS8|J3QPS8_MOUSE Eukaryotic translation initiation factor 5A-1 OS=Mus musculus GN=Eif5a PE=1 SV=1	0.733458	1.57915	2.18576		1.49946
sp|P14152|MDHC_MOUSE;tr|B1ATQ3|B1ATQ3_MOUSE	Mdh1	>sp|P14152|MDHC_MOUSE Malate dehydrogenase, cytoplasmic OS=Mus musculus GN=Mdh1 PE=1 SV=3	0.762799	1.27024	1.74388	1.08942	1.21658
sp|P62748|HPCL1_MOUSE	Hpcal1	>sp|P62748|HPCL1_MOUSE Hippocalcin-like protein 1 OS=Mus musculus GN=Hpcal1 PE=2 SV=2	0.717944	1.6672	2.17638		1.52051
sp|Q8BMS1|ECHA_MOUSE	Hadha	>sp|Q8BMS1|ECHA_MOUSE Trifunctional enzyme subunit alpha, mitochondrial OS=Mus musculus GN=Hadha PE=1 SV=1	0.765883	1.06185	1.7794	1.29222	1.22484
sp|Q6PIE5|AT1A2_MOUSE;tr|D3YYN7|D3YYN7_MOUSE;tr|D3YVX6|D3YVX6_MOUSE	Atp1a2	>sp|Q6PIE5|AT1A2_MOUSE Sodium/potassium-transporting ATPase subunit alpha-2 OS=Mus musculus GN=Atp1a2 PE=1 SV=1;>tr|D3YYN7|D3YYN7_MOUSE Sodium/potassium-transporting ATPase subunit alpha-2 OS=Mus musculus GN=Atp1a2 PE=3 SV=1;>tr|D3YVX6|D3YVX6_MOUSE Sodium/	0.610456	2.95408	4.22371	0.735234	2.13087
sp|Q8CI94|PYGB_MOUSE	Pygb	>sp|Q8CI94|PYGB_MOUSE Glycogen phosphorylase, brain form OS=Mus musculus GN=Pygb PE=1 SV=3	0.946726	0.928944	1.16575	1.3077	1.08728
sp|P61924|COPZ1_MOUSE	Copz1	>sp|P61924|COPZ1_MOUSE Coatomer subunit zeta-1 OS=Mus musculus GN=Copz1 PE=2 SV=1	0.844671	1.18787	2.30938		1.44731
sp|Q9Z2Y8|PROSC_MOUSE;tr|Q80ZV3|Q80ZV3_MOUSE	Prosc	>sp|Q9Z2Y8|PROSC_MOUSE Proline synthase co-transcribed bacterial homolog protein OS=Mus musculus GN=Prosc PE=1 SV=1;>tr|Q80ZV3|Q80ZV3_MOUSE Proline synthase co-transcribed bacterial homolog protein OS=Mus musculus GN=Prosc PE=1 SV=1	0.906077		2.02991	1.0861	1.34069
sp|Q8BWY3|ERF1_MOUSE	Etf1	>sp|Q8BWY3|ERF1_MOUSE Eukaryotic peptide chain release factor subunit 1 OS=Mus musculus GN=Etf1 PE=1 SV=4	0.824337	1.62596		1.31457	1.25496
sp|Q61171|PRDX2_MOUSE;tr|D3Z4A4|D3Z4A4_MOUSE	Prdx2	>sp|Q61171|PRDX2_MOUSE Peroxiredoxin-2 OS=Mus musculus GN=Prdx2 PE=1 SV=3;>tr|D3Z4A4|D3Z4A4_MOUSE Peroxiredoxin-2 (Fragment) OS=Mus musculus GN=Prdx2 PE=4 SV=2	0.827652	1.14944	1.45589	1.08322	1.12905
sp|Q9WUK2|IF4H_MOUSE;sp|Q9WUK2-2|IF4H_MOUSE	Eif4h	>sp|Q9WUK2|IF4H_MOUSE Eukaryotic translation initiation factor 4H OS=Mus musculus GN=Eif4h PE=1 SV=3;>sp|Q9WUK2-2|IF4H_MOUSE Isoform Short of Eukaryotic translation initiation factor 4H OS=Mus musculus GN=Eif4h	0.639089	1.14683	3.25773	1.35886	1.60063
sp|Q8BVI4|DHPR_MOUSE;tr|D3YWR7|D3YWR7_MOUSE;tr|D3Z1A1|D3Z1A1_MOUSE;tr|D3Z099|D3Z099_MOUSE	Qdpr	>sp|Q8BVI4|DHPR_MOUSE Dihydropteridine reductase OS=Mus musculus GN=Qdpr PE=1 SV=2;>tr|D3YWR7|D3YWR7_MOUSE Dihydropteridine reductase OS=Mus musculus GN=Qdpr PE=1 SV=1;>tr|D3Z1A1|D3Z1A1_MOUSE Dihydropteridine reductase (Fragment) OS=Mus musculus GN=Qdpr PE	0.698505	1.54914	1.55429	1.14733	1.23732
sp|Q9WUM4|COR1C_MOUSE;tr|E9PX03|E9PX03_MOUSE;tr|E9PZJ0|E9PZJ0_MOUSE;tr|E9PVJ1|E9PVJ1_MOUSE	Coro1c	>sp|Q9WUM4|COR1C_MOUSE Coronin-1C OS=Mus musculus GN=Coro1c PE=1 SV=2	0.701704	1.36019	1.39788	1.34152	1.20032
sp|Q9JII6|AK1A1_MOUSE;tr|B1AXW3|B1AXW3_MOUSE	Akr1a1	>sp|Q9JII6|AK1A1_MOUSE Alcohol dehydrogenase [NADP(+)] OS=Mus musculus GN=Akr1a1 PE=1 SV=3;>tr|B1AXW3|B1AXW3_MOUSE Alcohol dehydrogenase [NADP(+)] (Fragment) OS=Mus musculus GN=Akr1a1 PE=1 SV=2	0.699298	1.40758	1.68569	1.16628	1.23971
sp|Q9DCT2|NDUS3_MOUSE	Ndufs3	>sp|Q9DCT2|NDUS3_MOUSE NADH dehydrogenase [ubiquinone] iron-sulfur protein 3, mitochondrial OS=Mus musculus GN=Ndufs3 PE=1 SV=2	0.669493	1.72739	1.98108	1.03616	1.35353
sp|Q9CQ54|NDUC2_MOUSE	Ndufc2	>sp|Q9CQ54|NDUC2_MOUSE NADH dehydrogenase [ubiquinone] 1 subunit C2 OS=Mus musculus GN=Ndufc2 PE=1 SV=1	0.708285	1.77079	1.98061		1.48656
sp|P58044|IDI1_MOUSE;tr|G3XA48|G3XA48_MOUSE;tr|H3BLF8|H3BLF8_MOUSE;tr|H3BLP1|H3BLP1_MOUSE;tr|H3BKD7|H3BKD7_MOUSE	Idi1	>sp|P58044|IDI1_MOUSE Isopentenyl-diphosphate Delta-isomerase 1 OS=Mus musculus GN=Idi1 PE=2 SV=1;>tr|G3XA48|G3XA48_MOUSE Isopentenyl-diphosphate Delta-isomerase 1 OS=Mus musculus GN=Idi1 PE=4 SV=1	0.777111	1.52708	1.59917	0.969239	1.21815
sp|P60487|PLPP_MOUSE	Pdxp	>sp|P60487|PLPP_MOUSE Pyridoxal phosphate phosphatase OS=Mus musculus GN=Pdxp PE=1 SV=1	0.75061	1.26677	1.45556	1.18749	1.16511
tr|E9PZA8|E9PZA8_MOUSE	Syt7	>tr|E9PZA8|E9PZA8_MOUSE Synaptotagmin-7 OS=Mus musculus GN=Syt7 PE=4 SV=1	0.771605		1.30331	2.96515	1.68002
sp|Q9D0R2|SYTC_MOUSE	Tars	>sp|Q9D0R2|SYTC_MOUSE Threonine--tRNA ligase, cytoplasmic OS=Mus musculus GN=Tars PE=1 SV=2	0.654578	1.5349	2.06659	1.12374	1.34495
sp|Q8CHP8|PGP_MOUSE	Pgp	>sp|Q8CHP8|PGP_MOUSE Phosphoglycolate phosphatase OS=Mus musculus GN=Pgp PE=1 SV=1	0.784811	1.34023	1.55797	1.02733	1.17759
sp|O70325-2|GPX41_MOUSE;sp|O70325|GPX41_MOUSE;tr|Q76LV0|Q76LV0_MOUSE;tr|S4R1E5|S4R1E5_MOUSE;sp|Q91XR9|GPX42_MOUSE	Gpx4	>sp|O70325-2|GPX41_MOUSE Isoform Cytoplasmic of Phospholipid hydroperoxide glutathione peroxidase, mitochondrial OS=Mus musculus GN=Gpx4;>sp|O70325|GPX41_MOUSE Phospholipid hydroperoxide glutathione peroxidase, mitochondrial OS=Mus musculus GN=Gpx4 PE=1 SV	0.676426	1.82537	2.2736		1.5918
sp|P05201|AATC_MOUSE;tr|F7ALS6|F7ALS6_MOUSE	Got1	>sp|P05201|AATC_MOUSE Aspartate aminotransferase, cytoplasmic OS=Mus musculus GN=Got1 PE=1 SV=3	0.749325	1.38299	1.87447	1.01467	1.25537
sp|Q80TR1|LPHN1_MOUSE;tr|H7BX15|H7BX15_MOUSE;tr|E9Q9Q9|E9Q9Q9_MOUSE;tr|E9Q3V9|E9Q3V9_MOUSE;sp|Q80TR1-2|LPHN1_MOUSE;tr|F6YP92|F6YP92_MOUSE;tr|D6RI60|D6RI60_MOUSE	Lphn1	>sp|Q80TR1|LPHN1_MOUSE Latrophilin-1 OS=Mus musculus GN=Lphn1 PE=1 SV=2;>tr|H7BX15|H7BX15_MOUSE Latrophilin-1 OS=Mus musculus GN=Lphn1 PE=4 SV=1;>tr|E9Q9Q9|E9Q9Q9_MOUSE Latrophilin-1 OS=Mus musculus GN=Lphn1 PE=4 SV=1;>tr|E9Q3V9|E9Q3V9_MOUSE Latrophilin-1	0.739371	2.35434		1.45494	1.51621
sp|Q6NS82-3|F134A_MOUSE;sp|Q6NS82|F134A_MOUSE;sp|Q6NS82-2|F134A_MOUSE	Fam134a	>sp|Q6NS82-3|F134A_MOUSE Isoform 3 of Protein FAM134A OS=Mus musculus GN=Fam134a;>sp|Q6NS82|F134A_MOUSE Protein FAM134A OS=Mus musculus GN=Fam134a PE=1 SV=2;>sp|Q6NS82-2|F134A_MOUSE Isoform 2 of Protein FAM134A OS=Mus musculus GN=Fam134a	0.692496		2.45236	1.65522	1.60003
sp|Q7TPM6|FSD1_MOUSE;sp|Q7TPM6-2|FSD1_MOUSE	Fsd1	>sp|Q7TPM6|FSD1_MOUSE Fibronectin type III and SPRY domain-containing protein 1 OS=Mus musculus GN=Fsd1 PE=2 SV=1;>sp|Q7TPM6-2|FSD1_MOUSE Isoform 2 of Fibronectin type III and SPRY domain-containing protein 1 OS=Mus musculus GN=Fsd1	0.667922	0.0968108	1.64632	1.09412	0.876295
sp|Q91WQ3|SYYC_MOUSE;tr|A2A7S7|A2A7S7_MOUSE;tr|F6VXZ2|F6VXZ2_MOUSE	Yars	>sp|Q91WQ3|SYYC_MOUSE Tyrosine--tRNA ligase, cytoplasmic OS=Mus musculus GN=Yars PE=2 SV=3;>tr|A2A7S7|A2A7S7_MOUSE Tyrosine--tRNA ligase, cytoplasmic OS=Mus musculus GN=Yars PE=4 SV=1	0.71193	1.76547	2.3421	0.889266	1.42719
sp|Q9EPN1-4|NBEA_MOUSE;sp|Q9EPN1|NBEA_MOUSE;sp|Q9EPN1-3|NBEA_MOUSE;sp|Q9EPN1-2|NBEA_MOUSE	Nbea	>sp|Q9EPN1-4|NBEA_MOUSE Isoform 4 of Neurobeachin OS=Mus musculus GN=Nbea;>sp|Q9EPN1|NBEA_MOUSE Neurobeachin OS=Mus musculus GN=Nbea PE=2 SV=1;>sp|Q9EPN1-3|NBEA_MOUSE Isoform 3 of Neurobeachin OS=Mus musculus GN=Nbea	0.903512	1.60852		1.09747	1.20317
sp|Q91ZZ3|SYUB_MOUSE	Sncb	>sp|Q91ZZ3|SYUB_MOUSE Beta-synuclein OS=Mus musculus GN=Sncb PE=1 SV=1	0.694152	1.24205	1.85707	1.24756	1.26021
tr|E9Q4Q2|E9Q4Q2_MOUSE;sp|Q64213-2|SF01_MOUSE;tr|D3YZC9|D3YZC9_MOUSE;tr|D3YZD0|D3YZD0_MOUSE;sp|Q64213-3|SF01_MOUSE;sp|Q64213|SF01_MOUSE;tr|D3YVH4|D3YVH4_MOUSE	Sf1	>tr|E9Q4Q2|E9Q4Q2_MOUSE Splicing factor 1 OS=Mus musculus GN=Sf1 PE=1 SV=1;>sp|Q64213-2|SF01_MOUSE Isoform CW17E of Splicing factor 1 OS=Mus musculus GN=Sf1;>tr|D3YZC9|D3YZC9_MOUSE Splicing factor 1 OS=Mus musculus GN=Sf1 PE=1 SV=1;>tr|D3YZD0|D3YZD0_MOUSE	0.588488	4.40936	1.91828		2.30538
sp|Q9WUD1|CHIP_MOUSE	Stub1	>sp|Q9WUD1|CHIP_MOUSE STIP1 homology and U box-containing protein 1 OS=Mus musculus GN=Stub1 PE=1 SV=1	0.799955		2.80129	1.22485	1.6087
sp|Q8BGB7-2|ENOPH_MOUSE;sp|Q8BGB7|ENOPH_MOUSE	Enoph1	>sp|Q8BGB7-2|ENOPH_MOUSE Isoform 2 of Enolase-phosphatase E1 OS=Mus musculus GN=Enoph1;>sp|Q8BGB7|ENOPH_MOUSE Enolase-phosphatase E1 OS=Mus musculus GN=Enoph1 PE=2 SV=1	1.05213		1.56415	0.93254	1.18294
sp|Q9WTM5|RUVB2_MOUSE;tr|D3YXQ8|D3YXQ8_MOUSE	Ruvbl2	>sp|Q9WTM5|RUVB2_MOUSE RuvB-like 2 OS=Mus musculus GN=Ruvbl2 PE=2 SV=3	0.76172	1.36988	1.38505	1.11332	1.15749
sp|Q8K021|SCAM1_MOUSE;tr|Q3TSA8|Q3TSA8_MOUSE;tr|D3YTP4|D3YTP4_MOUSE	Scamp1	>sp|Q8K021|SCAM1_MOUSE Secretory carrier-associated membrane protein 1 OS=Mus musculus GN=Scamp1 PE=1 SV=1;>tr|Q3TSA8|Q3TSA8_MOUSE Secretory carrier-associated membrane protein 1 OS=Mus musculus GN=Scamp1 PE=2 SV=1;>tr|D3YTP4|D3YTP4_MOUSE Secretory carrier	0.633753	1.51224	2.03565	1.19065	1.34307
sp|P48428|TBCA_MOUSE	Tbca	>sp|P48428|TBCA_MOUSE Tubulin-specific chaperone A OS=Mus musculus GN=Tbca PE=2 SV=3	0.713684	1.31294	1.71679	1.15873	1.22554
sp|Q61074|PPM1G_MOUSE	Ppm1g	>sp|Q61074|PPM1G_MOUSE Protein phosphatase 1G OS=Mus musculus GN=Ppm1g PE=1 SV=3	0.432232		2.42768	18.0855	6.9818
sp|Q80TM9|NISCH_MOUSE;sp|Q80TM9-3|NISCH_MOUSE;sp|Q80TM9-2|NISCH_MOUSE;sp|Q80TM9-4|NISCH_MOUSE;sp|Q80TM9-6|NISCH_MOUSE;tr|F6PY46|F6PY46_MOUSE;tr|F6ZL69|F6ZL69_MOUSE;sp|Q80TM9-5|NISCH_MOUSE;tr|F6YR29|F6YR29_MOUSE;tr|F6UKP3|F6UKP3_MOUSE;sp|Q80TM9-7|NISCH_MOUSE;tr|F7AFP3|F7AFP3_MOUSE;tr|E9PZT1|E9PZT1_MOUSE	Nisch	>sp|Q80TM9|NISCH_MOUSE Nischarin OS=Mus musculus GN=Nisch PE=1 SV=2;>sp|Q80TM9-3|NISCH_MOUSE Isoform 3 of Nischarin OS=Mus musculus GN=Nisch;>sp|Q80TM9-2|NISCH_MOUSE Isoform 2 of Nischarin OS=Mus musculus GN=Nisch;>sp|Q80TM9-4|NISCH_MOUSE Isoform 4 of Nisc	0.55795		1.31554	0.66899	0.847492
sp|Q91Z67|SRGP2_MOUSE	Srgap2	>sp|Q91Z67|SRGP2_MOUSE SLIT-ROBO Rho GTPase-activating protein 2 OS=Mus musculus GN=Srgap2 PE=1 SV=2	0.779722	1.56763		1.51926	1.28887
sp|P16125|LDHB_MOUSE;tr|D3Z7F0|D3Z7F0_MOUSE	Ldhb	>sp|P16125|LDHB_MOUSE L-lactate dehydrogenase B chain OS=Mus musculus GN=Ldhb PE=1 SV=2;>tr|D3Z7F0|D3Z7F0_MOUSE L-lactate dehydrogenase (Fragment) OS=Mus musculus GN=Ldhb PE=3 SV=1	0.751855	1.27168	1.73768	1.08282	1.21101
sp|Q6Q899|DDX58_MOUSE;tr|A2AP29|A2AP29_MOUSE;sp|Q6Q899-2|DDX58_MOUSE;sp|Q6Q899-3|DDX58_MOUSE;sp|Q6Q899-4|DDX58_MOUSE	Ddx58	>sp|Q6Q899|DDX58_MOUSE Probable ATP-dependent RNA helicase DDX58 OS=Mus musculus GN=Ddx58 PE=1 SV=2;>tr|A2AP29|A2AP29_MOUSE Probable ATP-dependent RNA helicase DDX58 (Fragment) OS=Mus musculus GN=Ddx58 PE=4 SV=1;>sp|Q6Q899-2|DDX58_MOUSE Isoform 2 of Probab	1.72623	0.582056		7.01448	3.10759
sp|P13595|NCAM1_MOUSE;tr|E9Q589|E9Q589_MOUSE;sp|P13595-3|NCAM1_MOUSE;sp|P13595-4|NCAM1_MOUSE	Ncam1	>sp|P13595|NCAM1_MOUSE Neural cell adhesion molecule 1 OS=Mus musculus GN=Ncam1 PE=1 SV=3;>tr|E9Q589|E9Q589_MOUSE Neural cell adhesion molecule 1 OS=Mus musculus GN=Ncam1 PE=4 SV=1;>sp|P13595-3|NCAM1_MOUSE Isoform 3 of Neural cell adhesion molecule 1 OS=Mu	0.718544	1.27821	2.03623	1.10147	1.28361
tr|E9PVC6|E9PVC6_MOUSE;tr|E9Q9E1|E9Q9E1_MOUSE;sp|Q6NZJ6|IF4G1_MOUSE;sp|Q6NZJ6-2|IF4G1_MOUSE;tr|D3YWY7|D3YWY7_MOUSE;tr|D3YWM1|D3YWM1_MOUSE;tr|D3Z439|D3Z439_MOUSE	Eif4g1	>tr|E9PVC6|E9PVC6_MOUSE Eukaryotic translation initiation factor 4 gamma 1 OS=Mus musculus GN=Eif4g1 PE=1 SV=1;>tr|E9Q9E1|E9Q9E1_MOUSE Eukaryotic translation initiation factor 4 gamma 1 OS=Mus musculus GN=Eif4g1 PE=1 SV=1;>sp|Q6NZJ6|IF4G1_MOUSE Eukaryotic	0.702726	3.44228		1.43237	1.85913
sp|Q62465|VAT1_MOUSE	Vat1	>sp|Q62465|VAT1_MOUSE Synaptic vesicle membrane protein VAT-1 homolog OS=Mus musculus GN=Vat1 PE=1 SV=3	0.729095	1.07548	1.88101	1.31778	1.25084
sp|Q91VD9|NDUS1_MOUSE	Ndufs1	>sp|Q91VD9|NDUS1_MOUSE NADH-ubiquinone oxidoreductase 75 kDa subunit, mitochondrial OS=Mus musculus GN=Ndufs1 PE=1 SV=2	0.673196	1.66925	2.07152	1.00459	1.35464
sp|Q8BG39|SV2B_MOUSE;tr|A2RSH4|A2RSH4_MOUSE;sp|Q69ZS6|SV2C_MOUSE	Sv2b	>sp|Q8BG39|SV2B_MOUSE Synaptic vesicle glycoprotein 2B OS=Mus musculus GN=Sv2b PE=1 SV=1	0.702718	1.3387	1.50506	1.24572	1.19805
sp|Q7TT50|MRCKB_MOUSE;sp|Q8BYW1-2|RHG25_MOUSE;sp|Q8BYW1-3|RHG25_MOUSE	Cdc42bpb	>sp|Q7TT50|MRCKB_MOUSE Serine/threonine-protein kinase MRCK beta OS=Mus musculus GN=Cdc42bpb PE=1 SV=2	0.833248	1.45709		1.3016	1.19731
sp|G3X9K3|BIG1_MOUSE;tr|D3YYK9|D3YYK9_MOUSE	Arfgef1	>sp|G3X9K3|BIG1_MOUSE Brefeldin A-inhibited guanine nucleotide-exchange protein 1 OS=Mus musculus GN=Arfgef1 PE=2 SV=1	0.731369	1.81017		1.62006	1.3872
sp|Q8K221|ARFP2_MOUSE;tr|D3Z2F3|D3Z2F3_MOUSE;tr|D6RHM6|D6RHM6_MOUSE	Arfip2	>sp|Q8K221|ARFP2_MOUSE Arfaptin-2 OS=Mus musculus GN=Arfip2 PE=2 SV=2	0.563561	1.802	3.26588	1.04797	1.66985
sp|Q8CI71|CC132_MOUSE;sp|Q8CI71-2|CC132_MOUSE;sp|Q8CI71-3|CC132_MOUSE;tr|V9GXD1|V9GXD1_MOUSE;tr|V9GXE1|V9GXE1_MOUSE	Ccdc132	>sp|Q8CI71|CC132_MOUSE Coiled-coil domain-containing protein 132 OS=Mus musculus GN=Ccdc132 PE=2 SV=2;>sp|Q8CI71-2|CC132_MOUSE Isoform 2 of Coiled-coil domain-containing protein 132 OS=Mus musculus GN=Ccdc132;>sp|Q8CI71-3|CC132_MOUSE Isoform 3 of Coiled-co	0.758119	1.03246		0.987752	0.926109
sp|Q921M7|FA49B_MOUSE	Fam49b	>sp|Q921M7|FA49B_MOUSE Protein FAM49B OS=Mus musculus GN=Fam49b PE=2 SV=1	0.738359	1.27585	1.59307	1.137	1.18607
sp|Q3B7Z2|OSBP1_MOUSE;sp|Q3B7Z2-2|OSBP1_MOUSE	Osbp	>sp|Q3B7Z2|OSBP1_MOUSE Oxysterol-binding protein 1 OS=Mus musculus GN=Osbp PE=1 SV=3;>sp|Q3B7Z2-2|OSBP1_MOUSE Isoform 2 of Oxysterol-binding protein 1 OS=Mus musculus GN=Osbp	0.832482	1.40235		1.32615	1.18699
tr|E9PXB7|E9PXB7_MOUSE;sp|Q8CFI0-3|NED4L_MOUSE;sp|Q8CFI0|NED4L_MOUSE	Nedd4l	>tr|E9PXB7|E9PXB7_MOUSE E3 ubiquitin-protein ligase NEDD4-like OS=Mus musculus GN=Nedd4l PE=1 SV=1;>sp|Q8CFI0-3|NED4L_MOUSE Isoform 3 of E3 ubiquitin-protein ligase NEDD4-like OS=Mus musculus GN=Nedd4l;>sp|Q8CFI0|NED4L_MOUSE E3 ubiquitin-protein ligase NED	0.869835	1.88596		1.11425	1.29002
sp|P62806|H4_MOUSE	Hist1h4a	>sp|P62806|H4_MOUSE Histone H4 OS=Mus musculus GN=Hist1h4a PE=1 SV=2	0.679002	1.20381	0.827845	0.98866	0.924829
tr|F6RPJ9|F6RPJ9_MOUSE;sp|Q9JHR7|IDE_MOUSE	Ide	>tr|F6RPJ9|F6RPJ9_MOUSE Insulin-degrading enzyme (Fragment) OS=Mus musculus GN=Ide PE=1 SV=1;>sp|Q9JHR7|IDE_MOUSE Insulin-degrading enzyme OS=Mus musculus GN=Ide PE=1 SV=1	0.822941	1.9809		1.20065	1.33483
sp|Q7TMF3|NDUAC_MOUSE;tr|F6RBR6|F6RBR6_MOUSE	Ndufa12	>sp|Q7TMF3|NDUAC_MOUSE NADH dehydrogenase [ubiquinone] 1 alpha subcomplex subunit 12 OS=Mus musculus GN=Ndufa12 PE=2 SV=2	0.668165	1.86862	2.06		1.53226
sp|P29758|OAT_MOUSE	Oat	>sp|P29758|OAT_MOUSE Ornithine aminotransferase, mitochondrial OS=Mus musculus GN=Oat PE=1 SV=1	0.697003	0.908314	1.33508	0.729242	0.91741
sp|P35290|RAB24_MOUSE	Rab24	>sp|P35290|RAB24_MOUSE Ras-related protein Rab-24 OS=Mus musculus GN=Rab24 PE=1 SV=2	0.73683		1.8821	1.5089	1.37594
sp|Q9EQ20|MMSA_MOUSE	Aldh6a1	>sp|Q9EQ20|MMSA_MOUSE Methylmalonate-semialdehyde dehydrogenase [acylating], mitochondrial OS=Mus musculus GN=Aldh6a1 PE=1 SV=1	0.78831	0.974311	1.68759	1.32887	1.19477
sp|Q6PDI5-2|ECM29_MOUSE;sp|Q6PDI5|ECM29_MOUSE;tr|A2ALV7|A2ALV7_MOUSE;tr|A2ALV6|A2ALV6_MOUSE;tr|A2ALV8|A2ALV8_MOUSE;tr|A2ALW1|A2ALW1_MOUSE;tr|A2ALV9|A2ALV9_MOUSE	Ecm29	>sp|Q6PDI5-2|ECM29_MOUSE Isoform 2 of Proteasome-associated protein ECM29 homolog OS=Mus musculus GN=Ecm29;>sp|Q6PDI5|ECM29_MOUSE Proteasome-associated protein ECM29 homolog OS=Mus musculus GN=Ecm29 PE=1 SV=3;>tr|A2ALV7|A2ALV7_MOUSE Protein AI314180 (Fragm	0.789499	2.6969		1.1998	1.56207
sp|P49312|ROA1_MOUSE;tr|Q5EBP8|Q5EBP8_MOUSE;tr|J3QK72|J3QK72_MOUSE;sp|P49312-2|ROA1_MOUSE	Hnrnpa1	>sp|P49312|ROA1_MOUSE Heterogeneous nuclear ribonucleoprotein A1 OS=Mus musculus GN=Hnrnpa1 PE=1 SV=2;>tr|Q5EBP8|Q5EBP8_MOUSE Heterogeneous nuclear ribonucleoprotein A1 OS=Mus musculus GN=Hnrnpa1 PE=2 SV=1;>tr|J3QK72|J3QK72_MOUSE Uncharacterized protein OS	0.487498	1.1054	1.06332	0.940251	0.899117
sp|P28474|ADHX_MOUSE;sp|Q64437|ADH7_MOUSE	Adh5	>sp|P28474|ADHX_MOUSE Alcohol dehydrogenase class-3 OS=Mus musculus GN=Adh5 PE=1 SV=3	0.834321	1.06412	1.59415	1.08902	1.1454
sp|P43006-3|EAA2_MOUSE;tr|A2APL5|A2APL5_MOUSE;sp|P43006-2|EAA2_MOUSE;sp|P43006|EAA2_MOUSE;tr|F7CAM6|F7CAM6_MOUSE;tr|A2AQI7|A2AQI7_MOUSE	Slc1a2	>sp|P43006-3|EAA2_MOUSE Isoform Glt-1B of Excitatory amino acid transporter 2 OS=Mus musculus GN=Slc1a2;>tr|A2APL5|A2APL5_MOUSE Excitatory amino acid transporter 2 OS=Mus musculus GN=Slc1a2 PE=1 SV=1;>sp|P43006-2|EAA2_MOUSE Isoform Glt-1A of Excitatory ami	0.832201	1.21703	1.72442	0.958612	1.18307
sp|P48722|HS74L_MOUSE;sp|P48722-2|HS74L_MOUSE;tr|E0CY23|E0CY23_MOUSE;tr|F6SMW7|F6SMW7_MOUSE;tr|F6TFH3|F6TFH3_MOUSE	Hspa4l	>sp|P48722|HS74L_MOUSE Heat shock 70 kDa protein 4L OS=Mus musculus GN=Hspa4l PE=1 SV=2;>sp|P48722-2|HS74L_MOUSE Isoform 2 of Heat shock 70 kDa protein 4L OS=Mus musculus GN=Hspa4l;>tr|E0CY23|E0CY23_MOUSE Heat shock 70 kDa protein 4L (Fragment) OS=Mus musc	0.873142	1.35971		1.18254	1.13846
sp|O54950|AAKG1_MOUSE	Prkag1	>sp|O54950|AAKG1_MOUSE 5-AMP-activated protein kinase subunit gamma-1 OS=Mus musculus GN=Prkag1 PE=1 SV=2	0.959114		2.66495	0.950376	1.52481
sp|P61082|UBC12_MOUSE;tr|F7CDT0|F7CDT0_MOUSE;tr|F6WMC0|F6WMC0_MOUSE;tr|G5E919|G5E919_MOUSE;tr|F6YXS3|F6YXS3_MOUSE	Ube2m	>sp|P61082|UBC12_MOUSE NEDD8-conjugating enzyme Ubc12 OS=Mus musculus GN=Ube2m PE=2 SV=1;>tr|F7CDT0|F7CDT0_MOUSE NEDD8-conjugating enzyme Ubc12 (Fragment) OS=Mus musculus GN=Ube2m PE=3 SV=1;>tr|F6WMC0|F6WMC0_MOUSE NEDD8-conjugating enzyme Ubc12 (Fragment)	0.73244	1.33802	2.72456		1.59834
sp|Q8BMP6|GCP60_MOUSE	Acbd3	>sp|Q8BMP6|GCP60_MOUSE Golgi resident protein GCP60 OS=Mus musculus GN=Acbd3 PE=1 SV=3	0.79245	1.57545	0.0504601	1.23174	0.912524
sp|P62264|RS14_MOUSE;tr|D3YVF4|D3YVF4_MOUSE;tr|D3Z7I1|D3Z7I1_MOUSE	Rps14	>sp|P62264|RS14_MOUSE 40S ribosomal protein S14 OS=Mus musculus GN=Rps14 PE=2 SV=3;>tr|D3YVF4|D3YVF4_MOUSE 40S ribosomal protein S14 (Fragment) OS=Mus musculus GN=Rps14 PE=4 SV=1;>tr|D3Z7I1|D3Z7I1_MOUSE 40S ribosomal protein S14 (Fragment) OS=Mus musculus	0.519998	1.03527	1.24637	0.813146	0.903697
sp|Q91VW3|SH3L3_MOUSE;tr|I7HPY0|I7HPY0_MOUSE	Sh3bgrl3	>sp|Q91VW3|SH3L3_MOUSE SH3 domain-binding glutamic acid-rich-like protein 3 OS=Mus musculus GN=Sh3bgrl3 PE=1 SV=1	0.777325	1.38748	1.67135		1.27872
sp|P83940|ELOC_MOUSE	Tceb1	>sp|P83940|ELOC_MOUSE Transcription elongation factor B polypeptide 1 OS=Mus musculus GN=Tceb1 PE=1 SV=1	0.736051	1.42425	2.05619		1.4055
sp|P97490|ADCY8_MOUSE	Adcy8	>sp|P97490|ADCY8_MOUSE Adenylate cyclase type 8 OS=Mus musculus GN=Adcy8 PE=2 SV=2	0.448593	1.19676		0.887726	0.844361
sp|P70362|UFD1_MOUSE	Ufd1l	>sp|P70362|UFD1_MOUSE Ubiquitin fusion degradation protein 1 homolog OS=Mus musculus GN=Ufd1l PE=1 SV=2	0.8469		2.47599	1.08662	1.46984
sp|P62137|PP1A_MOUSE	Ppp1ca	>sp|P62137|PP1A_MOUSE Serine/threonine-protein phosphatase PP1-alpha catalytic subunit OS=Mus musculus GN=Ppp1ca PE=1 SV=1	0.591745	2.28278	2.10439	0.977512	1.48911
sp|P61027|RAB10_MOUSE	Rab10	>sp|P61027|RAB10_MOUSE Ras-related protein Rab-10 OS=Mus musculus GN=Rab10 PE=1 SV=1	0.751826	1.17218	1.67763	1.13737	1.18475
sp|Q99LB6-2|MAT2B_MOUSE;sp|Q99LB6|MAT2B_MOUSE;tr|E0CYU5|E0CYU5_MOUSE	Mat2b	>sp|Q99LB6-2|MAT2B_MOUSE Isoform 2 of Methionine adenosyltransferase 2 subunit beta OS=Mus musculus GN=Mat2b;>sp|Q99LB6|MAT2B_MOUSE Methionine adenosyltransferase 2 subunit beta OS=Mus musculus GN=Mat2b PE=2 SV=1	0.601169	1.77006	2.0383	1.10281	1.37809
sp|P05063|ALDOC_MOUSE	Aldoc	>sp|P05063|ALDOC_MOUSE Fructose-bisphosphate aldolase C OS=Mus musculus GN=Aldoc PE=1 SV=4	0.708538	1.15731	2.1415	1.16389	1.29281
sp|Q9CRB8|MTFP1_MOUSE	Mtfp1	>sp|Q9CRB8|MTFP1_MOUSE Mitochondrial fission process protein 1 OS=Mus musculus GN=Mtfp1 PE=1 SV=1	0.752937	1.34805	2.05834		1.38644
tr|Q4VA93|Q4VA93_MOUSE;sp|P20444|KPCA_MOUSE;tr|Q3TQ39|Q3TQ39_MOUSE	Prkca	>tr|Q4VA93|Q4VA93_MOUSE Protein kinase C OS=Mus musculus GN=Prkca PE=2 SV=1;>sp|P20444|KPCA_MOUSE Protein kinase C alpha type OS=Mus musculus GN=Prkca PE=1 SV=3	0.7676	1.37121	1.03856	1.44509	1.15562
sp|P55258|RAB8A_MOUSE	Rab8a	>sp|P55258|RAB8A_MOUSE Ras-related protein Rab-8A OS=Mus musculus GN=Rab8a PE=1 SV=2	0.784912	1.32919	1.4165	1.03214	1.14068
sp|P30412|PPIC_MOUSE	Ppic	>sp|P30412|PPIC_MOUSE Peptidyl-prolyl cis-trans isomerase C OS=Mus musculus GN=Ppic PE=1 SV=1	0.912296	0.980225	2.69208		1.5282
sp|Q6P9S0|MTSSL_MOUSE;tr|D3YWC9|D3YWC9_MOUSE	Mtss1l	>sp|Q6P9S0|MTSSL_MOUSE MTSS1-like protein OS=Mus musculus GN=Mtss1l PE=1 SV=1;>tr|D3YWC9|D3YWC9_MOUSE MTSS1-like protein OS=Mus musculus GN=Mtss1l PE=1 SV=1	0.765892	1.8874		1.33877	1.33069
sp|Q5DTL9-2|S4A10_MOUSE;tr|B1AWV9|B1AWV9_MOUSE;sp|Q5DTL9|S4A10_MOUSE	Slc4a10	>sp|Q5DTL9-2|S4A10_MOUSE Isoform 2 of Sodium-driven chloride bicarbonate exchanger OS=Mus musculus GN=Slc4a10;>tr|B1AWV9|B1AWV9_MOUSE Sodium-driven chloride bicarbonate exchanger OS=Mus musculus GN=Slc4a10 PE=1 SV=1;>sp|Q5DTL9|S4A10_MOUSE Sodium-driven chl	0.556117	1.13676		0.928187	0.873689
sp|O88342|WDR1_MOUSE	Wdr1	>sp|O88342|WDR1_MOUSE WD repeat-containing protein 1 OS=Mus musculus GN=Wdr1 PE=1 SV=3	0.740927	1.08898	1.48028	1.35366	1.16596
sp|Q9DC70|NDUS7_MOUSE	Ndufs7	>sp|Q9DC70|NDUS7_MOUSE NADH dehydrogenase [ubiquinone] iron-sulfur protein 7, mitochondrial OS=Mus musculus GN=Ndufs7 PE=1 SV=1	0.602833	1.63838	1.88121	1.1865	1.32723
sp|P51174|ACADL_MOUSE	Acadl	>sp|P51174|ACADL_MOUSE Long-chain specific acyl-CoA dehydrogenase, mitochondrial OS=Mus musculus GN=Acadl PE=1 SV=2	0.969214	0.853797	1.36259	1.24219	1.10695
sp|Q6PB44-2|PTN23_MOUSE;sp|Q6PB44|PTN23_MOUSE	Ptpn23	>sp|Q6PB44-2|PTN23_MOUSE Isoform 2 of Tyrosine-protein phosphatase non-receptor type 23 OS=Mus musculus GN=Ptpn23;>sp|Q6PB44|PTN23_MOUSE Tyrosine-protein phosphatase non-receptor type 23 OS=Mus musculus GN=Ptpn23 PE=1 SV=2	0.767368	2.79608		1.19738	1.58694
sp|Q8BWR2|PITH1_MOUSE;sp|Q8BWR2-2|PITH1_MOUSE;tr|B1AV57|B1AV57_MOUSE;tr|B1AV58|B1AV58_MOUSE	Pithd1	>sp|Q8BWR2|PITH1_MOUSE PITH domain-containing protein 1 OS=Mus musculus GN=Pithd1 PE=2 SV=1;>sp|Q8BWR2-2|PITH1_MOUSE Isoform 2 of PITH domain-containing protein 1 OS=Mus musculus GN=Pithd1	0.669586	1.22132	2.24225	1.17369	1.32671
sp|Q8R3Q2|PP6R2_MOUSE;tr|G3X9K4|G3X9K4_MOUSE	Ppp6r2	>sp|Q8R3Q2|PP6R2_MOUSE Serine/threonine-protein phosphatase 6 regulatory subunit 2 OS=Mus musculus GN=Ppp6r2 PE=1 SV=1;>tr|G3X9K4|G3X9K4_MOUSE SAPS domain family, member 2, isoform CRA_a OS=Mus musculus GN=Ppp6r2 PE=1 SV=1	0.854571	3.84249		0.997743	1.89827
sp|Q9CR95|NECP1_MOUSE	Necap1	>sp|Q9CR95|NECP1_MOUSE Adaptin ear-binding coat-associated protein 1 OS=Mus musculus GN=Necap1 PE=1 SV=2	0.58699	1.89973	1.80423	1.15497	1.36148
tr|Q7JCZ1|Q7JCZ1_MOUSE;sp|P00405|COX2_MOUSE	mt-Co2	>tr|Q7JCZ1|Q7JCZ1_MOUSE Cytochrome c oxidase subunit 2 OS=Mus musculus GN=mt-Co2 PE=2 SV=1;>sp|P00405|COX2_MOUSE Cytochrome c oxidase subunit 2 OS=Mus musculus GN=Mtco2 PE=1 SV=1	0.717172	1.64581	1.77465	0.940102	1.26943
sp|P03995|GFAP_MOUSE;sp|P03995-2|GFAP_MOUSE	Gfap	>sp|P03995|GFAP_MOUSE Glial fibrillary acidic protein OS=Mus musculus GN=Gfap PE=1 SV=4;>sp|P03995-2|GFAP_MOUSE Isoform 2 of Glial fibrillary acidic protein OS=Mus musculus GN=Gfap	1.06454	2.18224	1.35416	0.675987	1.31923
sp|Q9CQZ5|NDUA6_MOUSE	Ndufa6	>sp|Q9CQZ5|NDUA6_MOUSE NADH dehydrogenase [ubiquinone] 1 alpha subcomplex subunit 6 OS=Mus musculus GN=Ndufa6 PE=1 SV=1	0.671418	1.75937	1.95044		1.46041
sp|Q60817|NACA_MOUSE;sp|P70670|NACAM_MOUSE	Naca	>sp|Q60817|NACA_MOUSE Nascent polypeptide-associated complex subunit alpha OS=Mus musculus GN=Naca PE=1 SV=1;>sp|P70670|NACAM_MOUSE Nascent polypeptide-associated complex subunit alpha, muscle-specific form OS=Mus musculus GN=Naca PE=1 SV=2	0.504715	2.05527	2.09557	1.27515	1.48268
sp|P59017|B2L13_MOUSE	Bcl2l13	>sp|P59017|B2L13_MOUSE Bcl-2-like protein 13 OS=Mus musculus GN=Bcl2l13 PE=1 SV=2	0.679781	1.49912	1.55988	1.12983	1.21715
sp|P45376|ALDR_MOUSE;tr|D3YVJ7|D3YVJ7_MOUSE	Akr1b1	>sp|P45376|ALDR_MOUSE Aldose reductase OS=Mus musculus GN=Akr1b1 PE=1 SV=3;>tr|D3YVJ7|D3YVJ7_MOUSE Aldose reductase (Fragment) OS=Mus musculus GN=Akr1b3 PE=4 SV=1	0.682727	1.23559	1.75908	1.22578	1.22579
sp|Q8K2C9|HACD3_MOUSE	ptplad1	>sp|Q8K2C9|HACD3_MOUSE Very-long-chain (3R)-3-hydroxyacyl-CoA dehydratase 3 OS=Mus musculus GN=ptplad1 PE=1 SV=2	1.22366	1.63402	0.552208	2.27816	1.42201
sp|Q9CZY3|UB2V1_MOUSE;tr|B7ZBY7|B7ZBY7_MOUSE;tr|E9PY39|E9PY39_MOUSE;sp|Q9CZY3-2|UB2V1_MOUSE;tr|D3Z1I3|D3Z1I3_MOUSE;tr|D3YXL3|D3YXL3_MOUSE	Ube2v1	>sp|Q9CZY3|UB2V1_MOUSE Ubiquitin-conjugating enzyme E2 variant 1 OS=Mus musculus GN=Ube2v1 PE=1 SV=1;>tr|B7ZBY7|B7ZBY7_MOUSE Ubiquitin-conjugating enzyme E2 variant 1 OS=Mus musculus GN=Ube2v1 PE=4 SV=1;>tr|E9PY39|E9PY39_MOUSE Protein Gm20431 OS=Mus muscul	0.734961	1.39721	1.96351		1.36523
sp|P61202|CSN2_MOUSE;sp|P61202-2|CSN2_MOUSE;tr|A2AQE4|A2AQE4_MOUSE	Cops2	>sp|P61202|CSN2_MOUSE COP9 signalosome complex subunit 2 OS=Mus musculus GN=Cops2 PE=1 SV=1;>sp|P61202-2|CSN2_MOUSE Isoform 2 of COP9 signalosome complex subunit 2 OS=Mus musculus GN=Cops2;>tr|A2AQE4|A2AQE4_MOUSE COP9 signalosome complex subunit 2 OS=Mus m	0.832441	1.2706		1.38218	1.16174
sp|Q8VEH3|ARL8A_MOUSE;tr|F6QKK2|F6QKK2_MOUSE	Arl8a	>sp|Q8VEH3|ARL8A_MOUSE ADP-ribosylation factor-like protein 8A OS=Mus musculus GN=Arl8a PE=2 SV=1;>tr|F6QKK2|F6QKK2_MOUSE ADP-ribosylation factor-like protein 8A (Fragment) OS=Mus musculus GN=Arl8a PE=4 SV=1	0.671593	1.17368	1.88204	1.2825	1.25246
sp|Q9CWF2|TBB2B_MOUSE	Tubb2b	>sp|Q9CWF2|TBB2B_MOUSE Tubulin beta-2B chain OS=Mus musculus GN=Tubb2b PE=1 SV=1	0.532119	0.935991	1.15018		0.872763
tr|B1ATZ0|B1ATZ0_MOUSE;tr|B1ATZ1|B1ATZ1_MOUSE;sp|Q99LI8|HGS_MOUSE;tr|Q3UMA3|Q3UMA3_MOUSE;tr|F6VV02|F6VV02_MOUSE;tr|B1ATY9|B1ATY9_MOUSE	Hgs	>tr|B1ATZ0|B1ATZ0_MOUSE Hepatocyte growth factor-regulated tyrosine kinase substrate OS=Mus musculus GN=Hgs PE=1 SV=1;>tr|B1ATZ1|B1ATZ1_MOUSE Hepatocyte growth factor-regulated tyrosine kinase substrate OS=Mus musculus GN=Hgs PE=1 SV=1;>sp|Q99LI8|HGS_MOUSE	0.743918	1.70044		1.45466	1.29967
sp|P26443|DHE3_MOUSE;tr|F7CFA5|F7CFA5_MOUSE	Glud1	>sp|P26443|DHE3_MOUSE Glutamate dehydrogenase 1, mitochondrial OS=Mus musculus GN=Glud1 PE=1 SV=1	0.86997	0.932732	1.36698	1.25429	1.10599
sp|Q3UHJ0|AAK1_MOUSE;sp|Q3UHJ0-2|AAK1_MOUSE;sp|Q91Z96-2|BMP2K_MOUSE;sp|Q91Z96|BMP2K_MOUSE	Aak1	>sp|Q3UHJ0|AAK1_MOUSE AP2-associated protein kinase 1 OS=Mus musculus GN=Aak1 PE=1 SV=2;>sp|Q3UHJ0-2|AAK1_MOUSE Isoform 2 of AP2-associated protein kinase 1 OS=Mus musculus GN=Aak1	0.757709	2.66691		1.1911	1.53857
tr|B8QI34|B8QI34_MOUSE;sp|Q8BSS9|LIPA2_MOUSE	Ppfia2	>tr|B8QI34|B8QI34_MOUSE Liprin-alpha 2 OS=Mus musculus GN=Ppfia2 PE=1 SV=1;>sp|Q8BSS9|LIPA2_MOUSE Liprin-alpha-2 OS=Mus musculus GN=Ppfia2 PE=1 SV=2	0.747815	2.05542		1.30735	1.37019
sp|Q810B6|ANFY1_MOUSE;sp|Q810B6-2|ANFY1_MOUSE	Ankfy1	>sp|Q810B6|ANFY1_MOUSE Ankyrin repeat and FYVE domain-containing protein 1 OS=Mus musculus GN=Ankfy1 PE=2 SV=2;>sp|Q810B6-2|ANFY1_MOUSE Isoform 2 of Ankyrin repeat and FYVE domain-containing protein 1 OS=Mus musculus GN=Ankfy1	0.689123	0.974114		1.07838	0.913872
sp|P62071|RRAS2_MOUSE	Rras2	>sp|P62071|RRAS2_MOUSE Ras-related protein R-Ras2 OS=Mus musculus GN=Rras2 PE=1 SV=1	0.605402		1.03911	1.03643	0.893646
tr|Q3V117|Q3V117_MOUSE;sp|Q91V92|ACLY_MOUSE;tr|Q3TS02|Q3TS02_MOUSE	Acly	>tr|Q3V117|Q3V117_MOUSE ATP-citrate synthase OS=Mus musculus GN=Acly PE=1 SV=1;>sp|Q91V92|ACLY_MOUSE ATP-citrate synthase OS=Mus musculus GN=Acly PE=1 SV=1	0.840804	1.47764		1.18792	1.16879
sp|Q64674|SPEE_MOUSE	Srm	>sp|Q64674|SPEE_MOUSE Spermidine synthase OS=Mus musculus GN=Srm PE=2 SV=1	0.65389	1.51503	2.03064	1.0295	1.30726
tr|Q8BSN6|Q8BSN6_MOUSE;sp|O70480|VAMP4_MOUSE	Vamp4	>tr|Q8BSN6|Q8BSN6_MOUSE Vesicle-associated membrane protein 4 OS=Mus musculus GN=Vamp4 PE=1 SV=1;>sp|O70480|VAMP4_MOUSE Vesicle-associated membrane protein 4 OS=Mus musculus GN=Vamp4 PE=1 SV=1	0.704414	1.33963	2.56617		1.53674
sp|P49443|PPM1A_MOUSE	Ppm1a	>sp|P49443|PPM1A_MOUSE Protein phosphatase 1A OS=Mus musculus GN=Ppm1a PE=1 SV=1	0.775156	1.72103	1.90327	0.80323	1.30067
tr|E9QKZ2|E9QKZ2_MOUSE;sp|Q91YE6|IPO9_MOUSE;tr|E0CXB2|E0CXB2_MOUSE;tr|F6TLX3|F6TLX3_MOUSE;tr|F6UT58|F6UT58_MOUSE;tr|E0CY46|E0CY46_MOUSE	Ipo9	>tr|E9QKZ2|E9QKZ2_MOUSE Importin-9 OS=Mus musculus GN=Ipo9 PE=4 SV=1;>sp|Q91YE6|IPO9_MOUSE Importin-9 OS=Mus musculus GN=Ipo9 PE=1 SV=3	0.796239	1.90717		1.19476	1.29939
sp|P80318|TCPG_MOUSE;tr|E9Q133|E9Q133_MOUSE;tr|Q3U0I3|Q3U0I3_MOUSE;tr|F6Q609|F6Q609_MOUSE;tr|F6ZVG8|F6ZVG8_MOUSE	Cct3	>sp|P80318|TCPG_MOUSE T-complex protein 1 subunit gamma OS=Mus musculus GN=Cct3 PE=1 SV=1;>tr|E9Q133|E9Q133_MOUSE T-complex protein 1 subunit gamma OS=Mus musculus GN=Cct3 PE=3 SV=1;>tr|Q3U0I3|Q3U0I3_MOUSE T-complex protein 1 subunit gamma OS=Mus musculus	0.716365	1.29114	1.70328	1.08442	1.1988
tr|E9Q3K3|E9Q3K3_MOUSE;sp|Q8BXK8|AGAP1_MOUSE	Agap1	>tr|E9Q3K3|E9Q3K3_MOUSE Arf-GAP with GTPase, ANK repeat and PH domain-containing protein 1 OS=Mus musculus GN=Agap1 PE=4 SV=1;>sp|Q8BXK8|AGAP1_MOUSE Arf-GAP with GTPase, ANK repeat and PH domain-containing protein 1 OS=Mus musculus GN=Agap1 PE=2 SV=1	0.539138	0.875759		1.21427	0.87639
sp|Q99LX0|PARK7_MOUSE;tr|A2A813|A2A813_MOUSE;tr|A2A815|A2A815_MOUSE;tr|A2A817|A2A817_MOUSE;tr|A2A816|A2A816_MOUSE	Park7	>sp|Q99LX0|PARK7_MOUSE Protein DJ-1 OS=Mus musculus GN=Park7 PE=1 SV=1;>tr|A2A813|A2A813_MOUSE Protein DJ-1 OS=Mus musculus GN=Park7 PE=1 SV=1;>tr|A2A815|A2A815_MOUSE Protein DJ-1 (Fragment) OS=Mus musculus GN=Park7 PE=4 SV=2	0.768121	1.14058	1.30701	1.24278	1.11462
tr|Q6NZD2|Q6NZD2_MOUSE;sp|Q9WV80|SNX1_MOUSE;tr|D3YWH1|D3YWH1_MOUSE	Snx1	>tr|Q6NZD2|Q6NZD2_MOUSE Sorting nexin 1 OS=Mus musculus GN=Snx1 PE=1 SV=1;>sp|Q9WV80|SNX1_MOUSE Sorting nexin-1 OS=Mus musculus GN=Snx1 PE=1 SV=1	0.611493	1.32744	2.0659	1.24499	1.31246
sp|P51863|VA0D1_MOUSE	Atp6v0d1	>sp|P51863|VA0D1_MOUSE V-type proton ATPase subunit d 1 OS=Mus musculus GN=Atp6v0d1 PE=1 SV=2	0.632188	1.47402	1.61059	1.2366	1.23835
sp|Q9Z0S1|BPNT1_MOUSE;tr|D3Z0E6|D3Z0E6_MOUSE;tr|D3Z5X0|D3Z5X0_MOUSE	Bpnt1	>sp|Q9Z0S1|BPNT1_MOUSE 3(2),5-bisphosphate nucleotidase 1 OS=Mus musculus GN=Bpnt1 PE=1 SV=2;>tr|D3Z0E6|D3Z0E6_MOUSE 3(2),5-bisphosphate nucleotidase 1 OS=Mus musculus GN=Bpnt1 PE=1 SV=1	0.72192	1.13258	1.81341	1.16767	1.2089
sp|Q9CQV8|1433B_MOUSE;sp|Q9CQV8-2|1433B_MOUSE;tr|A2A5N1|A2A5N1_MOUSE	Ywhab	>sp|Q9CQV8|1433B_MOUSE 14-3-3 protein beta/alpha OS=Mus musculus GN=Ywhab PE=1 SV=3;>sp|Q9CQV8-2|1433B_MOUSE Isoform Short of 14-3-3 protein beta/alpha OS=Mus musculus GN=Ywhab;>tr|A2A5N1|A2A5N1_MOUSE 14-3-3 protein beta/alpha (Fragment) OS=Mus musculus GN	0.675065	1.36863	1.96905	1.05972	1.26812
sp|Q8CIE6|COPA_MOUSE;tr|F8WHL2|F8WHL2_MOUSE;tr|F6XJN3|F6XJN3_MOUSE;tr|D6RH55|D6RH55_MOUSE	Copa	>sp|Q8CIE6|COPA_MOUSE Coatomer subunit alpha OS=Mus musculus GN=Copa PE=1 SV=2;>tr|F8WHL2|F8WHL2_MOUSE Coatomer subunit alpha OS=Mus musculus GN=Copa PE=1 SV=1	0.835099	1.74319		1.12979	1.23603
sp|Q9CQ65|MTAP_MOUSE	Mtap	>sp|Q9CQ65|MTAP_MOUSE S-methyl-5-thioadenosine phosphorylase OS=Mus musculus GN=Mtap PE=1 SV=1	0.667859	1.15044	1.69538	1.37068	1.22109
sp|P42932|TCPQ_MOUSE;tr|H3BL49|H3BL49_MOUSE;tr|H3BJB6|H3BJB6_MOUSE;tr|H3BLL1|H3BLL1_MOUSE;tr|H3BKG2|H3BKG2_MOUSE;tr|H3BKR8|H3BKR8_MOUSE	Cct8	>sp|P42932|TCPQ_MOUSE T-complex protein 1 subunit theta OS=Mus musculus GN=Cct8 PE=1 SV=3;>tr|H3BL49|H3BL49_MOUSE T-complex protein 1 subunit theta OS=Mus musculus GN=Cct8 PE=1 SV=1	0.669695	1.6352	1.90842	0.965041	1.29459
tr|Q5SVW9|Q5SVW9_MOUSE;sp|Q8R1V4|TMED4_MOUSE	Tmed4	>tr|Q5SVW9|Q5SVW9_MOUSE Transmembrane emp24 domain-containing protein 4 (Fragment) OS=Mus musculus GN=Tmed4 PE=3 SV=1;>sp|Q8R1V4|TMED4_MOUSE Transmembrane emp24 domain-containing protein 4 OS=Mus musculus GN=Tmed4 PE=2 SV=1	0.703233	1.20142	1.42277	1.32379	1.1628
tr|Q3TDT0|Q3TDT0_MOUSE;sp|Q9R1R2|TRIM3_MOUSE;tr|D3Z7V9|D3Z7V9_MOUSE;tr|D3YUY7|D3YUY7_MOUSE	Trim3	>tr|Q3TDT0|Q3TDT0_MOUSE Tripartite motif-containing protein 3 OS=Mus musculus GN=Trim3 PE=1 SV=1;>sp|Q9R1R2|TRIM3_MOUSE Tripartite motif-containing protein 3 OS=Mus musculus GN=Trim3 PE=1 SV=1	0.565948	2.12038	1.94086	1.04662	1.41845
sp|Q99PG2|OGFR_MOUSE;sp|Q99PG2-2|OGFR_MOUSE	Ogfr	>sp|Q99PG2|OGFR_MOUSE Opioid growth factor receptor OS=Mus musculus GN=Ogfr PE=2 SV=1;>sp|Q99PG2-2|OGFR_MOUSE Isoform 2 of Opioid growth factor receptor OS=Mus musculus GN=Ogfr	0.611827	2.6659		1.67437	1.6507
sp|P38647|GRP75_MOUSE	Hspa9	>sp|P38647|GRP75_MOUSE Stress-70 protein, mitochondrial OS=Mus musculus GN=Hspa9 PE=1 SV=3	0.592515	1.62069	3.19432	0.933521	1.58526
sp|Q6PDS3-2|SARM1_MOUSE;sp|Q6PDS3|SARM1_MOUSE;sp|Q6PDS3-3|SARM1_MOUSE;sp|Q6PDS3-4|SARM1_MOUSE	Sarm1	>sp|Q6PDS3-2|SARM1_MOUSE Isoform 2 of Sterile alpha and TIR motif-containing protein 1 OS=Mus musculus GN=Sarm1;>sp|Q6PDS3|SARM1_MOUSE Sterile alpha and TIR motif-containing protein 1 OS=Mus musculus GN=Sarm1 PE=1 SV=1;>sp|Q6PDS3-3|SARM1_MOUSE Isoform 3 of	0.728161	1.41546	0.537283	0.992979	0.918471
sp|Q61792|LASP1_MOUSE;tr|A2A6H0|A2A6H0_MOUSE;tr|A2A6G9|A2A6G9_MOUSE;tr|A2A6G7|A2A6G7_MOUSE;tr|A2A6G8|A2A6G8_MOUSE;tr|A2A6G6|A2A6G6_MOUSE;tr|A2A6H1|A2A6H1_MOUSE;tr|A2A6G5|A2A6G5_MOUSE;tr|E9Q0N6|E9Q0N6_MOUSE;tr|A2A6G4|A2A6G4_MOUSE	Lasp1	>sp|Q61792|LASP1_MOUSE LIM and SH3 domain protein 1 OS=Mus musculus GN=Lasp1 PE=1 SV=1;>tr|A2A6H0|A2A6H0_MOUSE LIM and SH3 domain protein 1 (Fragment) OS=Mus musculus GN=Lasp1 PE=1 SV=1;>tr|A2A6G9|A2A6G9_MOUSE LIM and SH3 domain protein 1 (Fragment) OS=Mus	0.819239	0.945109	1.41193	1.33945	1.12893
sp|O88569|ROA2_MOUSE;sp|O88569-3|ROA2_MOUSE;sp|O88569-2|ROA2_MOUSE	Hnrnpa2b1	>sp|O88569|ROA2_MOUSE Heterogeneous nuclear ribonucleoproteins A2/B1 OS=Mus musculus GN=Hnrnpa2b1 PE=1 SV=2;>sp|O88569-3|ROA2_MOUSE Isoform 3 of Heterogeneous nuclear ribonucleoproteins A2/B1 OS=Mus musculus GN=Hnrnpa2b1;>sp|O88569-2|ROA2_MOUSE Isoform 2 o	0.492664	1.04069	1.00749	1.11712	0.914489
sp|Q8R1F1|NIBL1_MOUSE;tr|A2ARS6|A2ARS6_MOUSE	Fam129b	>sp|Q8R1F1|NIBL1_MOUSE Niban-like protein 1 OS=Mus musculus GN=Fam129b PE=2 SV=2	0.881877	2.22824		0.989465	1.36653
sp|Q3THS6|METK2_MOUSE;sp|Q91X83|METK1_MOUSE	Mat2a	>sp|Q3THS6|METK2_MOUSE S-adenosylmethionine synthase isoform type-2 OS=Mus musculus GN=Mat2a PE=2 SV=2	0.448021	2.95141	2.52095	1.04262	1.74075
sp|P70677|CASP3_MOUSE	Casp3	>sp|P70677|CASP3_MOUSE Caspase-3 OS=Mus musculus GN=Casp3 PE=1 SV=1	0.659682	1.15686	1.92822	1.27405	1.2547
sp|Q9Z1B3|PLCB1_MOUSE;sp|Q9Z1B3-3|PLCB1_MOUSE;sp|Q9Z1B3-2|PLCB1_MOUSE;tr|F6X322|F6X322_MOUSE	Plcb1	>sp|Q9Z1B3|PLCB1_MOUSE 1-phosphatidylinositol 4,5-bisphosphate phosphodiesterase beta-1 OS=Mus musculus GN=Plcb1 PE=2 SV=2;>sp|Q9Z1B3-3|PLCB1_MOUSE Isoform C of 1-phosphatidylinositol 4,5-bisphosphate phosphodiesterase beta-1 OS=Mus musculus GN=Plcb1;>sp|Q	0.638034	1.20621		0.856591	0.900278
tr|A2AFJ1|A2AFJ1_MOUSE;sp|Q60973|RBBP7_MOUSE;tr|A2AFI9|A2AFI9_MOUSE;tr|F6U539|F6U539_MOUSE;tr|F6ZLC6|F6ZLC6_MOUSE	Rbbp7	>tr|A2AFJ1|A2AFJ1_MOUSE Histone-binding protein RBBP7 OS=Mus musculus GN=Rbbp7 PE=1 SV=1;>sp|Q60973|RBBP7_MOUSE Histone-binding protein RBBP7 OS=Mus musculus GN=Rbbp7 PE=1 SV=1;>tr|A2AFI9|A2AFI9_MOUSE Histone-binding protein RBBP7 OS=Mus musculus GN=Rbbp7	0.381993	13.9043	1.97069		5.41899
sp|P11983|TCPA_MOUSE;sp|P11983-2|TCPA_MOUSE;tr|F2Z483|F2Z483_MOUSE	Tcp1	>sp|P11983|TCPA_MOUSE T-complex protein 1 subunit alpha OS=Mus musculus GN=Tcp1 PE=1 SV=3;>sp|P11983-2|TCPA_MOUSE Isoform 2 of T-complex protein 1 subunit alpha OS=Mus musculus GN=Tcp1	0.670457	1.47637	1.79271	1.03904	1.24465
tr|A2RTH5|A2RTH5_MOUSE	Lcmt1	>tr|A2RTH5|A2RTH5_MOUSE Leucine carboxyl methyltransferase 1 OS=Mus musculus GN=Lcmt1 PE=2 SV=1	0.722031	1.20063	1.77177	1.09632	1.19769
sp|P35802|GPM6A_MOUSE	Gpm6a	>sp|P35802|GPM6A_MOUSE Neuronal membrane glycoprotein M6-a OS=Mus musculus GN=Gpm6a PE=1 SV=1	0.757274	1.56594	1.38344	0.972643	1.16982
sp|Q8CAA7|PGM2L_MOUSE;tr|E0CX81|E0CX81_MOUSE	Pgm2l1	>sp|Q8CAA7|PGM2L_MOUSE Glucose 1,6-bisphosphate synthase OS=Mus musculus GN=Pgm2l1 PE=1 SV=1	0.515208	1.13069	1.11553	0.915861	0.919322
tr|D3Z634|D3Z634_MOUSE;sp|Q80TS3-5|LPHN3_MOUSE;sp|Q80TS3|LPHN3_MOUSE;tr|D3YU23|D3YU23_MOUSE;tr|D3Z6J2|D3Z6J2_MOUSE;tr|D3YWR3|D3YWR3_MOUSE;tr|D3Z4V0|D3Z4V0_MOUSE;tr|D3YWB1|D3YWB1_MOUSE;sp|Q80TS3-4|LPHN3_MOUSE;tr|D3Z6H9|D3Z6H9_MOUSE;tr|D3Z3X6|D3Z3X6_MOUSE;sp|Q80TS3-2|LPHN3_MOUSE;tr|D3Z6H7|D3Z6H7_MOUSE;tr|D3Z593|D3Z593_MOUSE;tr|D3Z3G4|D3Z3G4_MOUSE;tr|D3YTW7|D3YTW7_MOUSE;tr|K3W4M8|K3W4M8_MOUSE;sp|Q80…	Lphn3	>tr|D3Z634|D3Z634_MOUSE Latrophilin-3 OS=Mus musculus GN=Lphn3 PE=4 SV=1;>sp|Q80TS3-5|LPHN3_MOUSE Isoform 5 of Latrophilin-3 OS=Mus musculus GN=Lphn3;>sp|Q80TS3|LPHN3_MOUSE Latrophilin-3 OS=Mus musculus GN=Lphn3 PE=2 SV=3;>tr|D3YU23|D3YU23_MOUSE Latrophili	0.924875	1.26859		1.04761	1.08036
sp|P26645|MARCS_MOUSE	Marcks	>sp|P26645|MARCS_MOUSE Myristoylated alanine-rich C-kinase substrate OS=Mus musculus GN=Marcks PE=1 SV=2	0.714698	1.79558	1.20174	1.10338	1.20385
sp|P12658|CALB1_MOUSE	Calb1	>sp|P12658|CALB1_MOUSE Calbindin OS=Mus musculus GN=Calb1 PE=1 SV=2	0.790871	1.31768	1.12636	1.15857	1.09837
sp|Q922Q8|LRC59_MOUSE	Lrrc59	>sp|Q922Q8|LRC59_MOUSE Leucine-rich repeat-containing protein 59 OS=Mus musculus GN=Lrrc59 PE=1 SV=1	0.685843	1.42572	1.77264	1.03161	1.22895
tr|E9QKT1|E9QKT1_MOUSE;sp|O08759|UBE3A_MOUSE	Ube3a	>tr|E9QKT1|E9QKT1_MOUSE Ubiquitin-protein ligase E3A OS=Mus musculus GN=Ube3a PE=1 SV=1;>sp|O08759|UBE3A_MOUSE Ubiquitin-protein ligase E3A OS=Mus musculus GN=Ube3a PE=1 SV=1	0.814694	1.89164		1.12422	1.27685
sp|A2AF47|DOC11_MOUSE	Dock11	>sp|A2AF47|DOC11_MOUSE Dedicator of cytokinesis protein 11 OS=Mus musculus GN=Dock11 PE=1 SV=1	0.619083	0.818595		1.25003	0.895902
sp|Q9EQH3|VPS35_MOUSE	Vps35	>sp|Q9EQH3|VPS35_MOUSE Vacuolar protein sorting-associated protein 35 OS=Mus musculus GN=Vps35 PE=1 SV=1	0.694854	1.17278	1.62922	1.23927	1.18403
sp|P24527|LKHA4_MOUSE	Lta4h	>sp|P24527|LKHA4_MOUSE Leukotriene A-4 hydrolase OS=Mus musculus GN=Lta4h PE=1 SV=4	0.806034	1.24077	1.33752	1.02538	1.10243
sp|O89001|CBPD_MOUSE	Cpd	>sp|O89001|CBPD_MOUSE Carboxypeptidase D OS=Mus musculus GN=Cpd PE=1 SV=2	0.879198	2.76512		0.940622	1.52831
sp|P48318|DCE1_MOUSE;tr|D3Z5S3|D3Z5S3_MOUSE;tr|D3Z1L8|D3Z1L8_MOUSE	Gad1	>sp|P48318|DCE1_MOUSE Glutamate decarboxylase 1 OS=Mus musculus GN=Gad1 PE=2 SV=2	0.739632	1.68374		1.39812	1.27383
sp|Q99MR6-3|SRRT_MOUSE;sp|Q99MR6-4|SRRT_MOUSE;sp|Q99MR6-2|SRRT_MOUSE;sp|Q99MR6|SRRT_MOUSE	Srrt	>sp|Q99MR6-3|SRRT_MOUSE Isoform C of Serrate RNA effector molecule homolog OS=Mus musculus GN=Srrt;>sp|Q99MR6-4|SRRT_MOUSE Isoform D of Serrate RNA effector molecule homolog OS=Mus musculus GN=Srrt;>sp|Q99MR6-2|SRRT_MOUSE Isoform B of Serrate RNA effector	0.461886	1.11377		1.03712	0.870924
sp|Q91ZR1|RAB4B_MOUSE	Rab4b	>sp|Q91ZR1|RAB4B_MOUSE Ras-related protein Rab-4B OS=Mus musculus GN=Rab4b PE=2 SV=2	0.796076	1.06942		0.968536	0.944676
sp|P56371|RAB4A_MOUSE	Rab4a	>sp|P56371|RAB4A_MOUSE Ras-related protein Rab-4A OS=Mus musculus GN=Rab4a PE=1 SV=2	0.634374	1.27111	1.92931	1.21946	1.26356
sp|O55042-2|SYUA_MOUSE;sp|O55042|SYUA_MOUSE	Snca	>sp|O55042-2|SYUA_MOUSE Isoform 2 of Alpha-synuclein OS=Mus musculus GN=Snca;>sp|O55042|SYUA_MOUSE Alpha-synuclein OS=Mus musculus GN=Snca PE=1 SV=2	0.69624	1.07952	1.63826	1.35782	1.19296
tr|Q3TCR7|Q3TCR7_MOUSE;tr|G3X9G4|G3X9G4_MOUSE;tr|G3UXX2|G3UXX2_MOUSE	Dnm2	>tr|Q3TCR7|Q3TCR7_MOUSE Dynamin-2 OS=Mus musculus GN=Dnm2 PE=1 SV=1;>tr|G3X9G4|G3X9G4_MOUSE Dynamin-2 OS=Mus musculus GN=Dnm2 PE=1 SV=1	0.858242	1.08672		0.917497	0.954152
tr|S4R1W8|S4R1W8_MOUSE	Gapdh	>tr|S4R1W8|S4R1W8_MOUSE Glyceraldehyde-3-phosphate dehydrogenase (Fragment) OS=Mus musculus GN=Gapdh PE=4 SV=1	0.791442	1.13967	1.27011	1.16863	1.09246
sp|Q9JLI8|SART3_MOUSE;sp|Q9JLI8-2|SART3_MOUSE	Sart3	>sp|Q9JLI8|SART3_MOUSE Squamous cell carcinoma antigen recognized by T-cells 3 OS=Mus musculus GN=Sart3 PE=2 SV=1	0.488339	1.12807		1.01307	0.876491
tr|G5E829|G5E829_MOUSE	Atp2b1	>tr|G5E829|G5E829_MOUSE MCG13663, isoform CRA_a OS=Mus musculus GN=Atp2b1 PE=1 SV=1	0.556692	1.06972		1.04495	0.890456
sp|P42567|EPS15_MOUSE;tr|H3BK65|H3BK65_MOUSE;tr|F6W2Q5|F6W2Q5_MOUSE;tr|Q5JC28|Q5JC28_MOUSE;sp|P42567-2|EPS15_MOUSE;tr|H3BJB8|H3BJB8_MOUSE;tr|H3BLE4|H3BLE4_MOUSE	Eps15	>sp|P42567|EPS15_MOUSE Epidermal growth factor receptor substrate 15 OS=Mus musculus GN=Eps15 PE=1 SV=1;>tr|H3BK65|H3BK65_MOUSE Epidermal growth factor receptor substrate 15 OS=Mus musculus GN=Eps15 PE=1 SV=1;>tr|F6W2Q5|F6W2Q5_MOUSE Epidermal growth factor	0.902634	1.79454		0.992349	1.22984
tr|E9PUD2|E9PUD2_MOUSE	Dnm1l	>tr|E9PUD2|E9PUD2_MOUSE Dynamin-1-like protein OS=Mus musculus GN=Dnm1l PE=1 SV=1	0.608096	1.43161	2.03609	1.14003	1.30396
tr|E9Q9C5|E9Q9C5_MOUSE;sp|P63082|VATL_MOUSE;tr|D3Z3B2|D3Z3B2_MOUSE	Atp6v0c	>tr|E9Q9C5|E9Q9C5_MOUSE V-type proton ATPase 16 kDa proteolipid subunit (Fragment) OS=Mus musculus GN=Atp6v0c PE=3 SV=1;>sp|P63082|VATL_MOUSE V-type proton ATPase 16 kDa proteolipid subunit OS=Mus musculus GN=Atp6v0c PE=2 SV=1;>tr|D3Z3B2|D3Z3B2_MOUSE V-typ	0.63494	1.3019	1.51513	1.38847	1.21011
sp|Q9JHI5|IVD_MOUSE	Ivd	>sp|Q9JHI5|IVD_MOUSE Isovaleryl-CoA dehydrogenase, mitochondrial OS=Mus musculus GN=Ivd PE=1 SV=1	0.790099	0.840176	1.00437	1.17189	0.951633
sp|Q64514-2|TPP2_MOUSE	Tpp2	>sp|Q64514-2|TPP2_MOUSE Isoform Short of Tripeptidyl-peptidase 2 OS=Mus musculus GN=Tpp2	0.929	1.28139		1.03427	1.08155
sp|Q62318|TIF1B_MOUSE;sp|Q62318-2|TIF1B_MOUSE	Trim28	>sp|Q62318|TIF1B_MOUSE Transcription intermediary factor 1-beta OS=Mus musculus GN=Trim28 PE=1 SV=3;>sp|Q62318-2|TIF1B_MOUSE Isoform 2 of Transcription intermediary factor 1-beta OS=Mus musculus GN=Trim28	0.480241	1.2944		0.855618	0.876752
sp|Q9JKB1|UCHL3_MOUSE;sp|P58321|UCHL4_MOUSE	Uchl3	>sp|Q9JKB1|UCHL3_MOUSE Ubiquitin carboxyl-terminal hydrolase isozyme L3 OS=Mus musculus GN=Uchl3 PE=1 SV=2;>sp|P58321|UCHL4_MOUSE Ubiquitin carboxyl-terminal hydrolase isozyme L4 OS=Mus musculus GN=Uchl4 PE=2 SV=1	0.73114	1.24918	1.54446	1.09361	1.1546
sp|Q8VDP4|CCAR2_MOUSE	Ccar2	>sp|Q8VDP4|CCAR2_MOUSE Cell cycle and apoptosis regulator protein 2 OS=Mus musculus GN=Ccar2 PE=1 SV=2	0.461537	1.27446		0.887056	0.874352
sp|Q9EPL8|IPO7_MOUSE	Ipo7	>sp|Q9EPL8|IPO7_MOUSE Importin-7 OS=Mus musculus GN=Ipo7 PE=1 SV=2	0.749555	1.98489		1.2433	1.32592
tr|H7BWX9|H7BWX9_MOUSE;tr|D3Z794|D3Z794_MOUSE;sp|P61957|SUMO2_MOUSE;tr|G3UZX6|G3UZX6_MOUSE	Sumo2	>tr|H7BWX9|H7BWX9_MOUSE Small ubiquitin-related modifier 2 OS=Mus musculus GN=Sumo2 PE=1 SV=1;>tr|D3Z794|D3Z794_MOUSE Small ubiquitin-related modifier 2 OS=Mus musculus GN=Sumo2 PE=1 SV=1;>sp|P61957|SUMO2_MOUSE Small ubiquitin-related modifier 2 OS=Mus mus	0.718695	1.3816	1.86158		1.32062
tr|A2AJH3|A2AJH3_MOUSE;sp|O70311|NMT2_MOUSE;tr|Q8CFK1|Q8CFK1_MOUSE	Nmt2	>tr|A2AJH3|A2AJH3_MOUSE Glycylpeptide N-tetradecanoyltransferase OS=Mus musculus GN=Nmt2 PE=3 SV=1;>sp|O70311|NMT2_MOUSE Glycylpeptide N-tetradecanoyltransferase 2 OS=Mus musculus GN=Nmt2 PE=2 SV=1;>tr|Q8CFK1|Q8CFK1_MOUSE Glycylpeptide N-tetradecanoyltrans	0.625464	1.49728	2.00455	1.05802	1.29633
sp|P80315|TCPD_MOUSE;tr|G5E839|G5E839_MOUSE;tr|G3UYW5|G3UYW5_MOUSE;tr|G3UXF3|G3UXF3_MOUSE;tr|G3UXG2|G3UXG2_MOUSE	Cct4	>sp|P80315|TCPD_MOUSE T-complex protein 1 subunit delta OS=Mus musculus GN=Cct4 PE=1 SV=3;>tr|G5E839|G5E839_MOUSE T-complex protein 1 subunit delta OS=Mus musculus GN=Cct4 PE=1 SV=1	0.69838	1.34965	1.5534	1.10068	1.17553
sp|Q9CQJ8|NDUB9_MOUSE	Ndufb9	>sp|Q9CQJ8|NDUB9_MOUSE NADH dehydrogenase [ubiquinone] 1 beta subcomplex subunit 9 OS=Mus musculus GN=Ndufb9 PE=1 SV=3	0.684469	1.46945	1.9819		1.37861
sp|P17751|TPIS_MOUSE;tr|H7BXC3|H7BXC3_MOUSE	Tpi1	>sp|P17751|TPIS_MOUSE Triosephosphate isomerase OS=Mus musculus GN=Tpi1 PE=1 SV=4;>tr|H7BXC3|H7BXC3_MOUSE Triosephosphate isomerase OS=Mus musculus GN=Tpi1 PE=1 SV=1	0.790746	1.11093	1.56866	1.06491	1.13381
sp|Q60668-3|HNRPD_MOUSE;sp|Q60668|HNRPD_MOUSE;tr|F6ZV59|F6ZV59_MOUSE;tr|G5E8G0|G5E8G0_MOUSE;sp|Q60668-4|HNRPD_MOUSE;tr|G3X9W0|G3X9W0_MOUSE;sp|Q60668-2|HNRPD_MOUSE;tr|E9Q5B6|E9Q5B6_MOUSE;tr|F6SHF3|F6SHF3_MOUSE;tr|F7A465|F7A465_MOUSE;tr|Q9D3U4|Q9D3U4_MOUSE	Hnrnpd	>sp|Q60668-3|HNRPD_MOUSE Isoform 3 of Heterogeneous nuclear ribonucleoprotein D0 OS=Mus musculus GN=Hnrnpd;>sp|Q60668|HNRPD_MOUSE Heterogeneous nuclear ribonucleoprotein D0 OS=Mus musculus GN=Hnrnpd PE=1 SV=2;>tr|F6ZV59|F6ZV59_MOUSE Heterogeneous nuclear r	0.442511	1.09059	1.06144	1.06618	0.915181
sp|Q8K448|ABCA5_MOUSE;tr|A2AEP5|A2AEP5_MOUSE	Abca5	>sp|Q8K448|ABCA5_MOUSE ATP-binding cassette sub-family A member 5 OS=Mus musculus GN=Abca5 PE=1 SV=2;>tr|A2AEP5|A2AEP5_MOUSE ATP-binding cassette sub-family A member 5 (Fragment) OS=Mus musculus GN=Abca5 PE=3 SV=2	0.776933	2.09603		1.14933	1.34077
sp|Q91V14-2|S12A5_MOUSE;sp|Q91V14|S12A5_MOUSE;tr|A2A5L1|A2A5L1_MOUSE	Slc12a5	>sp|Q91V14-2|S12A5_MOUSE Isoform 2 of Solute carrier family 12 member 5 OS=Mus musculus GN=Slc12a5;>sp|Q91V14|S12A5_MOUSE Solute carrier family 12 member 5 OS=Mus musculus GN=Slc12a5 PE=1 SV=2	0.56357	1.47391	1.84944	1.32049	1.30185
sp|P41233|ABCA1_MOUSE	Abca1	>sp|P41233|ABCA1_MOUSE ATP-binding cassette sub-family A member 1 OS=Mus musculus GN=Abca1 PE=1 SV=4	0.693787	2.08475		1.38739	1.38864
sp|P27048|RSMB_MOUSE;sp|P63163|RSMN_MOUSE	Snrpb	>sp|P27048|RSMB_MOUSE Small nuclear ribonucleoprotein-associated protein B OS=Mus musculus GN=Snrpb PE=1 SV=1;>sp|P63163|RSMN_MOUSE Small nuclear ribonucleoprotein-associated protein N OS=Mus musculus GN=Snrpn PE=2 SV=1	66.9614		0.692077	0.610267	22.7546
sp|Q9QYB1|CLIC4_MOUSE;tr|E0CY42|E0CY42_MOUSE;sp|Q8BHB9|CLIC6_MOUSE	Clic4	>sp|Q9QYB1|CLIC4_MOUSE Chloride intracellular channel protein 4 OS=Mus musculus GN=Clic4 PE=1 SV=3	0.693828	1.80185	2.96669	0.713124	1.54387
sp|Q9DBG3|AP2B1_MOUSE;sp|Q9DBG3-2|AP2B1_MOUSE;tr|H3BKM0|H3BKM0_MOUSE;tr|H3BIY9|H3BIY9_MOUSE;tr|H3BJ06|H3BJ06_MOUSE;tr|Q5SWR0|Q5SWR0_MOUSE	Ap2b1	>sp|Q9DBG3|AP2B1_MOUSE AP-2 complex subunit beta OS=Mus musculus GN=Ap2b1 PE=1 SV=1;>sp|Q9DBG3-2|AP2B1_MOUSE Isoform 2 of AP-2 complex subunit beta OS=Mus musculus GN=Ap2b1;>tr|H3BKM0|H3BKM0_MOUSE AP-2 complex subunit beta OS=Mus musculus GN=Ap2b1 PE=4 SV=	0.635288	1.22527	2.15525	1.17345	1.29732
sp|Q3UUG6-2|TBC24_MOUSE;sp|Q3UUG6|TBC24_MOUSE	Tbc1d24	>sp|Q3UUG6-2|TBC24_MOUSE Isoform 2 of TBC1 domain family member 24 OS=Mus musculus GN=Tbc1d24;>sp|Q3UUG6|TBC24_MOUSE TBC1 domain family member 24 OS=Mus musculus GN=Tbc1d24 PE=2 SV=2	0.595775	1.72971	2.44358	0.931897	1.42524
sp|P60670|NPL4_MOUSE;sp|P60670-2|NPL4_MOUSE	Nploc4	>sp|P60670|NPL4_MOUSE Nuclear protein localization protein 4 homolog OS=Mus musculus GN=Nploc4 PE=1 SV=3;>sp|P60670-2|NPL4_MOUSE Isoform 2 of Nuclear protein localization protein 4 homolog OS=Mus musculus GN=Nploc4	0.718858		1.94449	1.3377	1.33368
tr|G3XA10|G3XA10_MOUSE;sp|Q8VEK3|HNRPU_MOUSE	Hnrnpu	>tr|G3XA10|G3XA10_MOUSE Heterogeneous nuclear ribonucleoprotein U OS=Mus musculus GN=Hnrnpu PE=1 SV=1;>sp|Q8VEK3|HNRPU_MOUSE Heterogeneous nuclear ribonucleoprotein U OS=Mus musculus GN=Hnrnpu PE=1 SV=1	0.458154	1.13697		1.03172	0.875615
sp|P34884|MIF_MOUSE	Mif	>sp|P34884|MIF_MOUSE Macrophage migration inhibitory factor OS=Mus musculus GN=Mif PE=1 SV=2	0.837366	1.14737	1.48958		1.1581
sp|Q9CPQ1|COX6C_MOUSE;tr|D3Z6E1|D3Z6E1_MOUSE	Cox6c	>sp|Q9CPQ1|COX6C_MOUSE Cytochrome c oxidase subunit 6C OS=Mus musculus GN=Cox6c PE=1 SV=3	0.67759	1.49816	1.95296		1.37624
sp|Q6PAR5-2|GAPD1_MOUSE;sp|Q6PAR5|GAPD1_MOUSE;sp|Q6PAR5-4|GAPD1_MOUSE;sp|Q6PAR5-5|GAPD1_MOUSE;sp|Q6PAR5-6|GAPD1_MOUSE;tr|F7ADQ2|F7ADQ2_MOUSE;tr|F7ADT6|F7ADT6_MOUSE;tr|F6X819|F6X819_MOUSE;tr|F7ADS7|F7ADS7_MOUSE;sp|Q6PAR5-3|GAPD1_MOUSE;tr|E9Q0D1|E9Q0D1_MOUSE;tr|F6UFP6|F6UFP6_MOUSE	Gapvd1	>sp|Q6PAR5-2|GAPD1_MOUSE Isoform 2 of GTPase-activating protein and VPS9 domain-containing protein 1 OS=Mus musculus GN=Gapvd1;>sp|Q6PAR5|GAPD1_MOUSE GTPase-activating protein and VPS9 domain-containing protein 1 OS=Mus musculus GN=Gapvd1 PE=1 SV=2;>sp|Q6P	0.967448	2.11841		0.885026	1.32363
sp|Q9ER00|STX12_MOUSE	Stx12	>sp|Q9ER00|STX12_MOUSE Syntaxin-12 OS=Mus musculus GN=Stx12 PE=1 SV=1	0.599168	1.68981	2.05518	1.01226	1.3391
tr|G3XA21|G3XA21_MOUSE;tr|E0CZ22|E0CZ22_MOUSE;tr|D3Z624|D3Z624_MOUSE;tr|E9PYI5|E9PYI5_MOUSE;tr|F6UUF6|F6UUF6_MOUSE	Mroh1	>tr|G3XA21|G3XA21_MOUSE MCG134445, isoform CRA_a OS=Mus musculus GN=Mroh1 PE=4 SV=1;>tr|E0CZ22|E0CZ22_MOUSE Protein Mroh1 OS=Mus musculus GN=Mroh1 PE=4 SV=1;>tr|D3Z624|D3Z624_MOUSE Protein Mroh1 OS=Mus musculus GN=Mroh1 PE=4 SV=2	1.00885	2.24608		0.842007	1.36565
sp|Q8BH58|TIPRL_MOUSE	Tiprl	>sp|Q8BH58|TIPRL_MOUSE TIP41-like protein OS=Mus musculus GN=Tiprl PE=2 SV=1	0.779777		1.69786	1.22439	1.23401
tr|Q6PGJ3|Q6PGJ3_MOUSE;tr|A2AFG8|A2AFG8_MOUSE;tr|A2AFG7|A2AFG7_MOUSE;sp|P11627|L1CAM_MOUSE;tr|F7A5H7|F7A5H7_MOUSE;tr|F6UIL7|F6UIL7_MOUSE;tr|B7ZCD3|B7ZCD3_MOUSE	L1cam	>tr|Q6PGJ3|Q6PGJ3_MOUSE L1 cell adhesion molecule OS=Mus musculus GN=L1cam PE=2 SV=1;>tr|A2AFG8|A2AFG8_MOUSE Neural cell adhesion molecule L1 OS=Mus musculus GN=L1cam PE=4 SV=1;>tr|A2AFG7|A2AFG7_MOUSE Neural cell adhesion molecule L1 OS=Mus musculus GN=L1c	0.876471	2.03995		0.982164	1.29953
sp|Q8BVI5|STX16_MOUSE;tr|F6X4N5|F6X4N5_MOUSE;tr|F7CJY7|F7CJY7_MOUSE;tr|B7ZCB8|B7ZCB8_MOUSE;tr|B7ZCB9|B7ZCB9_MOUSE;tr|B7ZCB7|B7ZCB7_MOUSE	Stx16	>sp|Q8BVI5|STX16_MOUSE Syntaxin-16 OS=Mus musculus GN=Stx16 PE=1 SV=3;>tr|F6X4N5|F6X4N5_MOUSE Syntaxin-16 OS=Mus musculus GN=Stx16 PE=1 SV=1;>tr|F7CJY7|F7CJY7_MOUSE Syntaxin-16 (Fragment) OS=Mus musculus GN=Stx16 PE=1 SV=1;>tr|B7ZCB8|B7ZCB8_MOUSE Syntaxin-	0.678766		0.693625	1.33031	0.9009
sp|P54923|ADPRH_MOUSE	Adprh	>sp|P54923|ADPRH_MOUSE [Protein ADP-ribosylarginine] hydrolase OS=Mus musculus GN=Adprh PE=2 SV=1	0.734013	1.15808	2.11979	1.00366	1.25389
sp|Q5U3K5|RABL6_MOUSE	Rabl6	>sp|Q5U3K5|RABL6_MOUSE Rab-like protein 6 OS=Mus musculus GN=Rabl6 PE=1 SV=2	0.972218	1.12553		1.00406	1.03394
sp|Q8JZR6-2|S4A8_MOUSE;sp|Q8JZR6|S4A8_MOUSE	Slc4a8	>sp|Q8JZR6-2|S4A8_MOUSE Isoform 2 of Electroneutral sodium bicarbonate exchanger 1 OS=Mus musculus GN=Slc4a8;>sp|Q8JZR6|S4A8_MOUSE Electroneutral sodium bicarbonate exchanger 1 OS=Mus musculus GN=Slc4a8 PE=2 SV=1	0.507722	1.25103		0.901433	0.886729
tr|F8VPK5|F8VPK5_MOUSE;sp|P70336|ROCK2_MOUSE;sp|P70336-2|ROCK2_MOUSE	Rock2	>tr|F8VPK5|F8VPK5_MOUSE Rho-associated protein kinase OS=Mus musculus GN=Rock2 PE=3 SV=1;>sp|P70336|ROCK2_MOUSE Rho-associated protein kinase 2 OS=Mus musculus GN=Rock2 PE=1 SV=1;>sp|P70336-2|ROCK2_MOUSE Isoform 2 of Rho-associated protein kinase 2 OS=Mus	0.803707	1.58759		1.18956	1.19362
sp|P80313|TCPH_MOUSE	Cct7	>sp|P80313|TCPH_MOUSE T-complex protein 1 subunit eta OS=Mus musculus GN=Cct7 PE=1 SV=1	0.694118	1.4157	1.84424	0.973858	1.23198
sp|P80316|TCPE_MOUSE;tr|E0CZA1|E0CZA1_MOUSE	Cct5	>sp|P80316|TCPE_MOUSE T-complex protein 1 subunit epsilon OS=Mus musculus GN=Cct5 PE=1 SV=1	0.711162	1.2712	1.59899	1.0865	1.16696
sp|Q8JZN5|ACAD9_MOUSE;tr|F6TBZ5|F6TBZ5_MOUSE;tr|F6W0S5|F6W0S5_MOUSE	Acad9	>sp|Q8JZN5|ACAD9_MOUSE Acyl-CoA dehydrogenase family member 9, mitochondrial OS=Mus musculus GN=Acad9 PE=1 SV=2	0.547671	1.29244		0.839683	0.893263
sp|Q9DCJ5|NDUA8_MOUSE	Ndufa8	>sp|Q9DCJ5|NDUA8_MOUSE NADH dehydrogenase [ubiquinone] 1 alpha subcomplex subunit 8 OS=Mus musculus GN=Ndufa8 PE=1 SV=3	0.658497	1.44657	1.83313	1.02886	1.24176
sp|Q8BLE7|VGLU2_MOUSE	Slc17a6	>sp|Q8BLE7|VGLU2_MOUSE Vesicular glutamate transporter 2 OS=Mus musculus GN=Slc17a6 PE=1 SV=1	0.690631	1.20966	1.54581	1.21435	1.16511
sp|P54823|DDX6_MOUSE	Ddx6	>sp|P54823|DDX6_MOUSE Probable ATP-dependent RNA helicase DDX6 OS=Mus musculus GN=Ddx6 PE=1 SV=1	0.571681	1.9718		2.18741	1.57696
tr|E9Q9A0|E9Q9A0_MOUSE;tr|D3YUD3|D3YUD3_MOUSE;tr|D3YUL8|D3YUL8_MOUSE;tr|D3Z230|D3Z230_MOUSE;tr|D3YTM1|D3YTM1_MOUSE;sp|Q9EPW0|INP4A_MOUSE;tr|F6R4N2|F6R4N2_MOUSE;tr|E9QAD0|E9QAD0_MOUSE;sp|Q9EPW0-2|INP4A_MOUSE	Inpp4a	>tr|E9Q9A0|E9Q9A0_MOUSE Type I inositol 3,4-bisphosphate 4-phosphatase OS=Mus musculus GN=Inpp4a PE=4 SV=1;>tr|D3YUD3|D3YUD3_MOUSE Type I inositol 3,4-bisphosphate 4-phosphatase OS=Mus musculus GN=Inpp4a PE=4 SV=1;>tr|D3YUL8|D3YUL8_MOUSE Type I inositol 3,	0.727734	1.94758		1.28112	1.31881
sp|Q8C0E2|VP26B_MOUSE;sp|Q8C0E2-2|VP26B_MOUSE	Vps26b	>sp|Q8C0E2|VP26B_MOUSE Vacuolar protein sorting-associated protein 26B OS=Mus musculus GN=Vps26b PE=1 SV=1;>sp|Q8C0E2-2|VP26B_MOUSE Isoform 2 of Vacuolar protein sorting-associated protein 26B OS=Mus musculus GN=Vps26b	0.651737	1.38437	1.47752	1.22825	1.18547
sp|P62631|EF1A2_MOUSE	Eef1a2	>sp|P62631|EF1A2_MOUSE Elongation factor 1-alpha 2 OS=Mus musculus GN=Eef1a2 PE=1 SV=1	0.475933	2.19043	2.8316	0.979145	1.61928
sp|P60122|RUVB1_MOUSE;tr|D3YW60|D3YW60_MOUSE;tr|Q05CB6|Q05CB6_MOUSE	Ruvbl1	>sp|P60122|RUVB1_MOUSE RuvB-like 1 OS=Mus musculus GN=Ruvbl1 PE=1 SV=1	0.727416	1.8526		1.3087	1.29624
tr|D3YYE1|D3YYE1_MOUSE;tr|D3Z7M9|D3Z7M9_MOUSE;sp|O35381|AN32A_MOUSE;tr|F6UFG6|F6UFG6_MOUSE;sp|Q64G17|AN32C_MOUSE;tr|E9Q148|E9Q148_MOUSE	Anp32a	>tr|D3YYE1|D3YYE1_MOUSE Acidic leucine-rich nuclear phosphoprotein 32 family member A (Fragment) OS=Mus musculus GN=Anp32a PE=4 SV=1;>tr|D3Z7M9|D3Z7M9_MOUSE Acidic leucine-rich nuclear phosphoprotein 32 family member A OS=Mus musculus GN=Anp32a PE=4 SV=1;>	0.512849	0.997665	1.26586	0.934273	0.927662
sp|Q922D4-2|PP6R3_MOUSE;sp|Q922D4|PP6R3_MOUSE;tr|G5E8R4|G5E8R4_MOUSE;sp|Q922D4-4|PP6R3_MOUSE;sp|Q922D4-3|PP6R3_MOUSE	Ppp6r3	>sp|Q922D4-2|PP6R3_MOUSE Isoform 2 of Serine/threonine-protein phosphatase 6 regulatory subunit 3 OS=Mus musculus GN=Ppp6r3;>sp|Q922D4|PP6R3_MOUSE Serine/threonine-protein phosphatase 6 regulatory subunit 3 OS=Mus musculus GN=Ppp6r3 PE=1 SV=1;>tr|G5E8R4|G5	0.618262	1.92235		1.8069	1.44917
sp|Q9QUR7|PIN1_MOUSE	Pin1	>sp|Q9QUR7|PIN1_MOUSE Peptidyl-prolyl cis-trans isomerase NIMA-interacting 1 OS=Mus musculus GN=Pin1 PE=1 SV=1	0.66227	1.21945	3.20597		1.6959
sp|Q3U1J4|DDB1_MOUSE	Ddb1	>sp|Q3U1J4|DDB1_MOUSE DNA damage-binding protein 1 OS=Mus musculus GN=Ddb1 PE=1 SV=2	0.750427	2.18886		1.15796	1.36575
sp|Q9DB73|NB5R1_MOUSE;tr|G3UZG6|G3UZG6_MOUSE;sp|Q9DB73-2|NB5R1_MOUSE;tr|G3UZ57|G3UZ57_MOUSE;tr|G3UXV8|G3UXV8_MOUSE	Cyb5r1	>sp|Q9DB73|NB5R1_MOUSE NADH-cytochrome b5 reductase 1 OS=Mus musculus GN=Cyb5r1 PE=2 SV=1;>tr|G3UZG6|G3UZG6_MOUSE Cytochrome b5 reductase 1, isoform CRA_a (Fragment) OS=Mus musculus GN=Cyb5r1 PE=4 SV=1;>sp|Q9DB73-2|NB5R1_MOUSE Isoform 2 of NADH-cytochrome	0.638917	1.39672	2.22919	0.999226	1.31601
sp|Q61301-2|CTNA2_MOUSE;sp|Q61301-3|CTNA2_MOUSE;sp|Q61301|CTNA2_MOUSE;tr|E0CXB9|E0CXB9_MOUSE;tr|Q8BS72|Q8BS72_MOUSE	Ctnna2	>sp|Q61301-2|CTNA2_MOUSE Isoform 2 of Catenin alpha-2 OS=Mus musculus GN=Ctnna2;>sp|Q61301-3|CTNA2_MOUSE Isoform 3 of Catenin alpha-2 OS=Mus musculus GN=Ctnna2;>sp|Q61301|CTNA2_MOUSE Catenin alpha-2 OS=Mus musculus GN=Ctnna2 PE=1 SV=3;>tr|E0CXB9|E0CXB9_MOU	0.39677	1.3354		0.902214	0.878127
sp|P61161|ARP2_MOUSE	Actr2	>sp|P61161|ARP2_MOUSE Actin-related protein 2 OS=Mus musculus GN=Actr2 PE=1 SV=1	0.718633	1.13706	1.43748	1.25414	1.13683
sp|P63321|RALA_MOUSE	Rala	>sp|P63321|RALA_MOUSE Ras-related protein Ral-A OS=Mus musculus GN=Rala PE=1 SV=1	0.535706	1.00564	1.21177	0.971551	0.931167
sp|Q9DB77|QCR2_MOUSE	Uqcrc2	>sp|Q9DB77|QCR2_MOUSE Cytochrome b-c1 complex subunit 2, mitochondrial OS=Mus musculus GN=Uqcrc2 PE=1 SV=1	0.679912	1.66787	1.56488	0.971584	1.22106
sp|Q9Z1Z0|USO1_MOUSE;sp|Q9Z1Z0-2|USO1_MOUSE;sp|Q9Z1Z0-4|USO1_MOUSE;sp|Q9Z1Z0-3|USO1_MOUSE;REV__sp|P18872-2|GNAO_MOUSE;REV__sp|P18872|GNAO_MOUSE	Uso1	>sp|Q9Z1Z0|USO1_MOUSE General vesicular transport factor p115 OS=Mus musculus GN=Uso1 PE=1 SV=2;>sp|Q9Z1Z0-2|USO1_MOUSE Isoform 2 of General vesicular transport factor p115 OS=Mus musculus GN=Uso1;>sp|Q9Z1Z0-4|USO1_MOUSE Isoform 4 of General vesicular tran	0.497705	1.18505		0.988053	0.890268
tr|G3X9U9|G3X9U9_MOUSE;sp|Q9CQ92|FIS1_MOUSE;tr|D3YZ32|D3YZ32_MOUSE	Fis1	>tr|G3X9U9|G3X9U9_MOUSE Fission 1 (Mitochondrial outer membrane) homolog (Yeast), isoform CRA_c OS=Mus musculus GN=Fis1 PE=4 SV=1;>sp|Q9CQ92|FIS1_MOUSE Mitochondrial fission 1 protein OS=Mus musculus GN=Fis1 PE=1 SV=1	0.771684	1.22867	1.66298		1.22111
sp|Q9D0M5|DYL2_MOUSE;tr|D6RIN4|D6RIN4_MOUSE	Dynll2	>sp|Q9D0M5|DYL2_MOUSE Dynein light chain 2, cytoplasmic OS=Mus musculus GN=Dynll2 PE=1 SV=1;>tr|D6RIN4|D6RIN4_MOUSE Dynein light chain 2, cytoplasmic OS=Mus musculus GN=Dynll2 PE=4 SV=1	0.525584	0.911824	1.24737		0.894928
tr|F8VPK0|F8VPK0_MOUSE	Ttc37	>tr|F8VPK0|F8VPK0_MOUSE Protein Ttc37 OS=Mus musculus GN=Ttc37 PE=4 SV=1	0.824386	0.960148		1.07871	0.954414
sp|Q6ZPU9|KBP_MOUSE;sp|Q6ZPU9-3|KBP_MOUSE;tr|H3BIY2|H3BIY2_MOUSE;sp|Q6ZPU9-2|KBP_MOUSE;tr|E0CXJ9|E0CXJ9_MOUSE;tr|E0CXN7|E0CXN7_MOUSE	Kbp	>sp|Q6ZPU9|KBP_MOUSE KIF1-binding protein OS=Mus musculus GN=Kbp PE=2 SV=2;>sp|Q6ZPU9-3|KBP_MOUSE Isoform 3 of KIF1-binding protein OS=Mus musculus GN=Kbp	0.963237		7.01612	0.656349	2.87857
sp|Q9D023|MPC2_MOUSE;tr|E9PY67|E9PY67_MOUSE;tr|Q3V1C1|Q3V1C1_MOUSE;tr|G5E869|G5E869_MOUSE	Mpc2	>sp|Q9D023|MPC2_MOUSE Mitochondrial pyruvate carrier 2 OS=Mus musculus GN=Mpc2 PE=1 SV=1	0.7199	1.20967	1.55809	1.11083	1.14962
sp|Q9JLI6|SCLY_MOUSE;tr|F7D651|F7D651_MOUSE;sp|Q9JLI6-2|SCLY_MOUSE;tr|F6ZFP8|F6ZFP8_MOUSE;tr|D3Z7G6|D3Z7G6_MOUSE	Scly	>sp|Q9JLI6|SCLY_MOUSE Selenocysteine lyase OS=Mus musculus GN=Scly PE=1 SV=1;>tr|F7D651|F7D651_MOUSE Selenocysteine lyase (Fragment) OS=Mus musculus GN=Scly PE=3 SV=1;>sp|Q9JLI6-2|SCLY_MOUSE Isoform 2 of Selenocysteine lyase OS=Mus musculus GN=Scly;>tr|F6Z	0.335445	0.915376	1.28938	1.15416	0.923589
tr|D3YYK8|D3YYK8_MOUSE;tr|E9Q6X0|E9Q6X0_MOUSE;sp|Q8R001-2|MARE2_MOUSE;sp|Q8R001|MARE2_MOUSE;tr|Q3TG90|Q3TG90_MOUSE	Mapre2	>tr|D3YYK8|D3YYK8_MOUSE Microtubule-associated protein RP/EB family member 2 (Fragment) OS=Mus musculus GN=Mapre2 PE=1 SV=1;>tr|E9Q6X0|E9Q6X0_MOUSE Microtubule-associated protein RP/EB family member 2 OS=Mus musculus GN=Mapre2 PE=1 SV=1;>sp|Q8R001-2|MARE2_	0.749088	1.18238	1.2038	1.28623	1.10537
sp|Q9D6U8|F162A_MOUSE	Fam162a	>sp|Q9D6U8|F162A_MOUSE Protein FAM162A OS=Mus musculus GN=Fam162a PE=2 SV=1	0.891789	1.02014	1.51897		1.14363
sp|P62754|RS6_MOUSE	Rps6	>sp|P62754|RS6_MOUSE 40S ribosomal protein S6 OS=Mus musculus GN=Rps6 PE=1 SV=1	0.478191	1.04589	1.48592	0.723916	0.933479
sp|Q9Z1N5|DX39B_MOUSE;sp|Q8VDW0|DX39A_MOUSE;tr|G3UXI6|G3UXI6_MOUSE;sp|Q8VDW0-2|DX39A_MOUSE;tr|D6RHT5|D6RHT5_MOUSE	Ddx39b	>sp|Q9Z1N5|DX39B_MOUSE Spliceosome RNA helicase Ddx39b OS=Mus musculus GN=Ddx39b PE=1 SV=1;>sp|Q8VDW0|DX39A_MOUSE ATP-dependent RNA helicase DDX39A OS=Mus musculus GN=Ddx39a PE=2 SV=1	0.453137	0.931152	1.35529	0.972397	0.927993
tr|Q6TA13|Q6TA13_MOUSE;tr|E9QAN4|E9QAN4_MOUSE;sp|P33173|KIF1A_MOUSE;tr|E9Q9G6|E9Q9G6_MOUSE	Kif1a	>tr|Q6TA13|Q6TA13_MOUSE Kinesin-like protein KIF1A OS=Mus musculus GN=Kif1a PE=2 SV=1;>tr|E9QAN4|E9QAN4_MOUSE Kinesin-like protein KIF1A OS=Mus musculus GN=Kif1a PE=3 SV=1;>sp|P33173|KIF1A_MOUSE Kinesin-like protein KIF1A OS=Mus musculus GN=Kif1a PE=1 SV=2	0.697392	3.33131		1.09954	1.70941
tr|D3YUZ8|D3YUZ8_MOUSE;sp|Q91XM9-3|DLG2_MOUSE;sp|Q91XM9-6|DLG2_MOUSE;sp|Q91XM9|DLG2_MOUSE;sp|Q91XM9-2|DLG2_MOUSE;sp|Q91XM9-4|DLG2_MOUSE;sp|Q91XM9-7|DLG2_MOUSE;sp|Q91XM9-8|DLG2_MOUSE;tr|E9Q2L2|E9Q2L2_MOUSE;tr|D3YWU0|D3YWU0_MOUSE;sp|Q91XM9-5|DLG2_MOUSE	Dlg2	>tr|D3YUZ8|D3YUZ8_MOUSE Disks large homolog 2 OS=Mus musculus GN=Dlg2 PE=1 SV=1;>sp|Q91XM9-3|DLG2_MOUSE Isoform 3 of Disks large homolog 2 OS=Mus musculus GN=Dlg2;>sp|Q91XM9-6|DLG2_MOUSE Isoform 6 of Disks large homolog 2 OS=Mus musculus GN=Dlg2;>sp|Q91XM9	0.779449	0.996252	2.41167	1.00152	1.29722
sp|Q99MK8|ARBK1_MOUSE;tr|Q7TS64|Q7TS64_MOUSE;tr|E9PW16|E9PW16_MOUSE;tr|F6QY34|F6QY34_MOUSE;sp|Q3UYH7|ARBK2_MOUSE;tr|F7AEX1|F7AEX1_MOUSE;tr|F6Y9P3|F6Y9P3_MOUSE	Adrbk1	>sp|Q99MK8|ARBK1_MOUSE Beta-adrenergic receptor kinase 1 OS=Mus musculus GN=Adrbk1 PE=1 SV=2;>tr|Q7TS64|Q7TS64_MOUSE Adrenergic receptor kinase, beta 1 OS=Mus musculus GN=Adrbk1 PE=1 SV=1	0.45877	2.20972	2.31183	1.113	1.52333
sp|Q9R0P3|ESTD_MOUSE;tr|H3BKH6|H3BKH6_MOUSE;tr|H3BJP2|H3BJP2_MOUSE;tr|H3BLJ9|H3BLJ9_MOUSE;tr|H3BJL6|H3BJL6_MOUSE;tr|H3BK43|H3BK43_MOUSE;tr|H3BJC6|H3BJC6_MOUSE;tr|H3BL99|H3BL99_MOUSE	Esd	>sp|Q9R0P3|ESTD_MOUSE S-formylglutathione hydrolase OS=Mus musculus GN=Esd PE=1 SV=1;>tr|H3BKH6|H3BKH6_MOUSE S-formylglutathione hydrolase OS=Mus musculus GN=Esd PE=1 SV=1;>tr|H3BJP2|H3BJP2_MOUSE S-formylglutathione hydrolase (Fragment) OS=Mus musculus GN=	0.746699	1.11188	1.57094	1.12672	1.13906
sp|Q9JM52|MINK1_MOUSE;tr|G3X9G2|G3X9G2_MOUSE;sp|Q9JM52-3|MINK1_MOUSE;sp|Q9JM52-2|MINK1_MOUSE;tr|Q5SXG1|Q5SXG1_MOUSE;tr|Q5SXG3|Q5SXG3_MOUSE;tr|F7AMS7|F7AMS7_MOUSE;tr|J3QM71|J3QM71_MOUSE	Mink1	>sp|Q9JM52|MINK1_MOUSE Misshapen-like kinase 1 OS=Mus musculus GN=Mink1 PE=1 SV=3;>tr|G3X9G2|G3X9G2_MOUSE Misshapen-like kinase 1 OS=Mus musculus GN=Mink1 PE=1 SV=1;>sp|Q9JM52-3|MINK1_MOUSE Isoform 3 of Misshapen-like kinase 1 OS=Mus musculus GN=Mink1;>sp|	0.615462	1.69166		2.01909	1.44207
sp|Q8BHZ0|FA49A_MOUSE	Fam49a	>sp|Q8BHZ0|FA49A_MOUSE Protein FAM49A OS=Mus musculus GN=Fam49a PE=2 SV=1	0.771891	1.42243	2.14144	0.792453	1.28205
sp|P07901|HS90A_MOUSE;tr|B7ZC50|B7ZC50_MOUSE;tr|A2A6A2|A2A6A2_MOUSE;tr|B7ZC49|B7ZC49_MOUSE	Hsp90aa1	>sp|P07901|HS90A_MOUSE Heat shock protein HSP 90-alpha OS=Mus musculus GN=Hsp90aa1 PE=1 SV=4	0.697256	1.29916	1.70176	1.04414	1.18558
sp|E9Q8I9|FRY_MOUSE;sp|E9Q8I9-2|FRY_MOUSE;sp|E9Q8I9-3|FRY_MOUSE	Fry	>sp|E9Q8I9|FRY_MOUSE Protein furry homolog OS=Mus musculus GN=Fry PE=1 SV=1;>sp|E9Q8I9-2|FRY_MOUSE Isoform 2 of Protein furry homolog OS=Mus musculus GN=Fry	0.757211	4.2226		0.927155	1.96899
sp|Q9WVA4|TAGL2_MOUSE	Tagln2	>sp|Q9WVA4|TAGL2_MOUSE Transgelin-2 OS=Mus musculus GN=Tagln2 PE=1 SV=4	0.579772	0.956598	1.18158		0.905985
tr|Q5SQB0|Q5SQB0_MOUSE;sp|Q61937|NPM_MOUSE;tr|Q9DAY9|Q9DAY9_MOUSE;tr|Q5SQB5|Q5SQB5_MOUSE;tr|E9Q5T3|E9Q5T3_MOUSE	Npm1	>tr|Q5SQB0|Q5SQB0_MOUSE Nucleophosmin OS=Mus musculus GN=Npm1 PE=1 SV=1;>sp|Q61937|NPM_MOUSE Nucleophosmin OS=Mus musculus GN=Npm1 PE=1 SV=1;>tr|Q9DAY9|Q9DAY9_MOUSE Nucleophosmin OS=Mus musculus GN=Npm1 PE=1 SV=1;>tr|Q5SQB5|Q5SQB5_MOUSE Nucleophosmin OS=Mu	0.434561		1.35931	0.871984	0.888618
sp|P63087-2|PP1G_MOUSE;sp|P63087|PP1G_MOUSE	Ppp1cc	>sp|P63087-2|PP1G_MOUSE Isoform Gamma-2 of Serine/threonine-protein phosphatase PP1-gamma catalytic subunit OS=Mus musculus GN=Ppp1cc;>sp|P63087|PP1G_MOUSE Serine/threonine-protein phosphatase PP1-gamma catalytic subunit OS=Mus musculus GN=Ppp1cc PE=1 SV=1	0.671852	2.29065		1.31758	1.4267
sp|Q60900|ELAV3_MOUSE;sp|Q60900-2|ELAV3_MOUSE	Elavl3	>sp|Q60900|ELAV3_MOUSE ELAV-like protein 3 OS=Mus musculus GN=Elavl3 PE=1 SV=1;>sp|Q60900-2|ELAV3_MOUSE Isoform HuC-S of ELAV-like protein 3 OS=Mus musculus GN=Elavl3	0.458871	2.34742	3.0019		1.93606
tr|D3Z0A2|D3Z0A2_MOUSE;sp|Q9JIF0-3|ANM1_MOUSE;sp|Q9JIF0-2|ANM1_MOUSE;sp|Q9JIF0|ANM1_MOUSE;tr|F8WH01|F8WH01_MOUSE;tr|D3Z3N0|D3Z3N0_MOUSE	Prmt1	>tr|D3Z0A2|D3Z0A2_MOUSE Protein arginine N-methyltransferase 1 OS=Mus musculus GN=Prmt1 PE=1 SV=1;>sp|Q9JIF0-3|ANM1_MOUSE Isoform 3 of Protein arginine N-methyltransferase 1 OS=Mus musculus GN=Prmt1;>sp|Q9JIF0-2|ANM1_MOUSE Isoform 2 of Protein arginine N-m	0.634708	1.35907	1.88552	1.09128	1.24265
sp|Q9DCS9|NDUBA_MOUSE;tr|D3YUK4|D3YUK4_MOUSE	Ndufb10	>sp|Q9DCS9|NDUBA_MOUSE NADH dehydrogenase [ubiquinone] 1 beta subcomplex subunit 10 OS=Mus musculus GN=Ndufb10 PE=1 SV=3;>tr|D3YUK4|D3YUK4_MOUSE NADH dehydrogenase [ubiquinone] 1 beta subcomplex subunit 10 (Fragment) OS=Mus musculus GN=Ndufb10 PE=4 SV=1	0.614609	1.6434	1.84292	1.00777	1.27718
sp|Q3UVK0|ERMP1_MOUSE;tr|G8JL46|G8JL46_MOUSE;sp|Q3UVK0-2|ERMP1_MOUSE;tr|F6TQS9|F6TQS9_MOUSE	Ermp1	>sp|Q3UVK0|ERMP1_MOUSE Endoplasmic reticulum metallopeptidase 1 OS=Mus musculus GN=Ermp1 PE=2 SV=2	1.12885	0.784383		1.84755	1.25359
sp|O09111|NDUBB_MOUSE	Ndufb11	>sp|O09111|NDUBB_MOUSE NADH dehydrogenase [ubiquinone] 1 beta subcomplex subunit 11, mitochondrial OS=Mus musculus GN=Ndufb11 PE=1 SV=2	0.667869	1.4473	1.94446		1.35321
sp|P23506|PIMT_MOUSE;sp|P23506-2|PIMT_MOUSE;tr|F7D432|F7D432_MOUSE;tr|E9PWE0|E9PWE0_MOUSE;tr|E0CYV0|E0CYV0_MOUSE;tr|F6V9F1|F6V9F1_MOUSE;tr|F6TXE3|F6TXE3_MOUSE	Pcmt1	>sp|P23506|PIMT_MOUSE Protein-L-isoaspartate(D-aspartate) O-methyltransferase OS=Mus musculus GN=Pcmt1 PE=1 SV=3;>sp|P23506-2|PIMT_MOUSE Isoform 2 of Protein-L-isoaspartate(D-aspartate) O-methyltransferase OS=Mus musculus GN=Pcmt1;>tr|F7D432|F7D432_MOUSE P	0.613375	1.71029	1.78579	1.00173	1.2778
sp|Q5SUR0|PUR4_MOUSE;tr|F6RUL9|F6RUL9_MOUSE;tr|G3UY86|G3UY86_MOUSE	Pfas	>sp|Q5SUR0|PUR4_MOUSE Phosphoribosylformylglycinamidine synthase OS=Mus musculus GN=Pfas PE=2 SV=1	0.515502	1.14451		1.03287	0.897626
tr|Q8K1M3|Q8K1M3_MOUSE;sp|P12367|KAP2_MOUSE	Prkar2a	>tr|Q8K1M3|Q8K1M3_MOUSE Protein kinase, cAMP dependent regulatory, type II alpha OS=Mus musculus GN=Prkar2a PE=1 SV=1;>sp|P12367|KAP2_MOUSE cAMP-dependent protein kinase type II-alpha regulatory subunit OS=Mus musculus GN=Prkar2a PE=1 SV=2	0.545261	1.09553	0.91538	1.18438	0.935137
sp|Q9CZ13|QCR1_MOUSE	Uqcrc1	>sp|Q9CZ13|QCR1_MOUSE Cytochrome b-c1 complex subunit 1, mitochondrial OS=Mus musculus GN=Uqcrc1 PE=1 SV=2	0.653198	1.49244	1.7026	1.02844	1.21917
sp|Q922B2|SYDC_MOUSE;tr|Q8BJY7|Q8BJY7_MOUSE	Dars	>sp|Q922B2|SYDC_MOUSE Aspartate--tRNA ligase, cytoplasmic OS=Mus musculus GN=Dars PE=2 SV=2	0.766888	1.03657	1.74056	1.09938	1.16085
sp|Q99LC3|NDUAA_MOUSE	Ndufa10	>sp|Q99LC3|NDUAA_MOUSE NADH dehydrogenase [ubiquinone] 1 alpha subcomplex subunit 10, mitochondrial OS=Mus musculus GN=Ndufa10 PE=1 SV=1	0.595175	1.5696	1.88116	1.06864	1.27865
sp|Q00493|CBPE_MOUSE	Cpe	>sp|Q00493|CBPE_MOUSE Carboxypeptidase E OS=Mus musculus GN=Cpe PE=1 SV=2	0.681495	1.40726	2.62725	0.836055	1.38801
sp|Q9CR16|PPID_MOUSE	Ppid	>sp|Q9CR16|PPID_MOUSE Peptidyl-prolyl cis-trans isomerase D OS=Mus musculus GN=Ppid PE=1 SV=3	0.625645	1.44888	1.66518	1.12879	1.21712
sp|P62821|RAB1A_MOUSE;tr|Q5SW88|Q5SW88_MOUSE;tr|Q5SW87|Q5SW87_MOUSE;tr|Q5SW86|Q5SW86_MOUSE;tr|Q3TYH2|Q3TYH2_MOUSE;sp|Q8K386|RAB15_MOUSE	Rab1A	>sp|P62821|RAB1A_MOUSE Ras-related protein Rab-1A OS=Mus musculus GN=Rab1A PE=1 SV=3;>tr|Q5SW88|Q5SW88_MOUSE Ras-related protein Rab-1A OS=Mus musculus GN=Rab1 PE=3 SV=1;>tr|Q5SW87|Q5SW87_MOUSE Ras-related protein Rab-1A OS=Mus musculus GN=Rab1 PE=4 SV=1	0.650373	1.33096	1.83882	1.07538	1.22388
sp|Q61699-2|HS105_MOUSE;sp|Q61699|HS105_MOUSE;tr|E9Q0U7|E9Q0U7_MOUSE;tr|D3Z027|D3Z027_MOUSE;tr|D3Z3I9|D3Z3I9_MOUSE	Hsph1	>sp|Q61699-2|HS105_MOUSE Isoform HSP105-beta of Heat shock protein 105 kDa OS=Mus musculus GN=Hsph1;>sp|Q61699|HS105_MOUSE Heat shock protein 105 kDa OS=Mus musculus GN=Hsph1 PE=1 SV=2;>tr|E9Q0U7|E9Q0U7_MOUSE Heat shock protein 105 kDa OS=Mus musculus GN=H	0.838322	2.40065		0.950027	1.39633
sp|D3YVF0|AKAP5_MOUSE;tr|H3BIV5|H3BIV5_MOUSE	Akap5	>sp|D3YVF0|AKAP5_MOUSE A-kinase anchor protein 5 OS=Mus musculus GN=Akap5 PE=1 SV=2;>tr|H3BIV5|H3BIV5_MOUSE A-kinase anchor protein 5 OS=Mus musculus GN=Akap5 PE=4 SV=1	0.500214	1.04566		1.14576	0.897209
sp|P42125|ECI1_MOUSE	Eci1	>sp|P42125|ECI1_MOUSE Enoyl-CoA delta isomerase 1, mitochondrial OS=Mus musculus GN=Eci1 PE=1 SV=2	0.829589	1.0469	1.29958	1.11397	1.07251
sp|Q8BUK6|HOOK3_MOUSE;tr|F6W1A2|F6W1A2_MOUSE	Hook3	>sp|Q8BUK6|HOOK3_MOUSE Protein Hook homolog 3 OS=Mus musculus GN=Hook3 PE=1 SV=2	0.46204	1.41872	0.885225	0.972616	0.934651
tr|Q9DCC5|Q9DCC5_MOUSE;sp|P23198|CBX3_MOUSE;tr|D3Z1A9|D3Z1A9_MOUSE;tr|D3Z313|D3Z313_MOUSE	Cbx3	>tr|Q9DCC5|Q9DCC5_MOUSE Cbx3 protein OS=Mus musculus GN=Cbx3 PE=1 SV=1;>sp|P23198|CBX3_MOUSE Chromobox protein homolog 3 OS=Mus musculus GN=Cbx3 PE=1 SV=2	0.687869	1.69172	1.98774	0.821514	1.29721
sp|Q8K3J1|NDUS8_MOUSE	Ndufs8	>sp|Q8K3J1|NDUS8_MOUSE NADH dehydrogenase [ubiquinone] iron-sulfur protein 8, mitochondrial OS=Mus musculus GN=Ndufs8 PE=1 SV=1	0.655239	1.4971	1.89957	0.957538	1.25236
sp|Q80U28-15|MADD_MOUSE;tr|A2AGR0|A2AGR0_MOUSE;sp|Q80U28|MADD_MOUSE;sp|Q80U28-3|MADD_MOUSE;sp|Q80U28-2|MADD_MOUSE;sp|Q80U28-4|MADD_MOUSE;tr|A2AGR1|A2AGR1_MOUSE;sp|Q80U28-7|MADD_MOUSE;sp|Q80U28-8|MADD_MOUSE;sp|Q80U28-11|MADD_MOUSE;sp|Q80U28-6|MADD_MOUSE;sp|Q80U28-5|MADD_MOUSE;sp|Q80U28-9|MADD_MOUSE;sp|Q80U28-10|MADD_MOUSE;tr|A6PWP8|A6PWP8_MOUSE;sp|Q80U28-13|MADD_MOUSE;sp|Q80U28-12|MADD_MOUSE;tr|A6…	Madd	>sp|Q80U28-15|MADD_MOUSE Isoform 15 of MAP kinase-activating death domain protein OS=Mus musculus GN=Madd;>tr|A2AGR0|A2AGR0_MOUSE MAP kinase-activating death domain protein OS=Mus musculus GN=Madd PE=1 SV=1;>sp|Q80U28|MADD_MOUSE MAP kinase-activating death	0.701446	1.99179		1.28535	1.32619
tr|E9Q4K7|E9Q4K7_MOUSE;tr|F8VQ75|F8VQ75_MOUSE;sp|Q9EQW7|KI13A_MOUSE	Kif13b	>tr|E9Q4K7|E9Q4K7_MOUSE Protein Kif13b OS=Mus musculus GN=Kif13b PE=1 SV=1	0.960079	2.85542		0.789776	1.53509
sp|Q9D0M3-2|CY1_MOUSE;sp|Q9D0M3|CY1_MOUSE	Cyc1	>sp|Q9D0M3-2|CY1_MOUSE Isoform 2 of Cytochrome c1, heme protein, mitochondrial OS=Mus musculus GN=Cyc1;>sp|Q9D0M3|CY1_MOUSE Cytochrome c1, heme protein, mitochondrial OS=Mus musculus GN=Cyc1 PE=1 SV=1	0.718506	1.44629	1.65466	0.931014	1.18762
sp|Q61191|HCFC1_MOUSE;tr|B1AUX2|B1AUX2_MOUSE;tr|F6SJS2|F6SJS2_MOUSE;tr|F6T088|F6T088_MOUSE;tr|G5E837|G5E837_MOUSE	Hcfc1	>sp|Q61191|HCFC1_MOUSE Host cell factor 1 OS=Mus musculus GN=Hcfc1 PE=1 SV=2;>tr|B1AUX2|B1AUX2_MOUSE Host cell factor 1 OS=Mus musculus GN=Hcfc1 PE=1 SV=1	0.435501	1.10892		1.12857	0.890997
sp|Q64010|CRK_MOUSE	Crk	>sp|Q64010|CRK_MOUSE Adapter molecule crk OS=Mus musculus GN=Crk PE=1 SV=1	0.65742	1.45043	1.72258	1.02117	1.2129
sp|Q8JZQ9|EIF3B_MOUSE	Eif3b	>sp|Q8JZQ9|EIF3B_MOUSE Eukaryotic translation initiation factor 3 subunit B OS=Mus musculus GN=Eif3b PE=1 SV=1	0.731858	1.10826		0.973879	0.937998
sp|Q9DAR7|DCPS_MOUSE;tr|Q3TBW9|Q3TBW9_MOUSE;tr|D6RFQ0|D6RFQ0_MOUSE	Dcps	>sp|Q9DAR7|DCPS_MOUSE m7GpppX diphosphatase OS=Mus musculus GN=Dcps PE=1 SV=1;>tr|Q3TBW9|Q3TBW9_MOUSE m7GpppX diphosphatase OS=Mus musculus GN=Dcps PE=1 SV=1	0.504479	1.06497	1.29893	0.876066	0.936112
sp|Q5SRX1-2|TM1L2_MOUSE;sp|Q5SRX1-3|TM1L2_MOUSE;sp|Q5SRX1-4|TM1L2_MOUSE;sp|Q5SRX1|TM1L2_MOUSE;tr|Q5SXA4|Q5SXA4_MOUSE;tr|Q5SXA5|Q5SXA5_MOUSE;sp|Q5SRX1-5|TM1L2_MOUSE;tr|F6RBX1|F6RBX1_MOUSE;tr|F6ZDJ1|F6ZDJ1_MOUSE	Tom1l2	>sp|Q5SRX1-2|TM1L2_MOUSE Isoform 2 of TOM1-like protein 2 OS=Mus musculus GN=Tom1l2;>sp|Q5SRX1-3|TM1L2_MOUSE Isoform 3 of TOM1-like protein 2 OS=Mus musculus GN=Tom1l2;>sp|Q5SRX1-4|TM1L2_MOUSE Isoform 4 of TOM1-like protein 2 OS=Mus musculus GN=Tom1l2;>sp|	0.585094		2.06427	1.76949	1.47295
sp|Q91VW5|GOGA4_MOUSE	Golga4	>sp|Q91VW5|GOGA4_MOUSE Golgin subfamily A member 4 OS=Mus musculus GN=Golga4 PE=1 SV=2	0.856622	2.0287		0.963	1.28278
sp|Q60597|ODO1_MOUSE;sp|Q60597-2|ODO1_MOUSE;tr|Z4YJV4|Z4YJV4_MOUSE;tr|Q5SVY0|Q5SVY0_MOUSE;tr|Q5SVY1|Q5SVY1_MOUSE	Ogdh	>sp|Q60597|ODO1_MOUSE 2-oxoglutarate dehydrogenase, mitochondrial OS=Mus musculus GN=Ogdh PE=1 SV=3;>sp|Q60597-2|ODO1_MOUSE Isoform 2 of 2-oxoglutarate dehydrogenase, mitochondrial OS=Mus musculus GN=Ogdh;>tr|Z4YJV4|Z4YJV4_MOUSE 2-oxoglutarate dehydrogenas	0.511566	1.18613		1.00932	0.902339
sp|P24547|IMDH2_MOUSE	Impdh2	>sp|P24547|IMDH2_MOUSE Inosine-5-monophosphate dehydrogenase 2 OS=Mus musculus GN=Impdh2 PE=1 SV=2	0.433529	1.38458		0.877056	0.898389
sp|Q99JR1|SFXN1_MOUSE	Sfxn1	>sp|Q99JR1|SFXN1_MOUSE Sideroflexin-1 OS=Mus musculus GN=Sfxn1 PE=1 SV=3	0.595551	1.07268	1.11922	0.985823	0.943319
sp|Q99N28|CADM3_MOUSE;tr|K4DI58|K4DI58_MOUSE	Cadm3	>sp|Q99N28|CADM3_MOUSE Cell adhesion molecule 3 OS=Mus musculus GN=Cadm3 PE=1 SV=1;>tr|K4DI58|K4DI58_MOUSE Cell adhesion molecule 3 OS=Mus musculus GN=Cadm3 PE=4 SV=1	0.822355	0.889639		1.13623	0.949408
sp|Q8K0U4|HS12A_MOUSE	Hspa12a	>sp|Q8K0U4|HS12A_MOUSE Heat shock 70 kDa protein 12A OS=Mus musculus GN=Hspa12a PE=1 SV=1	0.638266	1.24203	2.15902	1.06496	1.27607
sp|Q9Z0X4|PDE3A_MOUSE;tr|E9QLQ3|E9QLQ3_MOUSE;sp|Q61409|PDE3B_MOUSE	Pde3a	>sp|Q9Z0X4|PDE3A_MOUSE cGMP-inhibited 3,5-cyclic phosphodiesterase A OS=Mus musculus GN=Pde3a PE=1 SV=1	0.649398	2.49309		1.28944	1.47731
sp|Q99K70|RRAGC_MOUSE;tr|B1AWT2|B1AWT2_MOUSE;sp|Q7TT45|RRAGD_MOUSE;tr|B1AWT3|B1AWT3_MOUSE;tr|B1AWT4|B1AWT4_MOUSE;sp|Q99K70-2|RRAGC_MOUSE	Rragc	>sp|Q99K70|RRAGC_MOUSE Ras-related GTP-binding protein C OS=Mus musculus GN=Rragc PE=1 SV=1;>tr|B1AWT2|B1AWT2_MOUSE Ras-related GTP binding D, isoform CRA_a OS=Mus musculus GN=Rragd PE=4 SV=1;>sp|Q7TT45|RRAGD_MOUSE Ras-related GTP-binding protein D OS=Mus	0.69556	1.10844	1.4462	1.32448	1.14367
sp|Q99020|ROAA_MOUSE;tr|Q80XR6|Q80XR6_MOUSE;tr|Q20BD0|Q20BD0_MOUSE	Hnrnpab	>sp|Q99020|ROAA_MOUSE Heterogeneous nuclear ribonucleoprotein A/B OS=Mus musculus GN=Hnrnpab PE=1 SV=1;>tr|Q80XR6|Q80XR6_MOUSE Heterogeneous nuclear ribonucleoprotein A/B OS=Mus musculus GN=Hnrnpab PE=1 SV=1;>tr|Q20BD0|Q20BD0_MOUSE Heterogeneous nuclear ri	0.491447	1.05376	1.32001	0.883422	0.937159
sp|P49586|PCY1A_MOUSE;tr|D3Z3T5|D3Z3T5_MOUSE;sp|Q811Q9-2|PCY1B_MOUSE;sp|Q811Q9|PCY1B_MOUSE	Pcyt1a	>sp|P49586|PCY1A_MOUSE Choline-phosphate cytidylyltransferase A OS=Mus musculus GN=Pcyt1a PE=1 SV=1;>tr|D3Z3T5|D3Z3T5_MOUSE Choline-phosphate cytidylyltransferase A OS=Mus musculus GN=Pcyt1a PE=4 SV=1	0.661326	0.591972	1.53538	0.992558	0.94531
sp|Q93092|TALDO_MOUSE	Taldo1	>sp|Q93092|TALDO_MOUSE Transaldolase OS=Mus musculus GN=Taldo1 PE=1 SV=2	0.529267	0.961524	1.30712	0.958044	0.938989
sp|Q9CR68|UCRI_MOUSE	Uqcrfs1	>sp|Q9CR68|UCRI_MOUSE Cytochrome b-c1 complex subunit Rieske, mitochondrial OS=Mus musculus GN=Uqcrfs1 PE=1 SV=1	0.653339	1.66811	1.54378	0.996485	1.21543
sp|Q7TMB8|CYFP1_MOUSE;sp|Q7TMB8-2|CYFP1_MOUSE;tr|E9PZS0|E9PZS0_MOUSE;tr|G3UZI5|G3UZI5_MOUSE	Cyfip1	>sp|Q7TMB8|CYFP1_MOUSE Cytoplasmic FMR1-interacting protein 1 OS=Mus musculus GN=Cyfip1 PE=1 SV=1;>sp|Q7TMB8-2|CYFP1_MOUSE Isoform 2 of Cytoplasmic FMR1-interacting protein 1 OS=Mus musculus GN=Cyfip1	0.827269	1.13654		1.4401	1.13463
tr|E9QP99|E9QP99_MOUSE;tr|D3Z0Q8|D3Z0Q8_MOUSE	Golga3	>tr|E9QP99|E9QP99_MOUSE Golgin subfamily A member 3 OS=Mus musculus GN=Golga3 PE=1 SV=1	0.784707	1.48867		1.22334	1.16557
sp|P60904|DNJC5_MOUSE;tr|G5E8T0|G5E8T0_MOUSE;tr|A2AUE1|A2AUE1_MOUSE	Dnajc5	>sp|P60904|DNJC5_MOUSE DnaJ homolog subfamily C member 5 OS=Mus musculus GN=Dnajc5 PE=1 SV=1;>tr|G5E8T0|G5E8T0_MOUSE DnaJ (Hsp40) homolog, subfamily C, member 5, isoform CRA_b OS=Mus musculus GN=Dnajc5 PE=1 SV=1;>tr|A2AUE1|A2AUE1_MOUSE DnaJ homolog subfami	0.673824	0.962462	1.8121	1.42879	1.21929
sp|Q9DCM2|GSTK1_MOUSE	Gstk1	>sp|Q9DCM2|GSTK1_MOUSE Glutathione S-transferase kappa 1 OS=Mus musculus GN=Gstk1 PE=1 SV=3	0.98791	0.763406	1.89205	1.10316	1.18663
sp|Q91V41|RAB14_MOUSE;tr|A2AL34|A2AL34_MOUSE	Rab14	>sp|Q91V41|RAB14_MOUSE Ras-related protein Rab-14 OS=Mus musculus GN=Rab14 PE=1 SV=3;>tr|A2AL34|A2AL34_MOUSE Ras-related protein Rab-14 OS=Mus musculus GN=Rab14 PE=3 SV=1	0.58468	1.47883	2.02896	1.07022	1.29067
sp|Q8K0S0|PHYIP_MOUSE;tr|E0CXJ1|E0CXJ1_MOUSE	Phyhip	>sp|Q8K0S0|PHYIP_MOUSE Phytanoyl-CoA hydroxylase-interacting protein OS=Mus musculus GN=Phyhip PE=1 SV=1;>tr|E0CXJ1|E0CXJ1_MOUSE Phytanoyl-CoA hydroxylase-interacting protein (Fragment) OS=Mus musculus GN=Phyhip PE=4 SV=1	0.165259		15.8793	4.99754	7.01403
sp|P60202|MYPR_MOUSE;sp|P60202-2|MYPR_MOUSE	Plp1	>sp|P60202|MYPR_MOUSE Myelin proteolipid protein OS=Mus musculus GN=Plp1 PE=1 SV=2;>sp|P60202-2|MYPR_MOUSE Isoform DM-20 of Myelin proteolipid protein OS=Mus musculus GN=Plp1	0.962291	1.17637	1.38435	0.830841	1.08846
sp|P61255|RL26_MOUSE;tr|B1ARA3|B1ARA3_MOUSE;tr|B1ARA5|B1ARA5_MOUSE	Rpl26	>sp|P61255|RL26_MOUSE 60S ribosomal protein L26 OS=Mus musculus GN=Rpl26 PE=1 SV=1;>tr|B1ARA3|B1ARA3_MOUSE 60S ribosomal protein L26 (Fragment) OS=Mus musculus GN=Rpl26 PE=4 SV=1;>tr|B1ARA5|B1ARA5_MOUSE 60S ribosomal protein L26 OS=Mus musculus GN=Rpl26 PE		0.963301	1.20314	0.984484	1.05031
tr|A3KGQ6|A3KGQ6_MOUSE;sp|Q9D898|ARP5L_MOUSE	Arpc5l	>tr|A3KGQ6|A3KGQ6_MOUSE Actin-related protein 2/3 complex subunit 5 OS=Mus musculus GN=Arpc5l PE=3 SV=1;>sp|Q9D898|ARP5L_MOUSE Actin-related protein 2/3 complex subunit 5-like protein OS=Mus musculus GN=Arpc5l PE=1 SV=1	0.763253	1.21459	1.62238		1.20007
sp|Q8CBE3|WDR37_MOUSE;tr|H3BJS1|H3BJS1_MOUSE;tr|H3BJR7|H3BJR7_MOUSE;tr|Q05BF4|Q05BF4_MOUSE;tr|H3BK66|H3BK66_MOUSE;tr|H3BJB3|H3BJB3_MOUSE;tr|H3BJR4|H3BJR4_MOUSE;tr|H3BLH1|H3BLH1_MOUSE;tr|H3BJZ0|H3BJZ0_MOUSE;tr|H3BJH4|H3BJH4_MOUSE;tr|H3BKY3|H3BKY3_MOUSE	Wdr37	>sp|Q8CBE3|WDR37_MOUSE WD repeat-containing protein 37 OS=Mus musculus GN=Wdr37 PE=2 SV=1	0.761943	1.37433	1.1366	1.12302	1.09897
sp|Q99JY9|ARP3_MOUSE	Actr3	>sp|Q99JY9|ARP3_MOUSE Actin-related protein 3 OS=Mus musculus GN=Actr3 PE=1 SV=3	0.732755	1.07029	1.2928	1.37402	1.11747
sp|P59999|ARPC4_MOUSE;tr|E9PWA7|E9PWA7_MOUSE	Arpc4	>sp|P59999|ARPC4_MOUSE Actin-related protein 2/3 complex subunit 4 OS=Mus musculus GN=Arpc4 PE=1 SV=3;>tr|E9PWA7|E9PWA7_MOUSE Actin-related protein 2/3 complex subunit 4 OS=Mus musculus GN=Arpc4 PE=4 SV=1	0.756622	1.05599	1.28043	1.31748	1.10263
sp|Q8BX70-3|VP13C_MOUSE;sp|Q8BX70|VP13C_MOUSE;sp|Q8BX70-2|VP13C_MOUSE	Vps13c	>sp|Q8BX70-3|VP13C_MOUSE Isoform 3 of Vacuolar protein sorting-associated protein 13C OS=Mus musculus GN=Vps13c;>sp|Q8BX70|VP13C_MOUSE Vacuolar protein sorting-associated protein 13C OS=Mus musculus GN=Vps13c PE=1 SV=2;>sp|Q8BX70-2|VP13C_MOUSE Isoform 2 of	0.896442	1.4633		1.00302	1.12092
sp|P09671|SODM_MOUSE	Sod2	>sp|P09671|SODM_MOUSE Superoxide dismutase [Mn], mitochondrial OS=Mus musculus GN=Sod2 PE=1 SV=3	0.774701	1.13604	1.52141	1.03361	1.11644
sp|P68037|UB2L3_MOUSE;tr|D3YZS3|D3YZS3_MOUSE	Ube2l3	>sp|P68037|UB2L3_MOUSE Ubiquitin-conjugating enzyme E2 L3 OS=Mus musculus GN=Ube2l3 PE=2 SV=1	0.858187	0.977527	1.8471		1.22761
tr|Q91XH6|Q91XH6_MOUSE;sp|O88384|VTI1B_MOUSE;tr|F6UHS3|F6UHS3_MOUSE;tr|E0CYE5|E0CYE5_MOUSE;tr|F6T4B9|F6T4B9_MOUSE	Vti1b	>tr|Q91XH6|Q91XH6_MOUSE Vesicle transport through interaction with t-SNAREs 1B homolog OS=Mus musculus GN=Vti1b PE=1 SV=1;>sp|O88384|VTI1B_MOUSE Vesicle transport through interaction with t-SNAREs homolog 1B OS=Mus musculus GN=Vti1b PE=1 SV=1;>tr|F6UHS3|F6	0.697734	1.66152	2.39089	0.73433	1.37112
tr|E9Q6Q8|E9Q6Q8_MOUSE;tr|E0CX53|E0CX53_MOUSE;sp|Q8BYJ6|TBCD4_MOUSE;tr|F6SUV7|F6SUV7_MOUSE;sp|Q8BYJ6-2|TBCD4_MOUSE;sp|Q8BYJ6-3|TBCD4_MOUSE;sp|Q8BYJ6-4|TBCD4_MOUSE;tr|H7BX82|H7BX82_MOUSE;sp|Q8BYJ6-5|TBCD4_MOUSE;tr|F6S7E8|F6S7E8_MOUSE	Tbc1d4	>tr|E9Q6Q8|E9Q6Q8_MOUSE TBC1 domain family member 4 OS=Mus musculus GN=Tbc1d4 PE=4 SV=1;>tr|E0CX53|E0CX53_MOUSE TBC1 domain family member 4 OS=Mus musculus GN=Tbc1d4 PE=4 SV=1;>sp|Q8BYJ6|TBCD4_MOUSE TBC1 domain family member 4 OS=Mus musculus GN=Tbc1d4 PE=	0.700022	2.51943		1.12829	1.44925
sp|Q9R0K7|AT2B2_MOUSE;tr|F8WHB1|F8WHB1_MOUSE	Atp2b2	>sp|Q9R0K7|AT2B2_MOUSE Plasma membrane calcium-transporting ATPase 2 OS=Mus musculus GN=Atp2b2 PE=1 SV=2;>tr|F8WHB1|F8WHB1_MOUSE Plasma membrane calcium-transporting ATPase 2 OS=Mus musculus GN=Atp2b2 PE=1 SV=1	0.507843	1.10736		1.10334	0.906181
tr|Q9D091|Q9D091_MOUSE;sp|P08556|RASN_MOUSE	Nras	>tr|Q9D091|Q9D091_MOUSE GTPase NRas OS=Mus musculus GN=Nras PE=2 SV=1;>sp|P08556|RASN_MOUSE GTPase NRas OS=Mus musculus GN=Nras PE=2 SV=1	0.594314	1.03698	1.12271		0.918001
tr|Q8CFR5|Q8CFR5_MOUSE;sp|Q9D2N4-2|DTNA_MOUSE;sp|Q9D2N4|DTNA_MOUSE;sp|Q9D2N4-7|DTNA_MOUSE;sp|Q9D2N4-4|DTNA_MOUSE;sp|Q9D2N4-3|DTNA_MOUSE;sp|Q9D2N4-6|DTNA_MOUSE;sp|Q9D2N4-5|DTNA_MOUSE;tr|G3UYK9|G3UYK9_MOUSE;tr|G3UZJ3|G3UZJ3_MOUSE;tr|G3UXK0|G3UXK0_MOUSE;tr|G3UY34|G3UY34_MOUSE;tr|Q8K0N0|Q8K0N0_MOUSE;tr|Q8C8Z9|Q8C8Z9_MOUSE;tr|G3UZ87|G3UZ87_MOUSE;sp|O70585-2|DTNB_MOUSE;tr|G3UYM7|G3UYM7_MOUSE;sp|O70585|…	Dtna	>tr|Q8CFR5|Q8CFR5_MOUSE Dystrobrevin OS=Mus musculus GN=Dtna PE=2 SV=1;>sp|Q9D2N4-2|DTNA_MOUSE Isoform 2 of Dystrobrevin alpha OS=Mus musculus GN=Dtna;>sp|Q9D2N4|DTNA_MOUSE Dystrobrevin alpha OS=Mus musculus GN=Dtna PE=1 SV=2;>sp|Q9D2N4-7|DTNA_MOUSE Isofor	0.695061		2.32901	1.1753	1.39979
sp|P17426-2|AP2A1_MOUSE;sp|P17426|AP2A1_MOUSE;tr|F6TPX8|F6TPX8_MOUSE;tr|F6VSP9|F6VSP9_MOUSE	Ap2a1	>sp|P17426-2|AP2A1_MOUSE Isoform B of AP-2 complex subunit alpha-1 OS=Mus musculus GN=Ap2a1;>sp|P17426|AP2A1_MOUSE AP-2 complex subunit alpha-1 OS=Mus musculus GN=Ap2a1 PE=1 SV=1	0.605325	1.30429	1.88349	1.16371	1.2392
sp|P52196|THTR_MOUSE	Tst	>sp|P52196|THTR_MOUSE Thiosulfate sulfurtransferase OS=Mus musculus GN=Tst PE=1 SV=3	0.876674	0.934435	1.47351	1.08312	1.09193
sp|Q9JL62|GLTP_MOUSE;tr|D3Z1H9|D3Z1H9_MOUSE;tr|D3Z1H8|D3Z1H8_MOUSE	Gltp	>sp|Q9JL62|GLTP_MOUSE Glycolipid transfer protein OS=Mus musculus GN=Gltp PE=2 SV=3;>tr|D3Z1H9|D3Z1H9_MOUSE Glycolipid transfer protein OS=Mus musculus GN=Gltp PE=4 SV=1;>tr|D3Z1H8|D3Z1H8_MOUSE Glycolipid transfer protein OS=Mus musculus GN=Gltp PE=4 SV=1	0.736655	1.31508	1.56697		1.20623
sp|P62774|MTPN_MOUSE	Mtpn	>sp|P62774|MTPN_MOUSE Myotrophin OS=Mus musculus GN=Mtpn PE=1 SV=2	0.759561	1.17899	1.72093		1.21983
sp|P46935|NEDD4_MOUSE;tr|Q3V335|Q3V335_MOUSE;tr|V9GWV8|V9GWV8_MOUSE;tr|V9GXK3|V9GXK3_MOUSE;tr|V9GXS6|V9GXS6_MOUSE	Nedd4	>sp|P46935|NEDD4_MOUSE E3 ubiquitin-protein ligase NEDD4 OS=Mus musculus GN=Nedd4 PE=1 SV=3	0.608418	3.91374		1.14136	1.88784
sp|Q8VI75|IPO4_MOUSE;tr|Q5U4C5|Q5U4C5_MOUSE;tr|D6RES6|D6RES6_MOUSE	Ipo4	>sp|Q8VI75|IPO4_MOUSE Importin-4 OS=Mus musculus GN=Ipo4 PE=1 SV=1;>tr|Q5U4C5|Q5U4C5_MOUSE Importin-4 OS=Mus musculus GN=Ipo4 PE=2 SV=1	0.586844	3.07145		1.32462	1.66097
sp|Q922Q1|MARC2_MOUSE;tr|F6UB20|F6UB20_MOUSE;tr|F7DFG6|F7DFG6_MOUSE;tr|E0CZH6|E0CZH6_MOUSE	Marc2	>sp|Q922Q1|MARC2_MOUSE Mitochondrial amidoxime reducing component 2 OS=Mus musculus GN=Marc2 PE=1 SV=1;>tr|F6UB20|F6UB20_MOUSE Mitochondrial amidoxime reducing component 2 (Fragment) OS=Mus musculus GN=Marc2 PE=1 SV=1	0.641689	0.989835	1.68642	1.56222	1.22004
sp|Q9CPV4|GLOD4_MOUSE;sp|Q9CPV4-3|GLOD4_MOUSE;tr|E9Q197|E9Q197_MOUSE;sp|Q9CPV4-2|GLOD4_MOUSE;tr|F6ZTG3|F6ZTG3_MOUSE;tr|E9Q055|E9Q055_MOUSE;tr|E9Q2R6|E9Q2R6_MOUSE;tr|F7BB55|F7BB55_MOUSE	Glod4	>sp|Q9CPV4|GLOD4_MOUSE Glyoxalase domain-containing protein 4 OS=Mus musculus GN=Glod4 PE=1 SV=1;>sp|Q9CPV4-3|GLOD4_MOUSE Isoform 3 of Glyoxalase domain-containing protein 4 OS=Mus musculus GN=Glod4;>tr|E9Q197|E9Q197_MOUSE Glyoxalase domain-containing prot	0.721009	1.12711	1.63809	1.10354	1.14744
tr|Q5XJF6|Q5XJF6_MOUSE;sp|P53026|RL10A_MOUSE;tr|D6RE43|D6RE43_MOUSE	Rpl10a	>tr|Q5XJF6|Q5XJF6_MOUSE Ribosomal protein OS=Mus musculus GN=Rpl10a PE=1 SV=1;>sp|P53026|RL10A_MOUSE 60S ribosomal protein L10a OS=Mus musculus GN=Rpl10a PE=1 SV=3	0.578364	0.882784	1.34439	0.977659	0.945799
sp|Q9ERS2|NDUAD_MOUSE	Ndufa13	>sp|Q9ERS2|NDUAD_MOUSE NADH dehydrogenase [ubiquinone] 1 alpha subcomplex subunit 13 OS=Mus musculus GN=Ndufa13 PE=1 SV=3	0.640706	1.60809	1.73281		1.3272
sp|Q9R0Y5|KAD1_MOUSE;sp|Q9R0Y5-2|KAD1_MOUSE;tr|Z4YN97|Z4YN97_MOUSE	Ak1	>sp|Q9R0Y5|KAD1_MOUSE Adenylate kinase isoenzyme 1 OS=Mus musculus GN=Ak1 PE=1 SV=1;>sp|Q9R0Y5-2|KAD1_MOUSE Isoform 2 of Adenylate kinase isoenzyme 1 OS=Mus musculus GN=Ak1	0.665106	1.23066	1.59943	1.16485	1.16501
sp|Q02053|UBA1_MOUSE	Uba1	>sp|Q02053|UBA1_MOUSE Ubiquitin-like modifier-activating enzyme 1 OS=Mus musculus GN=Uba1 PE=1 SV=1	0.669626	1.2516	1.80384	1.05801	1.19577
sp|P60229|EIF3E_MOUSE	Eif3e	>sp|P60229|EIF3E_MOUSE Eukaryotic translation initiation factor 3 subunit E OS=Mus musculus GN=Eif3e PE=1 SV=1	0.576566	1.8063	1.73474	1.02099	1.28465
sp|P60335|PCBP1_MOUSE;sp|P57724|PCBP4_MOUSE	Pcbp1	>sp|P60335|PCBP1_MOUSE Poly(rC)-binding protein 1 OS=Mus musculus GN=Pcbp1 PE=1 SV=1	0.482145	1.68676	2.53603	1.08976	1.44867
sp|P54775|PRS6B_MOUSE	Psmc4	>sp|P54775|PRS6B_MOUSE 26S protease regulatory subunit 6B OS=Mus musculus GN=Psmc4 PE=1 SV=2	0.870238	1.07022	1.56913	0.925075	1.10867
sp|Q8VDM6-2|HNRL1_MOUSE;sp|Q8VDM6|HNRL1_MOUSE;sp|Q8VDM6-3|HNRL1_MOUSE	Hnrnpul1	>sp|Q8VDM6-2|HNRL1_MOUSE Isoform 2 of Heterogeneous nuclear ribonucleoprotein U-like protein 1 OS=Mus musculus GN=Hnrnpul1;>sp|Q8VDM6|HNRL1_MOUSE Heterogeneous nuclear ribonucleoprotein U-like protein 1 OS=Mus musculus GN=Hnrnpul1 PE=1 SV=1	0.440009	1.27201		1.00154	0.904519
tr|F8VPN4|F8VPN4_MOUSE;tr|F6XXE6|F6XXE6_MOUSE;tr|E0CYU6|E0CYU6_MOUSE;tr|E0CX86|E0CX86_MOUSE;tr|F7CSZ6|F7CSZ6_MOUSE	Agl	>tr|F8VPN4|F8VPN4_MOUSE Protein Agl OS=Mus musculus GN=Agl PE=4 SV=1;>tr|F6XXE6|F6XXE6_MOUSE Protein Agl (Fragment) OS=Mus musculus GN=Agl PE=4 SV=1	0.913654	1.03374		1.24194	1.06311
sp|Q9D0J8|PTMS_MOUSE	Ptms	>sp|Q9D0J8|PTMS_MOUSE Parathymosin OS=Mus musculus GN=Ptms PE=1 SV=3	0.546835		1.11839	1.07866	0.914629
sp|Q8BIJ6|SYIM_MOUSE;tr|E9PWN2|E9PWN2_MOUSE;tr|E9PWN3|E9PWN3_MOUSE	Iars2	>sp|Q8BIJ6|SYIM_MOUSE Isoleucine--tRNA ligase, mitochondrial OS=Mus musculus GN=Iars2 PE=1 SV=1;>tr|E9PWN2|E9PWN2_MOUSE Isoleucine--tRNA ligase, mitochondrial OS=Mus musculus GN=Iars2 PE=1 SV=1;>tr|E9PWN3|E9PWN3_MOUSE Isoleucine--tRNA ligase, mitochondrial	0.63369	1.05959		1.08794	0.927073
sp|Q91WD5|NDUS2_MOUSE;tr|D3YXT0|D3YXT0_MOUSE;tr|F6RJ83|F6RJ83_MOUSE	Ndufs2	>sp|Q91WD5|NDUS2_MOUSE NADH dehydrogenase [ubiquinone] iron-sulfur protein 2, mitochondrial OS=Mus musculus GN=Ndufs2 PE=1 SV=1;>tr|D3YXT0|D3YXT0_MOUSE NADH dehydrogenase [ubiquinone] iron-sulfur protein 2, mitochondrial OS=Mus musculus GN=Ndufs2 PE=1 SV=1	0.571351	1.58695	2.01112	1.02193	1.29784
tr|D3YVU0|D3YVU0_MOUSE;sp|P62069|UBP46_MOUSE	Usp46	>tr|D3YVU0|D3YVU0_MOUSE Ubiquitin carboxyl-terminal hydrolase 46 OS=Mus musculus GN=Usp46 PE=4 SV=1;>sp|P62069|UBP46_MOUSE Ubiquitin carboxyl-terminal hydrolase 46 OS=Mus musculus GN=Usp46 PE=1 SV=1	1.08475		2.32341	0.727129	1.37843
tr|G5E920|G5E920_MOUSE;sp|O54879|HMGB3_MOUSE;tr|A2AP78|A2AP78_MOUSE	Gm6104	>tr|G5E920|G5E920_MOUSE MCG114640 OS=Mus musculus GN=Gm6104 PE=4 SV=1;>sp|O54879|HMGB3_MOUSE High mobility group protein B3 OS=Mus musculus GN=Hmgb3 PE=2 SV=3;>tr|A2AP78|A2AP78_MOUSE High mobility group protein B3 (Fragment) OS=Mus musculus GN=Hmgb3 PE=4 S	0.456808	1.07357	1.41649	0.838037	0.946228
sp|Q6ZWX6|IF2A_MOUSE	Eif2s1	>sp|Q6ZWX6|IF2A_MOUSE Eukaryotic translation initiation factor 2 subunit 1 OS=Mus musculus GN=Eif2s1 PE=1 SV=3	0.635866	1.31171	1.69324	1.12477	1.1914
tr|A2AMW0|A2AMW0_MOUSE;sp|P47757-2|CAPZB_MOUSE;sp|P47757-4|CAPZB_MOUSE;tr|F7CAZ6|F7CAZ6_MOUSE;tr|F6YHZ8|F6YHZ8_MOUSE	Capzb	>tr|A2AMW0|A2AMW0_MOUSE Capping protein (Actin filament) muscle Z-line, beta, isoform CRA_a OS=Mus musculus GN=Capzb PE=1 SV=1;>sp|P47757-2|CAPZB_MOUSE Isoform 2 of F-actin-capping protein subunit beta OS=Mus musculus GN=Capzb;>sp|P47757-4|CAPZB_MOUSE Isof	0.71662	1.35973	1.60302	0.956971	1.15909
sp|P46096|SYT1_MOUSE;tr|D3Z7R4|D3Z7R4_MOUSE	Syt1	>sp|P46096|SYT1_MOUSE Synaptotagmin-1 OS=Mus musculus GN=Syt1 PE=1 SV=1	0.688485	1.35936	1.33591	1.13953	1.13082
sp|Q61206|PA1B2_MOUSE	Pafah1b2	>sp|Q61206|PA1B2_MOUSE Platelet-activating factor acetylhydrolase IB subunit beta OS=Mus musculus GN=Pafah1b2 PE=1 SV=2	0.633858	1.37835	1.53241	1.15555	1.17504
sp|P05202|AATM_MOUSE	Got2	>sp|P05202|AATM_MOUSE Aspartate aminotransferase, mitochondrial OS=Mus musculus GN=Got2 PE=1 SV=1	0.777395	1.20712	1.46453	0.98298	1.10801
sp|Q8K0D5|EFGM_MOUSE;tr|E0CXN8|E0CXN8_MOUSE	Gfm1	>sp|Q8K0D5|EFGM_MOUSE Elongation factor G, mitochondrial OS=Mus musculus GN=Gfm1 PE=2 SV=1;>tr|E0CXN8|E0CXN8_MOUSE Elongation factor G, mitochondrial OS=Mus musculus GN=Gfm1 PE=4 SV=1	0.827334	2.06896	1.54515	0.672712	1.27854
sp|Q6ZPE2|MTMR5_MOUSE;sp|Q6ZPE2-2|MTMR5_MOUSE;tr|D6RG52|D6RG52_MOUSE;tr|H3BKD9|H3BKD9_MOUSE;tr|F7AWK3|F7AWK3_MOUSE;tr|F6S251|F6S251_MOUSE	Sbf1	>sp|Q6ZPE2|MTMR5_MOUSE Myotubularin-related protein 5 OS=Mus musculus GN=Sbf1 PE=1 SV=2;>sp|Q6ZPE2-2|MTMR5_MOUSE Isoform 2 of Myotubularin-related protein 5 OS=Mus musculus GN=Sbf1	0.782671	1.60405		1.13883	1.17519
sp|P17809|GTR1_MOUSE	Slc2a1	>sp|P17809|GTR1_MOUSE Solute carrier family 2, facilitated glucose transporter member 1 OS=Mus musculus GN=Slc2a1 PE=1 SV=4	0.766325	2.22958	1.01289	0.960423	1.24231
sp|O54829|RGS7_MOUSE;tr|B1B1E4|B1B1E4_MOUSE	Rgs7	>sp|O54829|RGS7_MOUSE Regulator of G-protein signaling 7 OS=Mus musculus GN=Rgs7 PE=1 SV=2	0.477428	1.26601		0.99741	0.913614
sp|P62315|SMD1_MOUSE	Snrpd1	>sp|P62315|SMD1_MOUSE Small nuclear ribonucleoprotein Sm D1 OS=Mus musculus GN=Snrpd1 PE=2 SV=1	0.520091	0.999908	1.23064		0.916879
sp|Q810U3|NFASC_MOUSE	Nfasc	>sp|Q810U3|NFASC_MOUSE Neurofascin OS=Mus musculus GN=Nfasc PE=1 SV=1	0.856769	1.61977		1.00174	1.15943
sp|P84091|AP2M1_MOUSE;tr|Q3TWV4|Q3TWV4_MOUSE	Ap2m1	>sp|P84091|AP2M1_MOUSE AP-2 complex subunit mu OS=Mus musculus GN=Ap2m1 PE=1 SV=1;>tr|Q3TWV4|Q3TWV4_MOUSE AP-2 complex subunit mu OS=Mus musculus GN=Ap2m1 PE=2 SV=1	0.627465	1.28966	1.72056	1.139	1.19417
sp|Q8K1Z0|COQ9_MOUSE;tr|F6SFF5|F6SFF5_MOUSE	Coq9	>sp|Q8K1Z0|COQ9_MOUSE Ubiquinone biosynthesis protein COQ9, mitochondrial OS=Mus musculus GN=Coq9 PE=1 SV=1;>tr|F6SFF5|F6SFF5_MOUSE Ubiquinone biosynthesis protein COQ9, mitochondrial (Fragment) OS=Mus musculus GN=Coq9 PE=1 SV=1	0.613902	1.42917	2.06688	0.969163	1.26978
sp|P47911|RL6_MOUSE;tr|E9PUX4|E9PUX4_MOUSE	Rpl6	>sp|P47911|RL6_MOUSE 60S ribosomal protein L6 OS=Mus musculus GN=Rpl6 PE=1 SV=3;>tr|E9PUX4|E9PUX4_MOUSE 60S ribosomal protein L6 OS=Mus musculus GN=Gm5428 PE=3 SV=1	0.484575	0.919939	1.4432	0.955005	0.95068
sp|Q8BFZ3|ACTBL_MOUSE	Actbl2	>sp|Q8BFZ3|ACTBL_MOUSE Beta-actin-like protein 2 OS=Mus musculus GN=Actbl2 PE=1 SV=1	0.745797	1.11696	1.33561	1.17948	1.09446
sp|O88704|HCN1_MOUSE	Hcn1	>sp|O88704|HCN1_MOUSE Potassium/sodium hyperpolarization-activated cyclic nucleotide-gated channel 1 OS=Mus musculus GN=Hcn1 PE=1 SV=1	0.691437	2.02391		1.20701	1.30745
tr|B9EKN8|B9EKN8_MOUSE;tr|B2RQ80|B2RQ80_MOUSE;tr|E0CXD6|E0CXD6_MOUSE;tr|E0CY98|E0CY98_MOUSE;sp|P83510|TNIK_MOUSE;tr|E9PUL9|E9PUL9_MOUSE;tr|E0CZF8|E0CZF8_MOUSE;tr|E0CZD7|E0CZD7_MOUSE;sp|P83510-2|TNIK_MOUSE;tr|E0CYV5|E0CYV5_MOUSE	Tnik	>tr|B9EKN8|B9EKN8_MOUSE TRAF2 and NCK interacting kinase OS=Mus musculus GN=Tnik PE=2 SV=1;>tr|B2RQ80|B2RQ80_MOUSE Tnik protein OS=Mus musculus GN=Tnik PE=2 SV=1;>tr|E0CXD6|E0CXD6_MOUSE Traf2 and NCK-interacting protein kinase OS=Mus musculus GN=Tnik PE=4	0.806831	1.8106		1.02545	1.21429
sp|Q9WUR9|KAD4_MOUSE;tr|A2ARF6|A2ARF6_MOUSE;tr|F6TEU8|F6TEU8_MOUSE;tr|A2ARF5|A2ARF5_MOUSE	Ak4	>sp|Q9WUR9|KAD4_MOUSE Adenylate kinase 4, mitochondrial OS=Mus musculus GN=Ak4 PE=1 SV=1;>tr|A2ARF6|A2ARF6_MOUSE Adenylate kinase 4, mitochondrial (Fragment) OS=Mus musculus GN=Ak4 PE=1 SV=1;>tr|F6TEU8|F6TEU8_MOUSE Adenylate kinase 4, mitochondrial (Fragme	0.733552	1.11849	1.81955	1.0011	1.16817
sp|Q9CXT8|MPPB_MOUSE;tr|D3Z1T9|D3Z1T9_MOUSE	Pmpcb	>sp|Q9CXT8|MPPB_MOUSE Mitochondrial-processing peptidase subunit beta OS=Mus musculus GN=Pmpcb PE=2 SV=1	0.471316	2.03916	2.51282	0.935168	1.48962
sp|Q3UUI3|THEM4_MOUSE;sp|Q3UUI3-2|THEM4_MOUSE	Them4	>sp|Q3UUI3|THEM4_MOUSE Acyl-coenzyme A thioesterase THEM4 OS=Mus musculus GN=Them4 PE=1 SV=1;>sp|Q3UUI3-2|THEM4_MOUSE Isoform 2 of Acyl-coenzyme A thioesterase THEM4 OS=Mus musculus GN=Them4	0.894279	0.901883	1.4094	1.10462	1.07755
sp|Q921M3|SF3B3_MOUSE;sp|Q921M3-2|SF3B3_MOUSE	Sf3b3	>sp|Q921M3|SF3B3_MOUSE Splicing factor 3B subunit 3 OS=Mus musculus GN=Sf3b3 PE=2 SV=1;>sp|Q921M3-2|SF3B3_MOUSE Isoform 2 of Splicing factor 3B subunit 3 OS=Mus musculus GN=Sf3b3	0.679321	1.2012		0.930077	0.936866
tr|E9Q3L2|E9Q3L2_MOUSE;tr|F6Y9T6|F6Y9T6_MOUSE;tr|D6RJ66|D6RJ66_MOUSE;tr|F6XSW4|F6XSW4_MOUSE;tr|F6WIX7|F6WIX7_MOUSE	Pi4ka	>tr|E9Q3L2|E9Q3L2_MOUSE Protein Pi4ka OS=Mus musculus GN=Pi4ka PE=1 SV=1	0.454022	1.35928		0.944997	0.919434
sp|Q80TL7-2|MON2_MOUSE;tr|B9EKJ3|B9EKJ3_MOUSE;sp|Q80TL7|MON2_MOUSE	Mon2	>sp|Q80TL7-2|MON2_MOUSE Isoform 2 of Protein MON2 homolog OS=Mus musculus GN=Mon2;>tr|B9EKJ3|B9EKJ3_MOUSE Mon2 protein OS=Mus musculus GN=Mon2 PE=2 SV=1;>sp|Q80TL7|MON2_MOUSE Protein MON2 homolog OS=Mus musculus GN=Mon2 PE=2 SV=2	0.778416	2.26666		0.975717	1.34026
sp|P58389|PTPA_MOUSE;tr|A2AWE9|A2AWE9_MOUSE;tr|A2AWF0|A2AWF0_MOUSE;tr|B7ZDE0|B7ZDE0_MOUSE;tr|D6RFC2|D6RFC2_MOUSE;tr|F6Z6I0|F6Z6I0_MOUSE	Ppp2r4	>sp|P58389|PTPA_MOUSE Serine/threonine-protein phosphatase 2A activator OS=Mus musculus GN=Ppp2r4 PE=1 SV=1;>tr|A2AWE9|A2AWE9_MOUSE Serine/threonine-protein phosphatase 2A activator OS=Mus musculus GN=Ppp2r4 PE=4 SV=1	0.847665	1.11657	1.4356	0.938672	1.08463
tr|E9PWI6|E9PWI6_MOUSE;tr|B2RSU7|B2RSU7_MOUSE;tr|E0CYI9|E0CYI9_MOUSE;sp|Q8CHG3|GCC2_MOUSE;tr|F6UT01|F6UT01_MOUSE;tr|E0CY89|E0CY89_MOUSE	Gcc2	>tr|E9PWI6|E9PWI6_MOUSE GRIP and coiled-coil domain-containing protein 2 OS=Mus musculus GN=Gcc2 PE=4 SV=1;>tr|B2RSU7|B2RSU7_MOUSE GRIP and coiled-coil domain containing 2 OS=Mus musculus GN=Gcc2 PE=2 SV=1;>tr|E0CYI9|E0CYI9_MOUSE GRIP and coiled-coil domai	0.91066	2.19237		0.834787	1.31261
sp|P26883|FKB1A_MOUSE;tr|F6X9I3|F6X9I3_MOUSE	Fkbp1a	>sp|P26883|FKB1A_MOUSE Peptidyl-prolyl cis-trans isomerase FKBP1A OS=Mus musculus GN=Fkbp1a PE=1 SV=2;>tr|F6X9I3|F6X9I3_MOUSE Peptidyl-prolyl cis-trans isomerase (Fragment) OS=Mus musculus GN=Fkbp1a PE=1 SV=1	0.713553	1.21066	1.8066		1.24361
sp|Q9D0M1|KPRA_MOUSE;tr|B1AT82|B1AT82_MOUSE;tr|B1AT84|B1AT84_MOUSE;tr|B1AT83|B1AT83_MOUSE	Prpsap1	>sp|Q9D0M1|KPRA_MOUSE Phosphoribosyl pyrophosphate synthase-associated protein 1 OS=Mus musculus GN=Prpsap1 PE=1 SV=1;>tr|B1AT82|B1AT82_MOUSE MCG6846, isoform CRA_c OS=Mus musculus GN=Prpsap1 PE=1 SV=1;>tr|B1AT84|B1AT84_MOUSE Phosphoribosyl pyrophosphate s	0.724687	1.57301		1.2875	1.19506
sp|Q9DBH5|LMAN2_MOUSE	Lman2	>sp|Q9DBH5|LMAN2_MOUSE Vesicular integral-membrane protein VIP36 OS=Mus musculus GN=Lman2 PE=2 SV=2	0.727314	0.972653	2.39982	1.00938	1.27729
sp|Q9CVB6|ARPC2_MOUSE;tr|D3YXG6|D3YXG6_MOUSE	Arpc2	>sp|Q9CVB6|ARPC2_MOUSE Actin-related protein 2/3 complex subunit 2 OS=Mus musculus GN=Arpc2 PE=1 SV=3;>tr|D3YXG6|D3YXG6_MOUSE Actin-related protein 2/3 complex subunit 2 OS=Mus musculus GN=Arpc2 PE=4 SV=1	0.727195	1.03664	1.35615	1.32131	1.11032
sp|P16330|CN37_MOUSE;sp|P16330-2|CN37_MOUSE	Cnp	>sp|P16330|CN37_MOUSE 2,3-cyclic-nucleotide 3-phosphodiesterase OS=Mus musculus GN=Cnp PE=1 SV=3;>sp|P16330-2|CN37_MOUSE Isoform CNPI of 2,3-cyclic-nucleotide 3-phosphodiesterase OS=Mus musculus GN=Cnp	0.841416	0.931883	1.52412	1.09609	1.09838
sp|Q7TN29|SMAP2_MOUSE;sp|Q7TN29-2|SMAP2_MOUSE	Smap2	>sp|Q7TN29|SMAP2_MOUSE Stromal membrane-associated protein 2 OS=Mus musculus GN=Smap2 PE=1 SV=1;>sp|Q7TN29-2|SMAP2_MOUSE Isoform 2 of Stromal membrane-associated protein 2 OS=Mus musculus GN=Smap2	0.465007		4.34569	1.42468	2.07846
tr|E9QB02|E9QB02_MOUSE;sp|Q68FL6|SYMC_MOUSE;tr|F6W0G8|F6W0G8_MOUSE	Mars	>tr|E9QB02|E9QB02_MOUSE Methionine--tRNA ligase, cytoplasmic OS=Mus musculus GN=Mars PE=3 SV=1;>sp|Q68FL6|SYMC_MOUSE Methionine--tRNA ligase, cytoplasmic OS=Mus musculus GN=Mars PE=2 SV=1	0.585267	1.3028		0.89853	0.928867
sp|Q9QXS6-3|DREB_MOUSE;sp|Q9QXS6|DREB_MOUSE;sp|Q9QXS6-2|DREB_MOUSE;tr|F7CPL2|F7CPL2_MOUSE	Dbn1	>sp|Q9QXS6-3|DREB_MOUSE Isoform E2 of Drebrin OS=Mus musculus GN=Dbn1;>sp|Q9QXS6|DREB_MOUSE Drebrin OS=Mus musculus GN=Dbn1 PE=1 SV=4;>sp|Q9QXS6-2|DREB_MOUSE Isoform A2 of Drebrin OS=Mus musculus GN=Dbn1	0.796743	1.03447		1.79399	1.2084
sp|Q7TMM9|TBB2A_MOUSE;sp|A2AQ07|TBB1_MOUSE;CON__ENSEMBL:ENSBTAP00000025008;tr|G3UZR1|G3UZR1_MOUSE	Tubb2a	>sp|Q7TMM9|TBB2A_MOUSE Tubulin beta-2A chain OS=Mus musculus GN=Tubb2a PE=1 SV=1	0.537013	0.981778	1.19873	1.08873	0.951561
tr|Q3U4W8|Q3U4W8_MOUSE;sp|P56399|UBP5_MOUSE;tr|D3YYA5|D3YYA5_MOUSE;tr|D3Z4K7|D3Z4K7_MOUSE	Usp5	>tr|Q3U4W8|Q3U4W8_MOUSE Ubiquitin carboxyl-terminal hydrolase OS=Mus musculus GN=Usp5 PE=1 SV=1;>sp|P56399|UBP5_MOUSE Ubiquitin carboxyl-terminal hydrolase 5 OS=Mus musculus GN=Usp5 PE=1 SV=1	0.75994	1.43036		1.26064	1.15031
sp|Q6GYP7|RGPA1_MOUSE;sp|Q6GYP7-2|RGPA1_MOUSE;sp|Q6GYP7-6|RGPA1_MOUSE;sp|Q6GYP7-4|RGPA1_MOUSE;sp|Q6GYP7-3|RGPA1_MOUSE;sp|Q6GYP7-5|RGPA1_MOUSE	Ralgapa1	>sp|Q6GYP7|RGPA1_MOUSE Ral GTPase-activating protein subunit alpha-1 OS=Mus musculus GN=Ralgapa1 PE=1 SV=1;>sp|Q6GYP7-2|RGPA1_MOUSE Isoform 2 of Ral GTPase-activating protein subunit alpha-1 OS=Mus musculus GN=Ralgapa1;>sp|Q6GYP7-6|RGPA1_MOUSE Isoform 1S o	0.948191	1.47061		0.369047	0.929284
sp|P70302|STIM1_MOUSE	Stim1	>sp|P70302|STIM1_MOUSE Stromal interaction molecule 1 OS=Mus musculus GN=Stim1 PE=1 SV=2	0.52738	1.77405		2.20724	1.50289
sp|Q3ULJ0-2|GPD1L_MOUSE;sp|Q3ULJ0|GPD1L_MOUSE;tr|D3Z0L6|D3Z0L6_MOUSE	Gpd1l	>sp|Q3ULJ0-2|GPD1L_MOUSE Isoform 2 of Glycerol-3-phosphate dehydrogenase 1-like protein OS=Mus musculus GN=Gpd1l;>sp|Q3ULJ0|GPD1L_MOUSE Glycerol-3-phosphate dehydrogenase 1-like protein OS=Mus musculus GN=Gpd1l PE=1 SV=2	0.690633	1.14505	1.41231	1.23508	1.12077
tr|D3Z645|D3Z645_MOUSE;sp|Q9QZ88|VPS29_MOUSE;sp|Q9QZ88-2|VPS29_MOUSE;tr|D3YYD5|D3YYD5_MOUSE;tr|D3YW98|D3YW98_MOUSE	Vps29	>tr|D3Z645|D3Z645_MOUSE Vacuolar protein sorting-associated protein 29 OS=Mus musculus GN=Vps29 PE=4 SV=1;>sp|Q9QZ88|VPS29_MOUSE Vacuolar protein sorting-associated protein 29 OS=Mus musculus GN=Vps29 PE=1 SV=1;>sp|Q9QZ88-2|VPS29_MOUSE Isoform 2 of Vacuola	0.648941	1.34631	1.92092		1.30539
sp|Q9JKY5|HIP1R_MOUSE;tr|E9Q3C5|E9Q3C5_MOUSE;tr|F7DCR9|F7DCR9_MOUSE	Hip1r	>sp|Q9JKY5|HIP1R_MOUSE Huntingtin-interacting protein 1-related protein OS=Mus musculus GN=Hip1r PE=1 SV=2	0.632905	1.59213		1.6481	1.29104
tr|F8WGT1|F8WGT1_MOUSE;sp|Q68FL4|SAHH3_MOUSE;tr|F8WI65|F8WI65_MOUSE;sp|Q68FL4-2|SAHH3_MOUSE;tr|H3BKT5|H3BKT5_MOUSE;tr|D3YYM7|D3YYM7_MOUSE;tr|E9PX77|E9PX77_MOUSE;tr|D3YX97|D3YX97_MOUSE;tr|H3BL31|H3BL31_MOUSE;tr|H3BKG8|H3BKG8_MOUSE;tr|H3BLA5|H3BLA5_MOUSE	Ahcyl2	>tr|F8WGT1|F8WGT1_MOUSE Adenosylhomocysteinase OS=Mus musculus GN=Ahcyl2 PE=1 SV=1;>sp|Q68FL4|SAHH3_MOUSE Putative adenosylhomocysteinase 3 OS=Mus musculus GN=Ahcyl2 PE=1 SV=1;>tr|F8WI65|F8WI65_MOUSE Adenosylhomocysteinase OS=Mus musculus GN=Ahcyl2 PE=3 SV	0.569205	0.91103	1.33209	1.00731	0.954909
sp|P31786|ACBP_MOUSE;tr|F6WUQ1|F6WUQ1_MOUSE;tr|Q4VWZ5|Q4VWZ5_MOUSE;tr|D3Z563|D3Z563_MOUSE	Dbi	>sp|P31786|ACBP_MOUSE Acyl-CoA-binding protein OS=Mus musculus GN=Dbi PE=1 SV=2;>tr|F6WUQ1|F6WUQ1_MOUSE Acyl-CoA-binding protein (Fragment) OS=Mus musculus GN=Dbi PE=1 SV=1;>tr|Q4VWZ5|Q4VWZ5_MOUSE Acyl-CoA-binding protein OS=Mus musculus GN=Dbi PE=1 SV=1;>	1.09216	0.854043	1.30783		1.08468
sp|Q3TXX4|VGLU1_MOUSE	Slc17a7	>sp|Q3TXX4|VGLU1_MOUSE Vesicular glutamate transporter 1 OS=Mus musculus GN=Slc17a7 PE=1 SV=2	0.638231	1.26856	1.44635	1.23889	1.14801
sp|P42859|HD_MOUSE;tr|G3X9H5|G3X9H5_MOUSE;sp|P42859-2|HD_MOUSE	Htt	>sp|P42859|HD_MOUSE Huntingtin OS=Mus musculus GN=Htt PE=1 SV=2;>tr|G3X9H5|G3X9H5_MOUSE Huntingtin OS=Mus musculus GN=Htt PE=1 SV=1;>sp|P42859-2|HD_MOUSE Isoform Short of Huntingtin OS=Mus musculus GN=Htt	0.745028	1.7674		1.13067	1.21436
sp|Q9ERB0|SNP29_MOUSE	Snap29	>sp|Q9ERB0|SNP29_MOUSE Synaptosomal-associated protein 29 OS=Mus musculus GN=Snap29 PE=2 SV=1	0.612982		3.00718	1.13494	1.58504
sp|Q7TQF7|AMPH_MOUSE;tr|S4R2J8|S4R2J8_MOUSE;tr|S4R1B8|S4R1B8_MOUSE;sp|D3Z6Q9|BIN2_MOUSE;tr|S4R270|S4R270_MOUSE	Amph	>sp|Q7TQF7|AMPH_MOUSE Amphiphysin OS=Mus musculus GN=Amph PE=1 SV=1	0.575827	1.24267	2.216	1.09966	1.28354
sp|Q8VHI6|WASF3_MOUSE	Wasf3	>sp|Q8VHI6|WASF3_MOUSE Wiskott-Aldrich syndrome protein family member 3 OS=Mus musculus GN=Wasf3 PE=2 SV=1	0.713592		1.92674	1.14589	1.26207
tr|A2ALL9|A2ALL9_MOUSE	Atp2b3	>tr|A2ALL9|A2ALL9_MOUSE Protein Atp2b3 OS=Mus musculus GN=Atp2b3 PE=1 SV=1	0.5103	1.18925		1.07979	0.926447
sp|P57716|NICA_MOUSE	Ncstn	>sp|P57716|NICA_MOUSE Nicastrin OS=Mus musculus GN=Ncstn PE=1 SV=3	0.759111	1.64837		1.13774	1.18174
sp|Q80XI4|PI42B_MOUSE	Pip4k2b	>sp|Q80XI4|PI42B_MOUSE Phosphatidylinositol 5-phosphate 4-kinase type-2 beta OS=Mus musculus GN=Pip4k2b PE=1 SV=1	0.671714	0.924793	1.18608	1.0616	0.961048
sp|Q58A65-2|JIP4_MOUSE;sp|Q58A65|JIP4_MOUSE;sp|Q58A65-5|JIP4_MOUSE;sp|Q58A65-6|JIP4_MOUSE;sp|Q58A65-3|JIP4_MOUSE;tr|F8WH31|F8WH31_MOUSE;tr|E9PUD1|E9PUD1_MOUSE;sp|Q58A65-4|JIP4_MOUSE;tr|F6SH61|F6SH61_MOUSE;tr|Z4YMB8|Z4YMB8_MOUSE;tr|F6WNT4|F6WNT4_MOUSE	Spag9	>sp|Q58A65-2|JIP4_MOUSE Isoform 2 of C-Jun-amino-terminal kinase-interacting protein 4 OS=Mus musculus GN=Spag9;>sp|Q58A65|JIP4_MOUSE C-Jun-amino-terminal kinase-interacting protein 4 OS=Mus musculus GN=Spag9 PE=1 SV=2;>sp|Q58A65-5|JIP4_MOUSE Isoform 5 of	0.805489	2.33673		0.902569	1.34826
sp|P08228|SODC_MOUSE	Sod1	>sp|P08228|SODC_MOUSE Superoxide dismutase [Cu-Zn] OS=Mus musculus GN=Sod1 PE=1 SV=2	0.754452	1.11849	1.40136	1.09108	1.09134
tr|G3X9A7|G3X9A7_MOUSE;sp|Q8BLJ3|PLCX3_MOUSE	Plcxd3	>tr|G3X9A7|G3X9A7_MOUSE MCG49978 OS=Mus musculus GN=Plcxd3 PE=4 SV=1;>sp|Q8BLJ3|PLCX3_MOUSE PI-PLC X domain-containing protein 3 OS=Mus musculus GN=Plcxd3 PE=2 SV=1	0.690584	1.34601	1.68819	0.942372	1.16679
tr|Q9CQB4|Q9CQB4_MOUSE;sp|Q9D855|QCR7_MOUSE	Uqcrb	>tr|Q9CQB4|Q9CQB4_MOUSE Cytochrome b-c1 complex subunit 7 OS=Mus musculus GN=Uqcrb PE=1 SV=1;>sp|Q9D855|QCR7_MOUSE Cytochrome b-c1 complex subunit 7 OS=Mus musculus GN=Uqcrb PE=1 SV=3	0.629298	1.56298	1.66155		1.28461
tr|F6QL70|F6QL70_MOUSE;sp|P47915|RL29_MOUSE;tr|W4VSN7|W4VSN7_MOUSE;tr|D3Z1N9|D3Z1N9_MOUSE;tr|F6YH22|F6YH22_MOUSE;tr|F6VZG1|F6VZG1_MOUSE	Gm17669	>tr|F6QL70|F6QL70_MOUSE Protein Gm17669 OS=Mus musculus GN=Gm17669 PE=4 SV=1;>sp|P47915|RL29_MOUSE 60S ribosomal protein L29 OS=Mus musculus GN=Rpl29 PE=2 SV=2;>tr|W4VSN7|W4VSN7_MOUSE MCG123916 OS=Mus musculus GN=Gm3550 PE=4 SV=1;>tr|D3Z1N9|D3Z1N9_MOUSE MC	0.560218	1.31219	1.95915	1.16114	1.24817
sp|O55029|COPB2_MOUSE	Copb2	>sp|O55029|COPB2_MOUSE Coatomer subunit beta OS=Mus musculus GN=Copb2 PE=2 SV=2	0.746642	1.4456		1.26766	1.1533
tr|D3YX85|D3YX85_MOUSE;sp|Q7SIG6|ASAP2_MOUSE;tr|E9PX52|E9PX52_MOUSE;sp|Q7SIG6-2|ASAP2_MOUSE;tr|Q8BYB8|Q8BYB8_MOUSE	Asap2	>tr|D3YX85|D3YX85_MOUSE Arf-GAP with SH3 domain, ANK repeat and PH domain-containing protein 2 OS=Mus musculus GN=Asap2 PE=1 SV=2;>sp|Q7SIG6|ASAP2_MOUSE Arf-GAP with SH3 domain, ANK repeat and PH domain-containing protein 2 OS=Mus musculus GN=Asap2 PE=1 SV	0.754067	1.23926		1.45285	1.14873
tr|E9Q4P1|E9Q4P1_MOUSE;tr|D3YWG9|D3YWG9_MOUSE;tr|D3Z057|D3Z057_MOUSE;tr|Q9DAD3|Q9DAD3_MOUSE	Wdfy1	>tr|E9Q4P1|E9Q4P1_MOUSE Protein Wdfy1 OS=Mus musculus GN=Wdfy1 PE=1 SV=1	0.569552	1.08311		1.14757	0.933413
sp|Q99KY4-2|GAK_MOUSE;sp|Q99KY4|GAK_MOUSE;tr|F6SLK1|F6SLK1_MOUSE;tr|D6RHK5|D6RHK5_MOUSE;tr|F7BG02|F7BG02_MOUSE	Gak	>sp|Q99KY4-2|GAK_MOUSE Isoform 2 of Cyclin-G-associated kinase OS=Mus musculus GN=Gak;>sp|Q99KY4|GAK_MOUSE Cyclin-G-associated kinase OS=Mus musculus GN=Gak PE=1 SV=2	0.590777	1.17316		1.04241	0.935448
sp|Q64433|CH10_MOUSE	Hspe1	>sp|Q64433|CH10_MOUSE 10 kDa heat shock protein, mitochondrial OS=Mus musculus GN=Hspe1 PE=1 SV=2	0.792708	1.1354	1.45616		1.12809
sp|P53395|ODB2_MOUSE	Dbt	>sp|P53395|ODB2_MOUSE Lipoamide acyltransferase component of branched-chain alpha-keto acid dehydrogenase complex, mitochondrial OS=Mus musculus GN=Dbt PE=1 SV=2	0.710289		1.53518	1.31546	1.18698
sp|P38060|HMGCL_MOUSE;tr|V9GXD2|V9GXD2_MOUSE;tr|V9GWZ9|V9GWZ9_MOUSE;tr|D3YVU9|D3YVU9_MOUSE;sp|Q8JZS7|HMGC2_MOUSE	Hmgcl	>sp|P38060|HMGCL_MOUSE Hydroxymethylglutaryl-CoA lyase, mitochondrial OS=Mus musculus GN=Hmgcl PE=1 SV=2	0.533322	0.640416	1.74643	1.00352	0.98092
sp|Q9CWK8|SNX2_MOUSE	Snx2	>sp|Q9CWK8|SNX2_MOUSE Sorting nexin-2 OS=Mus musculus GN=Snx2 PE=1 SV=2	0.68393	1.14466	1.40694	1.23299	1.11713
sp|Q91ZA3|PCCA_MOUSE;tr|H3BL62|H3BL62_MOUSE;tr|D3YWM4|D3YWM4_MOUSE;tr|H3BK61|H3BK61_MOUSE;tr|H3BKW6|H3BKW6_MOUSE;tr|H3BJR0|H3BJR0_MOUSE;tr|D3YZC0|D3YZC0_MOUSE	Pcca	>sp|Q91ZA3|PCCA_MOUSE Propionyl-CoA carboxylase alpha chain, mitochondrial OS=Mus musculus GN=Pcca PE=1 SV=2	0.783274		1.41346	1.17917	1.1253
sp|P14869|RLA0_MOUSE;tr|S4R1N1|S4R1N1_MOUSE	Rplp0	>sp|P14869|RLA0_MOUSE 60S acidic ribosomal protein P0 OS=Mus musculus GN=Rplp0 PE=1 SV=3;>tr|S4R1N1|S4R1N1_MOUSE 60S acidic ribosomal protein P0 (Fragment) OS=Mus musculus GN=Rplp0 PE=3 SV=1	0.590106	0.782513	1.59711	0.90467	0.968601
sp|O89023|TPP1_MOUSE	Tpp1	>sp|O89023|TPP1_MOUSE Tripeptidyl-peptidase 1 OS=Mus musculus GN=Tpp1 PE=1 SV=2	0.825985	0.920852	1.0054	1.1446	0.974208
sp|Q9CQ69|QCR8_MOUSE;tr|I7HPX6|I7HPX6_MOUSE	Uqcrq	>sp|Q9CQ69|QCR8_MOUSE Cytochrome b-c1 complex subunit 8 OS=Mus musculus GN=Uqcrq PE=1 SV=3	0.652358	1.58902	1.49238		1.24458
sp|Q9DD18|DTD1_MOUSE;sp|Q9DD18-2|DTD1_MOUSE	Dtd1	>sp|Q9DD18|DTD1_MOUSE D-tyrosyl-tRNA(Tyr) deacylase 1 OS=Mus musculus GN=Dtd1 PE=1 SV=2;>sp|Q9DD18-2|DTD1_MOUSE Isoform 2 of D-tyrosyl-tRNA(Tyr) deacylase 1 OS=Mus musculus GN=Dtd1	0.654935	1.3673	1.68163	0.987371	1.17281
sp|Q9CXY6|ILF2_MOUSE	Ilf2	>sp|Q9CXY6|ILF2_MOUSE Interleukin enhancer-binding factor 2 OS=Mus musculus GN=Ilf2 PE=1 SV=1	0.470748	1.06661	1.36517	0.941168	0.960923
sp|Q9D0S9|HINT2_MOUSE	Hint2	>sp|Q9D0S9|HINT2_MOUSE Histidine triad nucleotide-binding protein 2, mitochondrial OS=Mus musculus GN=Hint2 PE=1 SV=1	0.578179	1.44811	2.14571		1.39066
tr|Q6XE40|Q6XE40_MOUSE;sp|O88910|MPP3_MOUSE;tr|B1AQF7|B1AQF7_MOUSE	Mpp3	>tr|Q6XE40|Q6XE40_MOUSE MAGUK p55 subfamily member 3 OS=Mus musculus GN=Mpp3 PE=2 SV=1;>sp|O88910|MPP3_MOUSE MAGUK p55 subfamily member 3 OS=Mus musculus GN=Mpp3 PE=1 SV=2	0.486878		1.39062	0.932335	0.93661
sp|Q8BMJ2|SYLC_MOUSE	Lars	>sp|Q8BMJ2|SYLC_MOUSE Leucine--tRNA ligase, cytoplasmic OS=Mus musculus GN=Lars PE=1 SV=2	0.508711	1.35031		0.948306	0.935774
sp|Q8R016|BLMH_MOUSE;tr|E9PY26|E9PY26_MOUSE;tr|E9QA53|E9QA53_MOUSE;tr|E9PZH4|E9PZH4_MOUSE;tr|E9Q6V3|E9Q6V3_MOUSE	Blmh	>sp|Q8R016|BLMH_MOUSE Bleomycin hydrolase OS=Mus musculus GN=Blmh PE=1 SV=1;>tr|E9PY26|E9PY26_MOUSE Bleomycin hydrolase (Fragment) OS=Mus musculus GN=Blmh PE=4 SV=1	0.729103	1.13849	1.43081	1.09964	1.09951
sp|P50580|PA2G4_MOUSE;tr|D3YVH7|D3YVH7_MOUSE	Pa2g4	>sp|P50580|PA2G4_MOUSE Proliferation-associated protein 2G4 OS=Mus musculus GN=Pa2g4 PE=1 SV=3;>tr|D3YVH7|D3YVH7_MOUSE Proliferation-associated protein 2G4 (Fragment) OS=Mus musculus GN=Pa2g4 PE=1 SV=1	0.475567	1.06263	1.41073	0.906358	0.963822
sp|Q6ZWV7|RL35_MOUSE;tr|F6XS56|F6XS56_MOUSE;tr|F6YXU0|F6YXU0_MOUSE	Rpl35	>sp|Q6ZWV7|RL35_MOUSE 60S ribosomal protein L35 OS=Mus musculus GN=Rpl35 PE=2 SV=1	0.573168	0.919346	1.32221		0.93824
sp|Q9D0I9|SYRC_MOUSE	Rars	>sp|Q9D0I9|SYRC_MOUSE Arginine--tRNA ligase, cytoplasmic OS=Mus musculus GN=Rars PE=2 SV=2	0.643733	1.56357	1.60027	0.939697	1.18682
sp|Q99NE5-7|RIMS1_MOUSE	Rims1	>sp|Q99NE5-7|RIMS1_MOUSE Isoform 7 of Regulating synaptic membrane exocytosis protein 1 OS=Mus musculus GN=Rims1	0.61396	2.28903		1.25395	1.38565
sp|Q920Q6-3|MSI2H_MOUSE;sp|Q920Q6-2|MSI2H_MOUSE;sp|Q920Q6|MSI2H_MOUSE;tr|B1AT10|B1AT10_MOUSE;tr|B1AT13|B1AT13_MOUSE	Msi2	>sp|Q920Q6-3|MSI2H_MOUSE Isoform 3 of RNA-binding protein Musashi homolog 2 OS=Mus musculus GN=Msi2;>sp|Q920Q6-2|MSI2H_MOUSE Isoform 2 of RNA-binding protein Musashi homolog 2 OS=Mus musculus GN=Msi2;>sp|Q920Q6|MSI2H_MOUSE RNA-binding protein Musashi homol	0.476821	1.99517	2.25008	0.92526	1.41183
sp|Q9CQF3|CPSF5_MOUSE	Nudt21	>sp|Q9CQF3|CPSF5_MOUSE Cleavage and polyadenylation specificity factor subunit 5 OS=Mus musculus GN=Nudt21 PE=1 SV=1	0.44223	0.981648	1.65972	0.830751	0.978586
sp|P56376|ACYP1_MOUSE;tr|E9QJT5|E9QJT5_MOUSE;tr|Q8BMV3|Q8BMV3_MOUSE	Acyp1	>sp|P56376|ACYP1_MOUSE Acylphosphatase-1 OS=Mus musculus GN=Acyp1 PE=2 SV=2;>tr|E9QJT5|E9QJT5_MOUSE Acylphosphatase OS=Mus musculus GN=Acyp1 PE=3 SV=1	0.69784	1.24996	1.68188		1.20989
sp|P53994|RAB2A_MOUSE	Rab2a	>sp|P53994|RAB2A_MOUSE Ras-related protein Rab-2A OS=Mus musculus GN=Rab2a PE=1 SV=1	0.416903	1.25418	1.54145	0.712409	0.981234
sp|P62746|RHOB_MOUSE	Rhob	>sp|P62746|RHOB_MOUSE Rho-related GTP-binding protein RhoB OS=Mus musculus GN=Rhob PE=1 SV=1	0.566448	0.921724	1.32864		0.938936
sp|A2AJI0-2|MA7D1_MOUSE;sp|A2AJI0|MA7D1_MOUSE;tr|A2AJI1|A2AJI1_MOUSE;tr|A8Y5P4|A8Y5P4_MOUSE;tr|F6WF36|F6WF36_MOUSE	Map7d1	>sp|A2AJI0-2|MA7D1_MOUSE Isoform 2 of MAP7 domain-containing protein 1 OS=Mus musculus GN=Map7d1;>sp|A2AJI0|MA7D1_MOUSE MAP7 domain-containing protein 1 OS=Mus musculus GN=Map7d1 PE=1 SV=1;>tr|A2AJI1|A2AJI1_MOUSE MAP7 domain-containing protein 1 OS=Mus mus	0.706532	1.34964		0.778582	0.944918
tr|G3X8X7|G3X8X7_MOUSE;sp|Q920Q4|VPS16_MOUSE;sp|Q920Q4-2|VPS16_MOUSE;tr|A2BI90|A2BI90_MOUSE	Vps16	>tr|G3X8X7|G3X8X7_MOUSE Vacuolar protein sorting 16 (Yeast) OS=Mus musculus GN=Vps16 PE=1 SV=1;>sp|Q920Q4|VPS16_MOUSE Vacuolar protein sorting-associated protein 16 homolog OS=Mus musculus GN=Vps16 PE=1 SV=3;>sp|Q920Q4-2|VPS16_MOUSE Isoform 2 of Vacuolar p	0.949197	1.22744	0.795032	1.35517	1.08171
sp|Q9DBL1|ACDSB_MOUSE;tr|E9Q5L3|E9Q5L3_MOUSE	Acadsb	>sp|Q9DBL1|ACDSB_MOUSE Short/branched chain specific acyl-CoA dehydrogenase, mitochondrial OS=Mus musculus GN=Acadsb PE=1 SV=1;>tr|E9Q5L3|E9Q5L3_MOUSE Short/branched chain-specific acyl-CoA dehydrogenase, mitochondrial OS=Mus musculus GN=Acadsb PE=1 SV=1	0.774311	1.0721	1.61411	0.992839	1.11334
tr|D3Z3M7|D3Z3M7_MOUSE;tr|D3Z2Z1|D3Z2Z1_MOUSE;tr|F8WIA1|F8WIA1_MOUSE;tr|F6RCU2|F6RCU2_MOUSE;tr|Q8C0S5|Q8C0S5_MOUSE;tr|F6RAY2|F6RAY2_MOUSE	Clip1	>tr|D3Z3M7|D3Z3M7_MOUSE CAP-Gly domain-containing linker protein 1 OS=Mus musculus GN=Clip1 PE=1 SV=1;>tr|D3Z2Z1|D3Z2Z1_MOUSE CAP-Gly domain-containing linker protein 1 OS=Mus musculus GN=Clip1 PE=1 SV=1;>tr|F8WIA1|F8WIA1_MOUSE CAP-Gly domain-containing li	0.918249	0.962515		1.35448	1.07841
sp|Q9D358|PPAC_MOUSE	Acp1	>sp|Q9D358|PPAC_MOUSE Low molecular weight phosphotyrosine protein phosphatase OS=Mus musculus GN=Acp1 PE=1 SV=3	0.672606	1.2612	1.79598		1.24326
sp|P63094|GNAS2_MOUSE;tr|Z4YKV1|Z4YKV1_MOUSE;sp|P63094-2|GNAS2_MOUSE;sp|Q6R0H7|GNAS1_MOUSE;sp|P63094-3|GNAS2_MOUSE;sp|Q6R0H7-4|GNAS1_MOUSE;tr|A2A610|A2A610_MOUSE	Gnas	>sp|P63094|GNAS2_MOUSE Guanine nucleotide-binding protein G(s) subunit alpha isoforms short OS=Mus musculus GN=Gnas PE=1 SV=1;>tr|Z4YKV1|Z4YKV1_MOUSE Guanine nucleotide-binding protein G(s) subunit alpha isoforms short OS=Mus musculus GN=Gnas PE=4 SV=1;>sp	0.433587	1.61329	2.35051	1.19103	1.39711
sp|P80314|TCPB_MOUSE	Cct2	>sp|P80314|TCPB_MOUSE T-complex protein 1 subunit beta OS=Mus musculus GN=Cct2 PE=1 SV=4	0.660825	1.26522	1.67569	1.02505	1.15669
sp|P46664|PURA2_MOUSE	Adss	>sp|P46664|PURA2_MOUSE Adenylosuccinate synthetase isozyme 2 OS=Mus musculus GN=Adss PE=1 SV=2	0.95609	1.49213	0.75564	1.21662	1.10512
sp|Q64520|KGUA_MOUSE;tr|E9Q7K1|E9Q7K1_MOUSE;tr|Q564G0|Q564G0_MOUSE;tr|G3UYV3|G3UYV3_MOUSE	Guk1	>sp|Q64520|KGUA_MOUSE Guanylate kinase OS=Mus musculus GN=Guk1 PE=1 SV=2;>tr|E9Q7K1|E9Q7K1_MOUSE Guanylate kinase OS=Mus musculus GN=Guk1 PE=4 SV=1;>tr|Q564G0|Q564G0_MOUSE Guanylate kinase OS=Mus musculus GN=Guk1 PE=2 SV=1	0.521667	1.05708	1.43835	0.852257	0.967338
sp|P61264|STX1B_MOUSE	Stx1b	>sp|P61264|STX1B_MOUSE Syntaxin-1B OS=Mus musculus GN=Stx1b PE=1 SV=1	0.712562	1.10625	1.48191	1.13007	1.1077
sp|Q8C167-2|PPCEL_MOUSE;sp|Q8C167|PPCEL_MOUSE;sp|Q8C167-3|PPCEL_MOUSE;sp|Q8C167-4|PPCEL_MOUSE	Prepl	>sp|Q8C167-2|PPCEL_MOUSE Isoform 2 of Prolyl endopeptidase-like OS=Mus musculus GN=Prepl;>sp|Q8C167|PPCEL_MOUSE Prolyl endopeptidase-like OS=Mus musculus GN=Prepl PE=2 SV=1;>sp|Q8C167-3|PPCEL_MOUSE Isoform 3 of Prolyl endopeptidase-like OS=Mus musculus GN=	1.58444	0.708394		1.25775	1.18353
sp|Q91YJ2|SNX4_MOUSE	Snx4	>sp|Q91YJ2|SNX4_MOUSE Sorting nexin-4 OS=Mus musculus GN=Snx4 PE=2 SV=1	0.590028	1.44031	1.51265	1.15542	1.1746
sp|Q9CR62|M2OM_MOUSE	Slc25a11	>sp|Q9CR62|M2OM_MOUSE Mitochondrial 2-oxoglutarate/malate carrier protein OS=Mus musculus GN=Slc25a11 PE=1 SV=3	0.688176	1.47774	1.41163	0.965178	1.13568
sp|Q62093|SRSF2_MOUSE	Srsf2	>sp|Q62093|SRSF2_MOUSE Serine/arginine-rich splicing factor 2 OS=Mus musculus GN=Srsf2 PE=1 SV=4	0.528772	1.14029	1.17809	1.00157	0.962181
tr|Q68FG2|Q68FG2_MOUSE	Sptbn2	>tr|Q68FG2|Q68FG2_MOUSE Protein Sptbn2 OS=Mus musculus GN=Sptbn2 PE=1 SV=1	0.805331	1.58618		1.03805	1.14319
sp|Q9QUR6|PPCE_MOUSE	Prep	>sp|Q9QUR6|PPCE_MOUSE Prolyl endopeptidase OS=Mus musculus GN=Prep PE=2 SV=1	0.719158	1.12994	1.4578	1.10023	1.10178
sp|Q9Z1G4-3|VPP1_MOUSE;tr|K3W4T3|K3W4T3_MOUSE;sp|Q9Z1G4-2|VPP1_MOUSE;sp|Q9Z1G4|VPP1_MOUSE;tr|A2A599|A2A599_MOUSE;sp|Q920R6|VPP4_MOUSE;sp|P15920-2|VPP2_MOUSE	Atp6v0a1	>sp|Q9Z1G4-3|VPP1_MOUSE Isoform A1-III of V-type proton ATPase 116 kDa subunit a isoform 1 OS=Mus musculus GN=Atp6v0a1;>tr|K3W4T3|K3W4T3_MOUSE V-type proton ATPase 116 kDa subunit a isoform 1 OS=Mus musculus GN=Atp6v0a1 PE=1 SV=1;>sp|Q9Z1G4-2|VPP1_MOUSE Is	0.624768	1.38679	1.32854	1.21807	1.13954
sp|Q61644|PACN1_MOUSE	Pacsin1	>sp|Q61644|PACN1_MOUSE Protein kinase C and casein kinase substrate in neurons protein 1 OS=Mus musculus GN=Pacsin1 PE=1 SV=1	0.650384	1.40151	1.61216	0.980962	1.16126
tr|Q6ZWQ5|Q6ZWQ5_MOUSE;tr|Q3TGS7|Q3TGS7_MOUSE;tr|Q3V2H3|Q3V2H3_MOUSE;sp|O70493|SNX12_MOUSE	Snx12	>tr|Q6ZWQ5|Q6ZWQ5_MOUSE Sorting nexin 12, isoform CRA_c OS=Mus musculus GN=Snx12 PE=1 SV=1;>tr|Q3TGS7|Q3TGS7_MOUSE Sorting nexin 12, isoform CRA_b OS=Mus musculus GN=Snx12 PE=1 SV=1;>tr|Q3V2H3|Q3V2H3_MOUSE Sorting nexin-12 OS=Mus musculus GN=Snx12 PE=1 SV=	0.574031	1.46905	2.02879		1.35729
sp|Q8CIB5|FERM2_MOUSE;tr|A6X941|A6X941_MOUSE	Fermt2	>sp|Q8CIB5|FERM2_MOUSE Fermitin family homolog 2 OS=Mus musculus GN=Fermt2 PE=1 SV=1	0.614423	1.35946	1.87479	0.979251	1.20698
sp|P22892|AP1G1_MOUSE;tr|Q8CBB7|Q8CBB7_MOUSE	Ap1g1	>sp|P22892|AP1G1_MOUSE AP-1 complex subunit gamma-1 OS=Mus musculus GN=Ap1g1 PE=1 SV=3;>tr|Q8CBB7|Q8CBB7_MOUSE AP-1 complex subunit gamma-1 OS=Mus musculus GN=Ap1g1 PE=2 SV=1	0.805522	1.36233		1.13248	1.10011
sp|Q921F2|TADBP_MOUSE;tr|Q8R0B4|Q8R0B4_MOUSE;tr|Q8BLD4|Q8BLD4_MOUSE;tr|Q6VYI5|Q6VYI5_MOUSE;tr|Q6VYI4|Q6VYI4_MOUSE	Tardbp	>sp|Q921F2|TADBP_MOUSE TAR DNA-binding protein 43 OS=Mus musculus GN=Tardbp PE=1 SV=1;>tr|Q8R0B4|Q8R0B4_MOUSE MCG16669, isoform CRA_a OS=Mus musculus GN=Tardbp PE=2 SV=1;>tr|Q8BLD4|Q8BLD4_MOUSE MCG16669, isoform CRA_f OS=Mus musculus GN=Tardbp PE=2 SV=1;>t	0.444845	1.05977	1.31274	1.05132	0.967169
sp|Q7TSJ2|MAP6_MOUSE;sp|Q7TSJ2-2|MAP6_MOUSE;tr|D3Z6W1|D3Z6W1_MOUSE;sp|Q7TSJ2-3|MAP6_MOUSE	Map6	>sp|Q7TSJ2|MAP6_MOUSE Microtubule-associated protein 6 OS=Mus musculus GN=Map6 PE=1 SV=2	0.405512	1.30851		1.12335	0.945791
sp|Q9JK48|SHLB1_MOUSE;sp|Q9JK48-2|SHLB1_MOUSE	Sh3glb1	>sp|Q9JK48|SHLB1_MOUSE Endophilin-B1 OS=Mus musculus GN=Sh3glb1 PE=1 SV=1;>sp|Q9JK48-2|SHLB1_MOUSE Isoform 2 of Endophilin-B1 OS=Mus musculus GN=Sh3glb1	0.641335	0.960206	1.51205	1.567	1.17015
tr|S4R1C4|S4R1C4_MOUSE	Atp2b2	>tr|S4R1C4|S4R1C4_MOUSE Plasma membrane calcium-transporting ATPase 2 OS=Mus musculus GN=Atp2b2 PE=3 SV=1	0.411515	1.11863		1.30746	0.945867
sp|P61979-3|HNRPK_MOUSE;tr|B2M1R6|B2M1R6_MOUSE;sp|P61979|HNRPK_MOUSE;sp|P61979-2|HNRPK_MOUSE;tr|H3BLL4|H3BLL4_MOUSE;tr|H3BKD0|H3BKD0_MOUSE;tr|D3Z5X4|D3Z5X4_MOUSE;tr|D3YWG1|D3YWG1_MOUSE;tr|H3BK96|H3BK96_MOUSE;tr|H3BLP7|H3BLP7_MOUSE;tr|H3BJS9|H3BJS9_MOUSE;tr|Q8BT23|Q8BT23_MOUSE;tr|H3BJ43|H3BJ43_MOUSE	Hnrnpk	>sp|P61979-3|HNRPK_MOUSE Isoform 3 of Heterogeneous nuclear ribonucleoprotein K OS=Mus musculus GN=Hnrnpk;>tr|B2M1R6|B2M1R6_MOUSE Heterogeneous nuclear ribonucleoprotein K OS=Mus musculus GN=Hnrnpk PE=1 SV=1;>sp|P61979|HNRPK_MOUSE Heterogeneous nuclear rib	0.436824	1.15709	1.43161	0.872974	0.974623
sp|Q8BIV3|RNBP6_MOUSE	Ranbp6	>sp|Q8BIV3|RNBP6_MOUSE Ran-binding protein 6 OS=Mus musculus GN=Ranbp6 PE=2 SV=3	0.920011	0.407922		1.54859	0.958841
sp|Q8C050-2|KS6A5_MOUSE;sp|Q8C050|KS6A5_MOUSE	Rps6ka5	>sp|Q8C050-2|KS6A5_MOUSE Isoform 1 of Ribosomal protein S6 kinase alpha-5 OS=Mus musculus GN=Rps6ka5;>sp|Q8C050|KS6A5_MOUSE Ribosomal protein S6 kinase alpha-5 OS=Mus musculus GN=Rps6ka5 PE=1 SV=2	0.489622	1.49175	1.93983	1.19995	1.28029
sp|P47941|CRKL_MOUSE	Crkl	>sp|P47941|CRKL_MOUSE Crk-like protein OS=Mus musculus GN=Crkl PE=1 SV=2	0.802651		1.87051	0.954263	1.20914
sp|Q8BG51-3|MIRO1_MOUSE;sp|Q8BG51-4|MIRO1_MOUSE;sp|Q8BG51|MIRO1_MOUSE;sp|Q8BG51-2|MIRO1_MOUSE;tr|F7ASU3|F7ASU3_MOUSE	Rhot1	>sp|Q8BG51-3|MIRO1_MOUSE Isoform 3 of Mitochondrial Rho GTPase 1 OS=Mus musculus GN=Rhot1;>sp|Q8BG51-4|MIRO1_MOUSE Isoform 4 of Mitochondrial Rho GTPase 1 OS=Mus musculus GN=Rhot1;>sp|Q8BG51|MIRO1_MOUSE Mitochondrial Rho GTPase 1 OS=Mus musculus GN=Rhot1 P	0.63886	1.39077	1.70887	0.965382	1.17597
sp|Q68FD5|CLH1_MOUSE;tr|Q5SXR6|Q5SXR6_MOUSE	Cltc	>sp|Q68FD5|CLH1_MOUSE Clathrin heavy chain 1 OS=Mus musculus GN=Cltc PE=1 SV=3;>tr|Q5SXR6|Q5SXR6_MOUSE Clathrin heavy chain OS=Mus musculus GN=Cltc PE=1 SV=1	0.644372	1.13212	1.65967	1.16667	1.15071
sp|Q9D8E6|RL4_MOUSE	Rpl4	>sp|Q9D8E6|RL4_MOUSE 60S ribosomal protein L4 OS=Mus musculus GN=Rpl4 PE=1 SV=3	0.597155	0.891093	1.42618	0.963592	0.969505
sp|P03888|NU1M_MOUSE	Mtnd1	>sp|P03888|NU1M_MOUSE NADH-ubiquinone oxidoreductase chain 1 OS=Mus musculus GN=Mtnd1 PE=1 SV=3	0.612893	1.28467		0.944547	0.947371
tr|Q3TMX0|Q3TMX0_MOUSE;sp|O08992|SDCB1_MOUSE;tr|H3BLG5|H3BLG5_MOUSE;tr|A2AKJ9|A2AKJ9_MOUSE;tr|A2AKJ6|A2AKJ6_MOUSE;tr|A2AKJ5|A2AKJ5_MOUSE	Sdcbp	>tr|Q3TMX0|Q3TMX0_MOUSE MCG4375, isoform CRA_b OS=Mus musculus GN=Sdcbp PE=2 SV=1;>sp|O08992|SDCB1_MOUSE Syntenin-1 OS=Mus musculus GN=Sdcbp PE=1 SV=1;>tr|H3BLG5|H3BLG5_MOUSE Syntenin-1 (Fragment) OS=Mus musculus GN=Sdcbp PE=4 SV=1;>tr|A2AKJ9|A2AKJ9_MOUSE	0.709985	1.10531	1.80965	0.988767	1.15343
tr|Q9D4I9|Q9D4I9_MOUSE;sp|P35288|RAB23_MOUSE;tr|M0QWL7|M0QWL7_MOUSE	Rab23	>tr|Q9D4I9|Q9D4I9_MOUSE RAB23, member RAS oncogene family, isoform CRA_a OS=Mus musculus GN=Rab23 PE=2 SV=1;>sp|P35288|RAB23_MOUSE Ras-related protein Rab-23 OS=Mus musculus GN=Rab23 PE=1 SV=2	0.787862		1.55366	1.07082	1.13745
tr|E9Q8N5|E9Q8N5_MOUSE;sp|Q8BRT1|CLAP2_MOUSE;tr|Q08EB6|Q08EB6_MOUSE;tr|F7DCH5|F7DCH5_MOUSE;sp|Q8BRT1-6|CLAP2_MOUSE	Clasp2	>tr|E9Q8N5|E9Q8N5_MOUSE CLIP-associating protein 2 OS=Mus musculus GN=Clasp2 PE=1 SV=1;>sp|Q8BRT1|CLAP2_MOUSE CLIP-associating protein 2 OS=Mus musculus GN=Clasp2 PE=1 SV=1;>tr|Q08EB6|Q08EB6_MOUSE CLIP associating protein 2 OS=Mus musculus GN=Clasp2 PE=1 S	0.601094	2.38715		1.20586	1.39803
sp|Q8BH59|CMC1_MOUSE;tr|V9GXX9|V9GXX9_MOUSE	Slc25a12	>sp|Q8BH59|CMC1_MOUSE Calcium-binding mitochondrial carrier protein Aralar1 OS=Mus musculus GN=Slc25a12 PE=1 SV=1	0.633873	1.39275	1.6034	1.01211	1.16053
sp|Q91YM2|RHG35_MOUSE	Arhgap35	>sp|Q91YM2|RHG35_MOUSE Rho GTPase-activating protein 35 OS=Mus musculus GN=Arhgap35 PE=1 SV=3	0.814138	1.86015		0.936545	1.20361
sp|Q920E5|FPPS_MOUSE	Fdps	>sp|Q920E5|FPPS_MOUSE Farnesyl pyrophosphate synthase OS=Mus musculus GN=Fdps PE=1 SV=1	0.644406	1.25297	1.05411	0.921498	0.968244
sp|Q8BL66|EEA1_MOUSE	Eea1	>sp|Q8BL66|EEA1_MOUSE Early endosome antigen 1 OS=Mus musculus GN=Eea1 PE=1 SV=2	0.660019	1.1378	1.77089	1.0644	1.15828
sp|P60867|RS20_MOUSE	Rps20	>sp|P60867|RS20_MOUSE 40S ribosomal protein S20 OS=Mus musculus GN=Rps20 PE=1 SV=1	0.483301	1.06102	1.29731		0.947208
sp|Q8CGF7-2|TCRG1_MOUSE;sp|Q8CGF7|TCRG1_MOUSE;sp|Q8CGF7-3|TCRG1_MOUSE;sp|Q3B807-3|TCRGL_MOUSE;sp|Q3B807|TCRGL_MOUSE	Tcerg1	>sp|Q8CGF7-2|TCRG1_MOUSE Isoform 2 of Transcription elongation regulator 1 OS=Mus musculus GN=Tcerg1;>sp|Q8CGF7|TCRG1_MOUSE Transcription elongation regulator 1 OS=Mus musculus GN=Tcerg1 PE=1 SV=2;>sp|Q8CGF7-3|TCRG1_MOUSE Isoform 3 of Transcription elongat	0.478387	1.34216		1.0256	0.948717
sp|Q8K411-2|PREP_MOUSE;sp|Q8K411|PREP_MOUSE;sp|Q8K411-3|PREP_MOUSE	Pitrm1	>sp|Q8K411-2|PREP_MOUSE Isoform 2 of Presequence protease, mitochondrial OS=Mus musculus GN=Pitrm1;>sp|Q8K411|PREP_MOUSE Presequence protease, mitochondrial OS=Mus musculus GN=Pitrm1 PE=1 SV=1;>sp|Q8K411-3|PREP_MOUSE Isoform 3 of Presequence protease, mito	0.574591	1.05591		1.20959	0.946699
sp|Q91V12|BACH_MOUSE;tr|E9PYH2|E9PYH2_MOUSE;sp|Q91V12-2|BACH_MOUSE;sp|Q91V12-4|BACH_MOUSE;sp|Q91V12-3|BACH_MOUSE	Acot7	>sp|Q91V12|BACH_MOUSE Cytosolic acyl coenzyme A thioester hydrolase OS=Mus musculus GN=Acot7 PE=1 SV=2;>tr|E9PYH2|E9PYH2_MOUSE Cytosolic acyl coenzyme A thioester hydrolase OS=Mus musculus GN=Acot7 PE=4 SV=1;>sp|Q91V12-2|BACH_MOUSE Isoform A of Cytosolic a	0.573209	1.35675	1.94138	1.03071	1.22551
sp|P50544|ACADV_MOUSE;tr|B1AR28|B1AR28_MOUSE	Acadvl	>sp|P50544|ACADV_MOUSE Very long-chain specific acyl-CoA dehydrogenase, mitochondrial OS=Mus musculus GN=Acadvl PE=1 SV=3;>tr|B1AR28|B1AR28_MOUSE Very long-chain-specific acyl-CoA dehydrogenase, mitochondrial OS=Mus musculus GN=Acadvl PE=1 SV=1	0.525257	1.05608		1.25772	0.946353
sp|P28271|ACOC_MOUSE	Aco1	>sp|P28271|ACOC_MOUSE Cytoplasmic aconitate hydratase OS=Mus musculus GN=Aco1 PE=1 SV=3	0.632843	1.12531	1.676	1.1842	1.15459
sp|P63028|TCTP_MOUSE;tr|D3YU75|D3YU75_MOUSE	Tpt1	>sp|P63028|TCTP_MOUSE Translationally-controlled tumor protein OS=Mus musculus GN=Tpt1 PE=1 SV=1;>tr|D3YU75|D3YU75_MOUSE Translationally-controlled tumor protein OS=Mus musculus GN=Tpt1 PE=4 SV=1	0.650686	1.18239	2.39029	0.876795	1.27504
sp|Q80YA9|CNKR2_MOUSE;sp|Q80YA9-2|CNKR2_MOUSE;tr|A2AI78|A2AI78_MOUSE;sp|Q8BMA3|CNKR3_MOUSE	Cnksr2	>sp|Q80YA9|CNKR2_MOUSE Connector enhancer of kinase suppressor of ras 2 OS=Mus musculus GN=Cnksr2 PE=1 SV=1;>sp|Q80YA9-2|CNKR2_MOUSE Isoform 2 of Connector enhancer of kinase suppressor of ras 2 OS=Mus musculus GN=Cnksr2;>tr|A2AI78|A2AI78_MOUSE Connector e	0.890274	5.77785		0.519891	2.396
sp|Q9WVK4|EHD1_MOUSE	Ehd1	>sp|Q9WVK4|EHD1_MOUSE EH domain-containing protein 1 OS=Mus musculus GN=Ehd1 PE=1 SV=1	0.680856	1.08298	1.70239	1.09624	1.14062
sp|P70236|MP2K6_MOUSE;tr|A2AGS2|A2AGS2_MOUSE	Map2k6	>sp|P70236|MP2K6_MOUSE Dual specificity mitogen-activated protein kinase kinase 6 OS=Mus musculus GN=Map2k6 PE=1 SV=1;>tr|A2AGS2|A2AGS2_MOUSE Dual-specificity mitogen-activated protein kinase kinase 6 OS=Mus musculus GN=Map2k6 PE=3 SV=1	0.530847	1.31367	1.69631	1.30183	1.21066
tr|E9Q855|E9Q855_MOUSE;sp|O35609|SCAM3_MOUSE;tr|Q3UXS0|Q3UXS0_MOUSE	Scamp3	>tr|E9Q855|E9Q855_MOUSE Secretory carrier-associated membrane protein 3 OS=Mus musculus GN=Scamp3 PE=1 SV=1;>sp|O35609|SCAM3_MOUSE Secretory carrier-associated membrane protein 3 OS=Mus musculus GN=Scamp3 PE=1 SV=3;>tr|Q3UXS0|Q3UXS0_MOUSE Secretory carrier	0.759528		0.958155	1.16548	0.961054
sp|Q3UMB9|WASH7_MOUSE	Kiaa1033	>sp|Q3UMB9|WASH7_MOUSE WASH complex subunit 7 OS=Mus musculus GN=Kiaa1033 PE=2 SV=2	0.7444	1.51746		1.16529	1.14238
sp|P62320|SMD3_MOUSE	Snrpd3	>sp|P62320|SMD3_MOUSE Small nuclear ribonucleoprotein Sm D3 OS=Mus musculus GN=Snrpd3 PE=1 SV=1	0.533108	1.0794	1.23536		0.949291
sp|Q6NZB0|DNJC8_MOUSE;tr|A2ALF0|A2ALF0_MOUSE;tr|F6TQL3|F6TQL3_MOUSE;tr|A2ALF3|A2ALF3_MOUSE;tr|F7CXJ2|F7CXJ2_MOUSE;tr|F6QIL6|F6QIL6_MOUSE;tr|D3Z4I5|D3Z4I5_MOUSE	Dnajc8	>sp|Q6NZB0|DNJC8_MOUSE DnaJ homolog subfamily C member 8 OS=Mus musculus GN=Dnajc8 PE=2 SV=2;>tr|A2ALF0|A2ALF0_MOUSE DnaJ homolog subfamily C member 8 OS=Mus musculus GN=Dnajc8 PE=4 SV=1;>tr|F6TQL3|F6TQL3_MOUSE DnaJ homolog subfamily C member 8 (Fragment)	0.538495		3.98298	1.00897	1.84348
sp|Q3UV17|K22O_MOUSE	Krt76	>sp|Q3UV17|K22O_MOUSE Keratin, type II cytoskeletal 2 oral OS=Mus musculus GN=Krt76 PE=2 SV=1	0.841571	0.827692	0.854604	2.73819	1.31551
tr|G3UZI2|G3UZI2_MOUSE;sp|Q7TMK9-2|HNRPQ_MOUSE;tr|G3V018|G3V018_MOUSE;sp|Q7TMK9|HNRPQ_MOUSE;tr|G3UZ48|G3UZ48_MOUSE;tr|G3UXJ6|G3UXJ6_MOUSE;tr|G3UWM1|G3UWM1_MOUSE;tr|G3XA76|G3XA76_MOUSE;tr|G3UY67|G3UY67_MOUSE;tr|G3UXU5|G3UXU5_MOUSE;tr|S4R1E9|S4R1E9_MOUSE;tr|G3UYK7|G3UYK7_MOUSE	Syncrip	>tr|G3UZI2|G3UZI2_MOUSE Heterogeneous nuclear ribonucleoprotein Q OS=Mus musculus GN=Syncrip PE=4 SV=1;>sp|Q7TMK9-2|HNRPQ_MOUSE Isoform 2 of Heterogeneous nuclear ribonucleoprotein Q OS=Mus musculus GN=Syncrip;>tr|G3V018|G3V018_MOUSE Heterogeneous nuclear	0.550187	1.08654	1.21346		0.950065
sp|Q9CQZ6|NDUB3_MOUSE	Ndufb3	>sp|Q9CQZ6|NDUB3_MOUSE NADH dehydrogenase [ubiquinone] 1 beta subcomplex subunit 3 OS=Mus musculus GN=Ndufb3 PE=1 SV=1	0.574227	1.45866	1.90899		1.31396
sp|Q8K0C4|CP51A_MOUSE	Cyp51a1	>sp|Q8K0C4|CP51A_MOUSE Lanosterol 14-alpha demethylase OS=Mus musculus GN=Cyp51a1 PE=2 SV=1	0.784427	1.89526		0.949448	1.20971
sp|Q8BMK4|CKAP4_MOUSE	Ckap4	>sp|Q8BMK4|CKAP4_MOUSE Cytoskeleton-associated protein 4 OS=Mus musculus GN=Ckap4 PE=1 SV=2	0.640065	0.994957	1.42969	1.52156	1.14657
sp|Q9CQC7|NDUB4_MOUSE	Ndufb4	>sp|Q9CQC7|NDUB4_MOUSE NADH dehydrogenase [ubiquinone] 1 beta subcomplex subunit 4 OS=Mus musculus GN=Ndufb4 PE=1 SV=3	0.61969	1.47274	1.62067		1.2377
sp|Q9Z2I9|SUCB1_MOUSE	Sucla2	>sp|Q9Z2I9|SUCB1_MOUSE Succinyl-CoA ligase [ADP-forming] subunit beta, mitochondrial OS=Mus musculus GN=Sucla2 PE=1 SV=2	0.574835	1.20413	1.96987	1.10744	1.21407
sp|Q8K310|MATR3_MOUSE	Matr3	>sp|Q8K310|MATR3_MOUSE Matrin-3 OS=Mus musculus GN=Matr3 PE=1 SV=1	0.386407	1.45028		1.07074	0.969142
sp|Q3UNH4|GRIN1_MOUSE	Gprin1	>sp|Q3UNH4|GRIN1_MOUSE G protein-regulated inducer of neurite outgrowth 1 OS=Mus musculus GN=Gprin1 PE=1 SV=2	0.324254	1.15792		1.46651	0.982893
sp|Q6URW6-2|MYH14_MOUSE;tr|K3W4R2|K3W4R2_MOUSE;sp|Q6URW6|MYH14_MOUSE;sp|Q6URW6-3|MYH14_MOUSE;tr|D3Z5V8|D3Z5V8_MOUSE	Myh14	>sp|Q6URW6-2|MYH14_MOUSE Isoform 2 of Myosin-14 OS=Mus musculus GN=Myh14;>tr|K3W4R2|K3W4R2_MOUSE Myosin-14 OS=Mus musculus GN=Myh14 PE=4 SV=1;>sp|Q6URW6|MYH14_MOUSE Myosin-14 OS=Mus musculus GN=Myh14 PE=1 SV=1;>sp|Q6URW6-3|MYH14_MOUSE Isoform 3 of Myosin-1	0.850241	0.93215		1.63785	1.14008
sp|Q9R0E2|PLOD1_MOUSE;tr|F6WNR1|F6WNR1_MOUSE;tr|A8Y5E6|A8Y5E6_MOUSE	Plod1	>sp|Q9R0E2|PLOD1_MOUSE Procollagen-lysine,2-oxoglutarate 5-dioxygenase 1 OS=Mus musculus GN=Plod1 PE=1 SV=1	0.824168	1.44067		0.613135	0.959326
sp|Q8K2B3|SDHA_MOUSE	Sdha	>sp|Q8K2B3|SDHA_MOUSE Succinate dehydrogenase [ubiquinone] flavoprotein subunit, mitochondrial OS=Mus musculus GN=Sdha PE=1 SV=1	0.561656	0.980338	1.39958	0.958067	0.97491
tr|L7N202|L7N202_MOUSE;sp|P12970|RL7A_MOUSE;tr|D3YXT4|D3YXT4_MOUSE;tr|F6YI27|F6YI27_MOUSE;tr|F6ZVW4|F6ZVW4_MOUSE;tr|F6VBB8|F6VBB8_MOUSE;tr|V9GX35|V9GX35_MOUSE;tr|F6SSI5|F6SSI5_MOUSE	Gm16477	>tr|L7N202|L7N202_MOUSE Uncharacterized protein OS=Mus musculus GN=Gm16477 PE=4 SV=1;>sp|P12970|RL7A_MOUSE 60S ribosomal protein L7a OS=Mus musculus GN=Rpl7a PE=2 SV=2;>tr|D3YXT4|D3YXT4_MOUSE Uncharacterized protein OS=Mus musculus GN=Gm5619 PE=4 SV=1;>tr|	0.5004	1.04448	1.40545	0.961323	0.977914
tr|E9Q7L0|E9Q7L0_MOUSE	Ogdhl	>tr|E9Q7L0|E9Q7L0_MOUSE Protein Ogdhl OS=Mus musculus GN=Ogdhl PE=4 SV=1	0.611713	1.32281		0.934364	0.956295
sp|Q9CQW2|ARL8B_MOUSE	Arl8b	>sp|Q9CQW2|ARL8B_MOUSE ADP-ribosylation factor-like protein 8B OS=Mus musculus GN=Arl8b PE=2 SV=1	0.754268	1.0848	1.6072		1.14875
sp|P54822|PUR8_MOUSE;tr|E9Q242|E9Q242_MOUSE;tr|E9Q3T7|E9Q3T7_MOUSE;tr|E9Q0A0|E9Q0A0_MOUSE	Adsl	>sp|P54822|PUR8_MOUSE Adenylosuccinate lyase OS=Mus musculus GN=Adsl PE=2 SV=2;>tr|E9Q242|E9Q242_MOUSE Adenylosuccinate lyase OS=Mus musculus GN=Adsl PE=4 SV=1;>tr|E9Q3T7|E9Q3T7_MOUSE Adenylosuccinate lyase OS=Mus musculus GN=Adsl PE=4 SV=1	0.68385	1.07433	1.54607	1.15225	1.11413
sp|P26043|RADI_MOUSE;tr|Q7TSG6|Q7TSG6_MOUSE	Rdx	>sp|P26043|RADI_MOUSE Radixin OS=Mus musculus GN=Rdx PE=1 SV=3;>tr|Q7TSG6|Q7TSG6_MOUSE Radixin OS=Mus musculus GN=Rdx PE=1 SV=1	0.821566	0.927271	1.80036	0.965059	1.12856
sp|Q3THK7|GUAA_MOUSE	Gmps	>sp|Q3THK7|GUAA_MOUSE GMP synthase [glutamine-hydrolyzing] OS=Mus musculus GN=Gmps PE=1 SV=2	0.426458	1.71488	2.4882	1.01038	1.40998
sp|Q6IRU5|CLCB_MOUSE;tr|F7BHJ0|F7BHJ0_MOUSE;sp|Q6IRU5-3|CLCB_MOUSE	Cltb	>sp|Q6IRU5|CLCB_MOUSE Clathrin light chain B OS=Mus musculus GN=Cltb PE=1 SV=1;>tr|F7BHJ0|F7BHJ0_MOUSE Clathrin light chain B (Fragment) OS=Mus musculus GN=Cltb PE=4 SV=1;>sp|Q6IRU5-3|CLCB_MOUSE Isoform 3 of Clathrin light chain B OS=Mus musculus GN=Cltb	0.663431		1.5329	1.36338	1.18657
sp|Q5M8N0|CNRP1_MOUSE;tr|F7C0H6|F7C0H6_MOUSE	Cnrip1	>sp|Q5M8N0|CNRP1_MOUSE CB1 cannabinoid receptor-interacting protein 1 OS=Mus musculus GN=Cnrip1 PE=1 SV=1;>tr|F7C0H6|F7C0H6_MOUSE CB1 cannabinoid receptor-interacting protein 1 (Fragment) OS=Mus musculus GN=Cnrip1 PE=4 SV=1	0.573965	0.987945	1.3438	0.991019	0.974182
sp|B2RXS4|PLXB2_MOUSE;sp|Q9QZC2|PLXC1_MOUSE	Plxnb2	>sp|B2RXS4|PLXB2_MOUSE Plexin-B2 OS=Mus musculus GN=Plxnb2 PE=1 SV=1	0.59258	2.27692		1.20291	1.35747
sp|Q8BH69|SPS1_MOUSE	Sephs1	>sp|Q8BH69|SPS1_MOUSE Selenide, water dikinase 1 OS=Mus musculus GN=Sephs1 PE=2 SV=1	0.498968		1.21912	1.14867	0.955585
sp|Q9ER72|SYCC_MOUSE;sp|Q9ER72-2|SYCC_MOUSE	Cars	>sp|Q9ER72|SYCC_MOUSE Cysteine--tRNA ligase, cytoplasmic OS=Mus musculus GN=Cars PE=2 SV=2;>sp|Q9ER72-2|SYCC_MOUSE Isoform 2 of Cysteine--tRNA ligase, cytoplasmic OS=Mus musculus GN=Cars	0.543715	1.40164	1.83488	1.08036	1.21515
sp|Q8R1F6-2|HID1_MOUSE;sp|Q8R1F6|HID1_MOUSE;tr|F6RGN1|F6RGN1_MOUSE	Hid1	>sp|Q8R1F6-2|HID1_MOUSE Isoform 2 of Protein HID1 OS=Mus musculus GN=Hid1;>sp|Q8R1F6|HID1_MOUSE Protein HID1 OS=Mus musculus GN=Hid1 PE=1 SV=1	0.567441	1.83793		1.50396	1.30311
tr|D3Z4C9|D3Z4C9_MOUSE;sp|Q9CQY6|UQCC2_MOUSE;tr|D3Z4D6|D3Z4D6_MOUSE	Uqcc2	>tr|D3Z4C9|D3Z4C9_MOUSE Ubiquinol-cytochrome-c reductase complex assembly factor 2 OS=Mus musculus GN=Uqcc2 PE=4 SV=1;>sp|Q9CQY6|UQCC2_MOUSE Ubiquinol-cytochrome-c reductase complex assembly factor 2 OS=Mus musculus GN=Uqcc2 PE=1 SV=1;>tr|D3Z4D6|D3Z4D6_MOU	0.470625	1.82653	2.08446		1.46054
sp|Q9Z1F9|SAE2_MOUSE;tr|H3BLR3|H3BLR3_MOUSE;tr|A2BH29|A2BH29_MOUSE;tr|H3BLM2|H3BLM2_MOUSE;tr|H3BJQ2|H3BJQ2_MOUSE	Uba2	>sp|Q9Z1F9|SAE2_MOUSE SUMO-activating enzyme subunit 2 OS=Mus musculus GN=Uba2 PE=1 SV=1	0.474522	1.43374		0.989584	0.96595
sp|Q3U0V1|FUBP2_MOUSE	Khsrp	>sp|Q3U0V1|FUBP2_MOUSE Far upstream element-binding protein 2 OS=Mus musculus GN=Khsrp PE=1 SV=2	0.42102	1.14778	1.45545	0.936758	0.990252
tr|E9Q9B7|E9Q9B7_MOUSE	Kidins220	>tr|E9Q9B7|E9Q9B7_MOUSE Protein Kidins220 OS=Mus musculus GN=Kidins220 PE=1 SV=1	1.19696	2.2704		0.590728	1.3527
sp|P99024|TBB5_MOUSE	Tubb5	>sp|P99024|TBB5_MOUSE Tubulin beta-5 chain OS=Mus musculus GN=Tubb5 PE=1 SV=1	0.542992	0.949295	1.27149	1.13931	0.975771
sp|Q7TQI3|OTUB1_MOUSE;tr|D3YWF6|D3YWF6_MOUSE;tr|D3Z7K0|D3Z7K0_MOUSE	Otub1	>sp|Q7TQI3|OTUB1_MOUSE Ubiquitin thioesterase OTUB1 OS=Mus musculus GN=Otub1 PE=1 SV=2;>tr|D3YWF6|D3YWF6_MOUSE Ubiquitin thioesterase OTUB1 OS=Mus musculus GN=Otub1 PE=4 SV=1	0.662478	1.23214	1.75212	0.959042	1.15144
sp|Q8R010|AIMP2_MOUSE	Aimp2	>sp|Q8R010|AIMP2_MOUSE Aminoacyl tRNA synthase complex-interacting multifunctional protein 2 OS=Mus musculus GN=Aimp2 PE=1 SV=2	0.675202	1.09657	1.7615	1.0373	1.14264
sp|Q6GQT9|NOMO1_MOUSE	Nomo1	>sp|Q6GQT9|NOMO1_MOUSE Nodal modulator 1 OS=Mus musculus GN=Nomo1 PE=1 SV=1	0.794615	1.38144		1.10558	1.09388
sp|Q6P8X1|SNX6_MOUSE	Snx6	>sp|Q6P8X1|SNX6_MOUSE Sorting nexin-6 OS=Mus musculus GN=Snx6 PE=1 SV=2	0.612729	1.10047	1.55032	1.30115	1.14117
sp|Q6ZQ08|CNOT1_MOUSE;sp|Q6ZQ08-4|CNOT1_MOUSE;tr|B7ZWL1|B7ZWL1_MOUSE;sp|Q6ZQ08-2|CNOT1_MOUSE;sp|Q6ZQ08-3|CNOT1_MOUSE	Cnot1	>sp|Q6ZQ08|CNOT1_MOUSE CCR4-NOT transcription complex subunit 1 OS=Mus musculus GN=Cnot1 PE=1 SV=2;>sp|Q6ZQ08-4|CNOT1_MOUSE Isoform 4 of CCR4-NOT transcription complex subunit 1 OS=Mus musculus GN=Cnot1;>tr|B7ZWL1|B7ZWL1_MOUSE CCR4-NOT transcription comple	0.673851	1.67045		1.22159	1.18863
sp|Q6P5F9|XPO1_MOUSE;tr|F6YA11|F6YA11_MOUSE;tr|A2AKT6|A2AKT6_MOUSE	Xpo1	>sp|Q6P5F9|XPO1_MOUSE Exportin-1 OS=Mus musculus GN=Xpo1 PE=1 SV=1	0.599718	1.18862		1.08556	0.957965
tr|E9PVU7|E9PVU7_MOUSE;tr|B1PSD9|B1PSD9_MOUSE	Pde4d	>tr|E9PVU7|E9PVU7_MOUSE cAMP-specific 3,5-cyclic phosphodiesterase 4D OS=Mus musculus GN=Pde4d PE=1 SV=1;>tr|B1PSD9|B1PSD9_MOUSE cAMP-specific 3,5-cyclic phosphodiesterase 4D OS=Mus musculus GN=Pde4d PE=2 SV=1	0.677469	1.93201		1.09676	1.23541
sp|O70481|UBR1_MOUSE	Ubr1	>sp|O70481|UBR1_MOUSE E3 ubiquitin-protein ligase UBR1 OS=Mus musculus GN=Ubr1 PE=1 SV=2	0.721079	1.30271		1.354	1.12593
sp|Q61548-3|AP180_MOUSE;sp|Q61548-2|AP180_MOUSE;sp|Q61548|AP180_MOUSE;tr|E9Q9A3|E9Q9A3_MOUSE;tr|E9QQ05|E9QQ05_MOUSE;tr|E9QLK9|E9QLK9_MOUSE;tr|Q3TWS4|Q3TWS4_MOUSE;tr|Q8BQA2|Q8BQA2_MOUSE	Snap91	>sp|Q61548-3|AP180_MOUSE Isoform 3 of Clathrin coat assembly protein AP180 OS=Mus musculus GN=Snap91;>sp|Q61548-2|AP180_MOUSE Isoform Short of Clathrin coat assembly protein AP180 OS=Mus musculus GN=Snap91;>sp|Q61548|AP180_MOUSE Clathrin coat assembly prot	0.58236	1.32898	1.66229	1.09086	1.16612
sp|Q9EPK7|XPO7_MOUSE;tr|E9PUW7|E9PUW7_MOUSE;sp|Q9EPK7-2|XPO7_MOUSE;sp|Q99NF8|RBP17_MOUSE	Xpo7	>sp|Q9EPK7|XPO7_MOUSE Exportin-7 OS=Mus musculus GN=Xpo7 PE=2 SV=3;>tr|E9PUW7|E9PUW7_MOUSE Exportin-7 OS=Mus musculus GN=Xpo7 PE=4 SV=1;>sp|Q9EPK7-2|XPO7_MOUSE Isoform 2 of Exportin-7 OS=Mus musculus GN=Xpo7	0.729296	1.35849		1.27319	1.12033
sp|Q91XF0|PNPO_MOUSE;tr|A2A6E7|A2A6E7_MOUSE	Pnpo	>sp|Q91XF0|PNPO_MOUSE Pyridoxine-5-phosphate oxidase OS=Mus musculus GN=Pnpo PE=1 SV=1	0.601063	1.16081	1.92999	1.06116	1.18826
sp|P97350|PKP1_MOUSE	Pkp1	>sp|P97350|PKP1_MOUSE Plakophilin-1 OS=Mus musculus GN=Pkp1 PE=2 SV=1	1.14138	0.127778	2.45014		1.23976
sp|O88741|GDAP1_MOUSE;sp|O88741-2|GDAP1_MOUSE	Gdap1	>sp|O88741|GDAP1_MOUSE Ganglioside-induced differentiation-associated protein 1 OS=Mus musculus GN=Gdap1 PE=1 SV=1	0.487203	1.1517	1.32339	0.971252	0.983385
sp|O08749|DLDH_MOUSE	Dld	>sp|O08749|DLDH_MOUSE Dihydrolipoyl dehydrogenase, mitochondrial OS=Mus musculus GN=Dld PE=1 SV=2	0.654068	1.25197	1.55227	1.03164	1.12249
sp|Q61735|CD47_MOUSE;sp|Q61735-2|CD47_MOUSE;tr|D3Z187|D3Z187_MOUSE	Cd47	>sp|Q61735|CD47_MOUSE Leukocyte surface antigen CD47 OS=Mus musculus GN=Cd47 PE=1 SV=2;>sp|Q61735-2|CD47_MOUSE Isoform 2 of Leukocyte surface antigen CD47 OS=Mus musculus GN=Cd47	0.763054	1.46163	1.36207	0.839758	1.10663
tr|E9PZ00|E9PZ00_MOUSE;tr|Q8BFQ1|Q8BFQ1_MOUSE;tr|K3W4L3|K3W4L3_MOUSE;tr|J3QPG5|J3QPG5_MOUSE;sp|Q61207|SAP_MOUSE	Psap	>tr|E9PZ00|E9PZ00_MOUSE Sulfated glycoprotein 1 OS=Mus musculus GN=Psap PE=4 SV=1;>tr|Q8BFQ1|Q8BFQ1_MOUSE Prosaposin, isoform CRA_a OS=Mus musculus GN=Psap PE=2 SV=1;>tr|K3W4L3|K3W4L3_MOUSE Sulfated glycoprotein 1 OS=Mus musculus GN=Psap PE=4 SV=1;>tr|J3QP	0.614777	1.11164	2.25474		1.32705
sp|P45591|COF2_MOUSE	Cfl2	>sp|P45591|COF2_MOUSE Cofilin-2 OS=Mus musculus GN=Cfl2 PE=1 SV=1	0.643379	1.18902	1.86162		1.23134
sp|Q99LC5|ETFA_MOUSE	Etfa	>sp|Q99LC5|ETFA_MOUSE Electron transfer flavoprotein subunit alpha, mitochondrial OS=Mus musculus GN=Etfa PE=1 SV=2	0.698709	1.07088	1.6178	1.06147	1.11222
sp|Q07417|ACADS_MOUSE;tr|F6RAZ3|F6RAZ3_MOUSE	Acads	>sp|Q07417|ACADS_MOUSE Short-chain specific acyl-CoA dehydrogenase, mitochondrial OS=Mus musculus GN=Acads PE=1 SV=2;>tr|F6RAZ3|F6RAZ3_MOUSE Short-chain-specific acyl-CoA dehydrogenase, mitochondrial (Fragment) OS=Mus musculus GN=Acads PE=1 SV=1	0.791475	0.949609	1.59911	1.03415	1.09359
sp|Q8CGK3|LONM_MOUSE	Lonp1	>sp|Q8CGK3|LONM_MOUSE Lon protease homolog, mitochondrial OS=Mus musculus GN=Lonp1 PE=1 SV=2	0.647698	1.24004		1.00111	0.962949
sp|O88935|SYN1_MOUSE;sp|O88935-1|SYN1_MOUSE;sp|O88935-3|SYN1_MOUSE	Syn1	>sp|O88935|SYN1_MOUSE Synapsin-1 OS=Mus musculus GN=Syn1 PE=1 SV=2;>sp|O88935-1|SYN1_MOUSE Isoform Ib of Synapsin-1 OS=Mus musculus GN=Syn1;>sp|O88935-3|SYN1_MOUSE Isoform 3 of Synapsin-1 OS=Mus musculus GN=Syn1	0.502704	1.01453	1.35152	1.06479	0.983386
tr|Q3UW66|Q3UW66_MOUSE;sp|Q99J99|THTM_MOUSE	Mpst	>tr|Q3UW66|Q3UW66_MOUSE Sulfurtransferase OS=Mus musculus GN=Mpst PE=1 SV=1;>sp|Q99J99|THTM_MOUSE 3-mercaptopyruvate sulfurtransferase OS=Mus musculus GN=Mpst PE=1 SV=3	0.537237	1.0051	1.35295	1.03056	0.98146
sp|P62960|YBOX1_MOUSE;tr|A2BGG7|A2BGG7_MOUSE;sp|Q9Z2C8-2|YBOX2_MOUSE;tr|B2RUF0|B2RUF0_MOUSE;sp|Q9Z2C8|YBOX2_MOUSE	Ybx1	>sp|P62960|YBOX1_MOUSE Nuclease-sensitive element-binding protein 1 OS=Mus musculus GN=Ybx1 PE=1 SV=3;>tr|A2BGG7|A2BGG7_MOUSE Nuclease-sensitive element-binding protein 1 (Fragment) OS=Mus musculus GN=Ybx1 PE=1 SV=1	0.754796		2.14492	0.892628	1.26411
sp|O70589|CSKP_MOUSE;sp|O70589-3|CSKP_MOUSE;sp|O70589-4|CSKP_MOUSE;sp|O70589-5|CSKP_MOUSE;sp|O70589-2|CSKP_MOUSE;tr|F6ZQR2|F6ZQR2_MOUSE;tr|F6Y9I5|F6Y9I5_MOUSE;tr|B1AUH5|B1AUH5_MOUSE;tr|F7CD87|F7CD87_MOUSE;tr|B1AUH6|B1AUH6_MOUSE	Cask	>sp|O70589|CSKP_MOUSE Peripheral plasma membrane protein CASK OS=Mus musculus GN=Cask PE=1 SV=2;>sp|O70589-3|CSKP_MOUSE Isoform 3 of Peripheral plasma membrane protein CASK OS=Mus musculus GN=Cask;>sp|O70589-4|CSKP_MOUSE Isoform 4 of Peripheral plasma memb	0.515119	1.18617		1.19204	0.964441
sp|P08249|MDHM_MOUSE	Mdh2	>sp|P08249|MDHM_MOUSE Malate dehydrogenase, mitochondrial OS=Mus musculus GN=Mdh2 PE=1 SV=3	0.747017	1.10908	1.46469	1.00738	1.08204
sp|Q6PHN9|RAB35_MOUSE;tr|S4R1W7|S4R1W7_MOUSE	Rab35	>sp|Q6PHN9|RAB35_MOUSE Ras-related protein Rab-35 OS=Mus musculus GN=Rab35 PE=1 SV=1	0.442302	1.21488	1.27783	1.021	0.989003
tr|Q3U2G2|Q3U2G2_MOUSE;sp|Q61316|HSP74_MOUSE	Hspa4	>tr|Q3U2G2|Q3U2G2_MOUSE Heat shock 70 kDa protein 4 OS=Mus musculus GN=Hspa4 PE=1 SV=1;>sp|Q61316|HSP74_MOUSE Heat shock 70 kDa protein 4 OS=Mus musculus GN=Hspa4 PE=1 SV=1	0.750343	1.42678		1.15511	1.11074
sp|P68372|TBB4B_MOUSE	Tubb4b	>sp|P68372|TBB4B_MOUSE Tubulin beta-4B chain OS=Mus musculus GN=Tubb4b PE=1 SV=1	0.540068	1.03432	1.26908	1.07749	0.980241
sp|Q3USB7|PLCL1_MOUSE	Plcl1	>sp|Q3USB7|PLCL1_MOUSE Inactive phospholipase C-like protein 1 OS=Mus musculus GN=Plcl1 PE=1 SV=3	0.710231	1.36698		0.8253	0.967503
tr|B8QI35|B8QI35_MOUSE;sp|P60469|LIPA3_MOUSE;tr|F6UYF1|F6UYF1_MOUSE	Ppfia3	>tr|B8QI35|B8QI35_MOUSE Liprin-alpha 3 OS=Mus musculus GN=Ppfia3 PE=1 SV=1;>sp|P60469|LIPA3_MOUSE Liprin-alpha-3 OS=Mus musculus GN=Ppfia3 PE=1 SV=1;>tr|F6UYF1|F6UYF1_MOUSE Liprin-alpha-3 (Fragment) OS=Mus musculus GN=Ppfia3 PE=1 SV=1	0.784184	2.10707		0.857769	1.24967
sp|Q8VEM8|MPCP_MOUSE;tr|G5E902|G5E902_MOUSE	Slc25a3	>sp|Q8VEM8|MPCP_MOUSE Phosphate carrier protein, mitochondrial OS=Mus musculus GN=Slc25a3 PE=1 SV=1;>tr|G5E902|G5E902_MOUSE MCG10343, isoform CRA_b OS=Mus musculus GN=Slc25a3 PE=1 SV=1	0.697151	1.2083	1.43114	1.03004	1.09165
tr|F8WI35|F8WI35_MOUSE;sp|P84244|H33_MOUSE;sp|P84228|H32_MOUSE;sp|P68433|H31_MOUSE;sp|P02301|H3C_MOUSE;tr|E0CZ27|E0CZ27_MOUSE;tr|E0CYN1|E0CYN1_MOUSE;tr|E0CYR7|E0CYR7_MOUSE	H3f3a	>tr|F8WI35|F8WI35_MOUSE Histone H3 OS=Mus musculus GN=H3f3a PE=3 SV=1;>sp|P84244|H33_MOUSE Histone H3.3 OS=Mus musculus GN=H3f3a PE=1 SV=2;>sp|P84228|H32_MOUSE Histone H3.2 OS=Mus musculus GN=Hist1h3b PE=1 SV=2;>sp|P68433|H31_MOUSE Histone H3.1 OS=Mus musc	1.33047	1.24418	0.74082		1.10516
sp|Q9CZX8|RS19_MOUSE;tr|D3YUT3|D3YUT3_MOUSE;tr|D3Z722|D3Z722_MOUSE;tr|D3Z5R8|D3Z5R8_MOUSE;tr|D3YUG3|D3YUG3_MOUSE;tr|S4R223|S4R223_MOUSE	Rps19	>sp|Q9CZX8|RS19_MOUSE 40S ribosomal protein S19 OS=Mus musculus GN=Rps19 PE=1 SV=3;>tr|D3YUT3|D3YUT3_MOUSE 40S ribosomal protein S19 (Fragment) OS=Mus musculus GN=Rps19 PE=1 SV=2;>tr|D3Z722|D3Z722_MOUSE 40S ribosomal protein S19 OS=Mus musculus GN=Rps19 PE	0.538501	1.0569	1.30869		0.968028
sp|Q8CG76|ARK72_MOUSE	Akr7a2	>sp|Q8CG76|ARK72_MOUSE Aflatoxin B1 aldehyde reductase member 2 OS=Mus musculus GN=Akr7a2 PE=1 SV=3	0.673924	1.11885	1.31589	1.2496	1.08956
sp|Q8K4Z3|NNRE_MOUSE	Apoa1bp	>sp|Q8K4Z3|NNRE_MOUSE NAD(P)H-hydrate epimerase OS=Mus musculus GN=Apoa1bp PE=1 SV=1	0.740014	1.1952	1.36382	0.997517	1.07414
sp|Q9Z110-2|P5CS_MOUSE;sp|Q9Z110|P5CS_MOUSE;tr|D3Z0B4|D3Z0B4_MOUSE;tr|H3BKJ8|H3BKJ8_MOUSE;tr|H3BLE8|H3BLE8_MOUSE;tr|H3BKK0|H3BKK0_MOUSE	Aldh18a1	>sp|Q9Z110-2|P5CS_MOUSE Isoform Short of Delta-1-pyrroline-5-carboxylate synthase OS=Mus musculus GN=Aldh18a1;>sp|Q9Z110|P5CS_MOUSE Delta-1-pyrroline-5-carboxylate synthase OS=Mus musculus GN=Aldh18a1 PE=1 SV=2	0.55789	1.67979	2.09854	0.784903	1.28028
sp|Q6P2B1|TNPO3_MOUSE;sp|Q6P2B1-2|TNPO3_MOUSE;sp|Q6P2B1-3|TNPO3_MOUSE;tr|F6TDZ2|F6TDZ2_MOUSE;tr|E9Q0H8|E9Q0H8_MOUSE;tr|E9PWA5|E9PWA5_MOUSE;tr|D3YX57|D3YX57_MOUSE;sp|Q8K368|FANCI_MOUSE	Tnpo3	>sp|Q6P2B1|TNPO3_MOUSE Transportin-3 OS=Mus musculus GN=Tnpo3 PE=1 SV=1;>sp|Q6P2B1-2|TNPO3_MOUSE Isoform 2 of Transportin-3 OS=Mus musculus GN=Tnpo3	0.699391	2.01207		0.996269	1.23591
sp|P70296|PEBP1_MOUSE;tr|D3Z1V4|D3Z1V4_MOUSE;tr|D6RHS6|D6RHS6_MOUSE	Pebp1	>sp|P70296|PEBP1_MOUSE Phosphatidylethanolamine-binding protein 1 OS=Mus musculus GN=Pebp1 PE=1 SV=3;>tr|D3Z1V4|D3Z1V4_MOUSE Phosphatidylethanolamine-binding protein 1 OS=Mus musculus GN=Pebp1 PE=4 SV=1;>tr|D6RHS6|D6RHS6_MOUSE Phosphatidylethanolamine-bind	0.692614	1.11166	1.34553	1.17969	1.08237
sp|Q9D338|RM19_MOUSE	Mrpl19	>sp|Q9D338|RM19_MOUSE 39S ribosomal protein L19, mitochondrial OS=Mus musculus GN=Mrpl19 PE=2 SV=1	0.61236		1.8746	1.24165	1.24287
sp|P42208|SEPT2_MOUSE;tr|E9Q3V6|E9Q3V6_MOUSE;tr|F6WYM0|F6WYM0_MOUSE;tr|D3YYB1|D3YYB1_MOUSE;tr|D3Z3C0|D3Z3C0_MOUSE;tr|D3Z1S1|D3Z1S1_MOUSE;tr|F6UKN5|F6UKN5_MOUSE;tr|D3YZU7|D3YZU7_MOUSE;tr|G3UYQ0|G3UYQ0_MOUSE;tr|D3YV76|D3YV76_MOUSE	SEPT2	>sp|P42208|SEPT2_MOUSE Septin-2 OS=Mus musculus GN=Sept2 PE=1 SV=2;>tr|E9Q3V6|E9Q3V6_MOUSE Septin-2 OS=Mus musculus GN=Sept2 PE=1 SV=1;>tr|F6WYM0|F6WYM0_MOUSE Septin-2 (Fragment) OS=Mus musculus GN=Sept2 PE=1 SV=2;>tr|D3YYB1|D3YYB1_MOUSE Septin-2 (Fragment	0.864619	1.1682	1.16872	0.941675	1.0358
sp|Q921F4|HNRLL_MOUSE;sp|Q921F4-4|HNRLL_MOUSE;tr|V9GXB6|V9GXB6_MOUSE	Hnrnpll	>sp|Q921F4|HNRLL_MOUSE Heterogeneous nuclear ribonucleoprotein L-like OS=Mus musculus GN=Hnrnpll PE=1 SV=3;>sp|Q921F4-4|HNRLL_MOUSE Isoform 2 of Heterogeneous nuclear ribonucleoprotein L-like OS=Mus musculus GN=Hnrnpll;>tr|V9GXB6|V9GXB6_MOUSE Heterogeneous	0.380574		1.28147	1.31658	0.992872
sp|Q3UYC0|PPM1H_MOUSE;sp|Q3UYC0-2|PPM1H_MOUSE;tr|E0CYP3|E0CYP3_MOUSE;sp|Q8BU27-2|PPM1M_MOUSE;tr|F8WGF9|F8WGF9_MOUSE;sp|Q8BU27|PPM1M_MOUSE;tr|E9Q2I3|E9Q2I3_MOUSE;sp|Q149T7|PPM1J_MOUSE	Ppm1h	>sp|Q3UYC0|PPM1H_MOUSE Protein phosphatase 1H OS=Mus musculus GN=Ppm1h PE=1 SV=1;>sp|Q3UYC0-2|PPM1H_MOUSE Isoform 2 of Protein phosphatase 1H OS=Mus musculus GN=Ppm1h	0.553997	1.35303	1.63891	1.12776	1.16843
tr|F8VQC9|F8VQC9_MOUSE;sp|Q8BTY2|S4A7_MOUSE;sp|Q8BTY2-2|S4A7_MOUSE	Slc4a7	>tr|F8VQC9|F8VQC9_MOUSE NBCn1-G OS=Mus musculus GN=Slc4a7 PE=1 SV=1;>sp|Q8BTY2|S4A7_MOUSE Sodium bicarbonate cotransporter 3 OS=Mus musculus GN=Slc4a7 PE=1 SV=2;>sp|Q8BTY2-2|S4A7_MOUSE Isoform 2 of Sodium bicarbonate cotransporter 3 OS=Mus musculus GN=Slc4	0.63366	1.18359		1.08132	0.966189
sp|E9Q557|DESP_MOUSE;tr|E9PZW0|E9PZW0_MOUSE	Dsp	>sp|E9Q557|DESP_MOUSE Desmoplakin OS=Mus musculus GN=Dsp PE=1 SV=1;>tr|E9PZW0|E9PZW0_MOUSE Desmoplakin OS=Mus musculus GN=Dsp PE=1 SV=1	2.53146	1.18876	0.672599	0.746995	1.28495
sp|Q9Z0F7|SYUG_MOUSE	Sncg	>sp|Q9Z0F7|SYUG_MOUSE Gamma-synuclein OS=Mus musculus GN=Sncg PE=1 SV=1	1.2149	0.755634	0.940525		0.970353
sp|Q9CQR6|PPP6_MOUSE	Ppp6c	>sp|Q9CQR6|PPP6_MOUSE Serine/threonine-protein phosphatase 6 catalytic subunit OS=Mus musculus GN=Ppp6c PE=2 SV=1	0.645449	1.17794	1.53345	1.09803	1.11372
sp|Q8R164|BPHL_MOUSE	Bphl	>sp|Q8R164|BPHL_MOUSE Valacyclovir hydrolase OS=Mus musculus GN=Bphl PE=1 SV=1	0.6958	1.09949	1.46454	1.10064	1.09012
sp|Q9CQA3|SDHB_MOUSE	Sdhb	>sp|Q9CQA3|SDHB_MOUSE Succinate dehydrogenase [ubiquinone] iron-sulfur subunit, mitochondrial OS=Mus musculus GN=Sdhb PE=1 SV=1	0.541063	0.968579	1.41803	1.02494	0.988153
sp|P63001|RAC1_MOUSE;tr|Q3TLP8|Q3TLP8_MOUSE	Rac1	>sp|P63001|RAC1_MOUSE Ras-related C3 botulinum toxin substrate 1 OS=Mus musculus GN=Rac1 PE=1 SV=1;>tr|Q3TLP8|Q3TLP8_MOUSE RAS-related C3 botulinum substrate 1, isoform CRA_a OS=Mus musculus GN=Rac1 PE=2 SV=1	0.675708	1.04329	1.55066	1.15512	1.10619
sp|P70704-2|AT8A1_MOUSE;tr|F6WYQ5|F6WYQ5_MOUSE;sp|P70704-3|AT8A1_MOUSE;sp|P70704|AT8A1_MOUSE;tr|Q3U9N5|Q3U9N5_MOUSE;tr|E9Q4J5|E9Q4J5_MOUSE;tr|F6Q8P7|F6Q8P7_MOUSE;sp|P98200|AT8A2_MOUSE;sp|Q148W0|AT8B1_MOUSE	Atp8a1	>sp|P70704-2|AT8A1_MOUSE Isoform 2 of Phospholipid-transporting ATPase IA OS=Mus musculus GN=Atp8a1;>tr|F6WYQ5|F6WYQ5_MOUSE Probable phospholipid-transporting ATPase IA (Fragment) OS=Mus musculus GN=Atp8a1 PE=1 SV=1;>sp|P70704-3|AT8A1_MOUSE Isoform 3 of Ph	0.691795	1.68689		1.12675	1.16848
tr|E9PZ43|E9PZ43_MOUSE;tr|E9PWC0|E9PWC0_MOUSE;sp|P27546-4|MAP4_MOUSE	Map4	>tr|E9PZ43|E9PZ43_MOUSE Microtubule-associated protein OS=Mus musculus GN=Map4 PE=1 SV=1;>tr|E9PWC0|E9PWC0_MOUSE Microtubule-associated protein OS=Mus musculus GN=Map4 PE=1 SV=1;>sp|P27546-4|MAP4_MOUSE Isoform 4 of Microtubule-associated protein 4 OS=Mus m	0.663148	1.43759		0.821386	0.974042
sp|Q62420|SH3G2_MOUSE;tr|A2ALV3|A2ALV3_MOUSE;tr|Q8BXU5|Q8BXU5_MOUSE;tr|F6ZL13|F6ZL13_MOUSE;tr|A2ALV1|A2ALV1_MOUSE	Sh3gl2	>sp|Q62420|SH3G2_MOUSE Endophilin-A1 OS=Mus musculus GN=Sh3gl2 PE=1 SV=2;>tr|A2ALV3|A2ALV3_MOUSE Endophilin-A1 OS=Mus musculus GN=Sh3gl2 PE=4 SV=1;>tr|Q8BXU5|Q8BXU5_MOUSE Endophilin-A1 OS=Mus musculus GN=Sh3gl2 PE=2 SV=1;>tr|F6ZL13|F6ZL13_MOUSE Endophilin-	0.645228	1.06582	1.4864	1.24705	1.11112
sp|Q61102|ABCB7_MOUSE	Abcb7	>sp|Q61102|ABCB7_MOUSE ATP-binding cassette sub-family B member 7, mitochondrial OS=Mus musculus GN=Abcb7 PE=1 SV=3	0.699809		1.46588	1.23463	1.13344
sp|Q9Z2Q6|SEPT5_MOUSE;sp|P42209|SEPT1_MOUSE;tr|A2ARU0|A2ARU0_MOUSE	SEPT1	>sp|Q9Z2Q6|SEPT5_MOUSE Septin-5 OS=Mus musculus GN=Sept5 PE=1 SV=2	0.595485	1.28939	1.51804	1.13046	1.13335
sp|O54865|GCYB1_MOUSE	Gucy1b3	>sp|O54865|GCYB1_MOUSE Guanylate cyclase soluble subunit beta-1 OS=Mus musculus GN=Gucy1b3 PE=2 SV=1	0.576078	1.26058	2.29573	0.887933	1.25508
sp|P99029-2|PRDX5_MOUSE;sp|P99029|PRDX5_MOUSE;tr|G3UZJ4|G3UZJ4_MOUSE;tr|H3BJQ7|H3BJQ7_MOUSE	Prdx5	>sp|P99029-2|PRDX5_MOUSE Isoform Cytoplasmic+peroxisomal of Peroxiredoxin-5, mitochondrial OS=Mus musculus GN=Prdx5;>sp|P99029|PRDX5_MOUSE Peroxiredoxin-5, mitochondrial OS=Mus musculus GN=Prdx5 PE=1 SV=2;>tr|G3UZJ4|G3UZJ4_MOUSE Peroxiredoxin-5, mitochondr	0.715421	1.11297	1.60595		1.14478
sp|Q9CQI3|GMFB_MOUSE;tr|D3YY93|D3YY93_MOUSE;tr|D3Z2F6|D3Z2F6_MOUSE;tr|D3YY16|D3YY16_MOUSE;sp|Q9ERL7|GMFG_MOUSE	Gmfb	>sp|Q9CQI3|GMFB_MOUSE Glia maturation factor beta OS=Mus musculus GN=Gmfb PE=1 SV=3	0.709445	1.13681	1.58282		1.14302
sp|Q80X90|FLNB_MOUSE	Flnb	>sp|Q80X90|FLNB_MOUSE Filamin-B OS=Mus musculus GN=Flnb PE=1 SV=3	1.10859	0.838208		0.988442	0.978413
sp|Q03141-3|MARK3_MOUSE;sp|Q03141|MARK3_MOUSE;sp|Q03141-2|MARK3_MOUSE	Mark3	>sp|Q03141-3|MARK3_MOUSE Isoform 3 of MAP/microtubule affinity-regulating kinase 3 OS=Mus musculus GN=Mark3;>sp|Q03141|MARK3_MOUSE MAP/microtubule affinity-regulating kinase 3 OS=Mus musculus GN=Mark3 PE=1 SV=2;>sp|Q03141-2|MARK3_MOUSE Isoform 2 of MAP/mic	0.649021	1.98027		0.501477	1.04359
sp|O08739|AMPD3_MOUSE;tr|F6XQD0|F6XQD0_MOUSE;tr|D3Z4N3|D3Z4N3_MOUSE;tr|D3YU73|D3YU73_MOUSE	Ampd3	>sp|O08739|AMPD3_MOUSE AMP deaminase 3 OS=Mus musculus GN=Ampd3 PE=2 SV=2		1.02594	1.52273	0.782664	1.11045
sp|Q9D2G2|ODO2_MOUSE;sp|Q9D2G2-2|ODO2_MOUSE	Dlst	>sp|Q9D2G2|ODO2_MOUSE Dihydrolipoyllysine-residue succinyltransferase component of 2-oxoglutarate dehydrogenase complex, mitochondrial OS=Mus musculus GN=Dlst PE=1 SV=1;>sp|Q9D2G2-2|ODO2_MOUSE Isoform 2 of Dihydrolipoyllysine-residue succinyltransferase co	0.634807	1.25602	1.45933	1.09182	1.1105
sp|Q9CQM5|TXD17_MOUSE	Txndc17	>sp|Q9CQM5|TXD17_MOUSE Thioredoxin domain-containing protein 17 OS=Mus musculus GN=Txndc17 PE=1 SV=1	0.770632	1.0782	1.45293		1.10059
sp|Q80XK6|ATG2B_MOUSE;sp|Q80XK6-5|ATG2B_MOUSE;sp|Q80XK6-4|ATG2B_MOUSE	Atg2b	>sp|Q80XK6|ATG2B_MOUSE Autophagy-related protein 2 homolog B OS=Mus musculus GN=Atg2b PE=1 SV=3	1.06878	2.99486		0.524216	1.52928
sp|P61922|GABT_MOUSE;sp|P61922-2|GABT_MOUSE;tr|Q3TUE8|Q3TUE8_MOUSE;tr|F7C9G3|F7C9G3_MOUSE;tr|F6RN86|F6RN86_MOUSE	Abat	>sp|P61922|GABT_MOUSE 4-aminobutyrate aminotransferase, mitochondrial OS=Mus musculus GN=Abat PE=1 SV=1;>sp|P61922-2|GABT_MOUSE Isoform 2 of 4-aminobutyrate aminotransferase, mitochondrial OS=Mus musculus GN=Abat	0.812215	0.990035	1.41804	1.01798	1.05957
sp|Q8CC88|VWA8_MOUSE;sp|Q8CC88-2|VWA8_MOUSE;sp|Q8CC88-3|VWA8_MOUSE	Vwa8	>sp|Q8CC88|VWA8_MOUSE von Willebrand factor A domain-containing protein 8 OS=Mus musculus GN=Vwa8 PE=2 SV=2;>sp|Q8CC88-2|VWA8_MOUSE Isoform 2 of von Willebrand factor A domain-containing protein 8 OS=Mus musculus GN=Vwa8	0.660191	2.11361		1.0105	1.26144
tr|D3Z0L4|D3Z0L4_MOUSE;tr|Q9D9P1|Q9D9P1_MOUSE;sp|Q9CRB9|CHCH3_MOUSE;tr|S4R238|S4R238_MOUSE	Chchd3	>tr|D3Z0L4|D3Z0L4_MOUSE Coiled-coil-helix-coiled-coil-helix domain-containing protein 3, mitochondrial (Fragment) OS=Mus musculus GN=Chchd3 PE=1 SV=1;>tr|Q9D9P1|Q9D9P1_MOUSE Coiled-coil-helix-coiled-coil-helix domain-containing protein 3, mitochondrial OS=	0.530056	1.24471	1.44898	0.779028	1.00069
sp|Q2PFD7-5|PSD3_MOUSE;tr|F6Z9E6|F6Z9E6_MOUSE;sp|Q2PFD7-2|PSD3_MOUSE;sp|Q2PFD7|PSD3_MOUSE;sp|Q2PFD7-3|PSD3_MOUSE;sp|Q2PFD7-4|PSD3_MOUSE	Psd3	>sp|Q2PFD7-5|PSD3_MOUSE Isoform 5 of PH and SEC7 domain-containing protein 3 OS=Mus musculus GN=Psd3;>tr|F6Z9E6|F6Z9E6_MOUSE PH and SEC7 domain-containing protein 3 OS=Mus musculus GN=Psd3 PE=1 SV=2;>sp|Q2PFD7-2|PSD3_MOUSE Isoform 2 of PH and SEC7 domain-c	0.42912	2.02431	2.50375	0.780274	1.43436
sp|Q80VP1|EPN1_MOUSE;sp|Q80VP1-2|EPN1_MOUSE;tr|D3Z4V3|D3Z4V3_MOUSE;tr|D3Z550|D3Z550_MOUSE	Epn1	>sp|Q80VP1|EPN1_MOUSE Epsin-1 OS=Mus musculus GN=Epn1 PE=1 SV=3;>sp|Q80VP1-2|EPN1_MOUSE Isoform 2 of Epsin-1 OS=Mus musculus GN=Epn1	0.541507		1.70166	1.56919	1.27079
sp|P20108|PRDX3_MOUSE	Prdx3	>sp|P20108|PRDX3_MOUSE Thioredoxin-dependent peroxide reductase, mitochondrial OS=Mus musculus GN=Prdx3 PE=1 SV=1	0.737794	1.13191	1.54505	0.944606	1.08984
sp|Q9ERD7|TBB3_MOUSE	Tubb3	>sp|Q9ERD7|TBB3_MOUSE Tubulin beta-3 chain OS=Mus musculus GN=Tubb3 PE=1 SV=1	0.543906	1.02571	1.37659	1.01698	0.990796
sp|Q91XV3|BASP1_MOUSE	Basp1	>sp|Q91XV3|BASP1_MOUSE Brain acid soluble protein 1 OS=Mus musculus GN=Basp1 PE=1 SV=3	0.659521	1.0307	1.24314	0.999402	0.983192
sp|Q9R0P9|UCHL1_MOUSE	Uchl1	>sp|Q9R0P9|UCHL1_MOUSE Ubiquitin carboxyl-terminal hydrolase isozyme L1 OS=Mus musculus GN=Uchl1 PE=1 SV=1	0.562081	1.06588	1.30984	1.01378	0.987895
tr|E9QNF7|E9QNF7_MOUSE;sp|Q9CPW0|CNTP2_MOUSE;sp|Q9CPW0-2|CNTP2_MOUSE	Cntnap2	>tr|E9QNF7|E9QNF7_MOUSE Contactin-associated protein-like 2 OS=Mus musculus GN=Cntnap2 PE=4 SV=1;>sp|Q9CPW0|CNTP2_MOUSE Contactin-associated protein-like 2 OS=Mus musculus GN=Cntnap2 PE=1 SV=2	0.621733	1.30093		0.999221	0.97396
sp|Q922Q4|P5CR2_MOUSE	Pycr2	>sp|Q922Q4|P5CR2_MOUSE Pyrroline-5-carboxylate reductase 2 OS=Mus musculus GN=Pycr2 PE=2 SV=1	0.490264	1.07187	1.52603	0.926059	1.00356
sp|Q9WTP6-2|KAD2_MOUSE;sp|Q9WTP6|KAD2_MOUSE;tr|F7BP55|F7BP55_MOUSE	Ak2	>sp|Q9WTP6-2|KAD2_MOUSE Isoform 2 of Adenylate kinase 2, mitochondrial OS=Mus musculus GN=Ak2;>sp|Q9WTP6|KAD2_MOUSE Adenylate kinase 2, mitochondrial OS=Mus musculus GN=Ak2 PE=1 SV=5	0.649167	1.04438	1.19888	1.04061	0.983259
sp|Q8K212|PACS1_MOUSE	Pacs1	>sp|Q8K212|PACS1_MOUSE Phosphofurin acidic cluster sorting protein 1 OS=Mus musculus GN=Pacs1 PE=2 SV=2	0.677652	1.55653		1.20553	1.14657
sp|Q8CAY6|THIC_MOUSE;tr|G3XA25|G3XA25_MOUSE;tr|Q80X81|Q80X81_MOUSE;tr|F2Z459|F2Z459_MOUSE	Acat2	>sp|Q8CAY6|THIC_MOUSE Acetyl-CoA acetyltransferase, cytosolic OS=Mus musculus GN=Acat2 PE=1 SV=2;>tr|G3XA25|G3XA25_MOUSE Acetyl-CoA acetyltransferase, cytosolic OS=Mus musculus GN=Acat2 PE=3 SV=1;>tr|Q80X81|Q80X81_MOUSE Acetyl-Coenzyme A acetyltransferase	0.738065	1.10771	1.15961	1.21685	1.05556
tr|Q8C4U8|Q8C4U8_MOUSE;sp|O35474|EDIL3_MOUSE;tr|Q8C8K0|Q8C8K0_MOUSE;sp|O35474-2|EDIL3_MOUSE	Edil3	>tr|Q8C4U8|Q8C4U8_MOUSE EGF-like repeat and discoidin I-like domain-containing protein 3 OS=Mus musculus GN=Edil3 PE=2 SV=1;>sp|O35474|EDIL3_MOUSE EGF-like repeat and discoidin I-like domain-containing protein 3 OS=Mus musculus GN=Edil3 PE=1 SV=2;>tr|Q8C8K	0.705087		1.37464	0.849924	0.97655
sp|P54071|IDHP_MOUSE;tr|D6RIL6|D6RIL6_MOUSE	Idh2	>sp|P54071|IDHP_MOUSE Isocitrate dehydrogenase [NADP], mitochondrial OS=Mus musculus GN=Idh2 PE=1 SV=3	0.716204	0.954082	1.27309	0.99274	0.984029
tr|F6RJV6|F6RJV6_MOUSE;sp|Q9JJK2|LANC2_MOUSE	Lancl2	>tr|F6RJV6|F6RJV6_MOUSE LanC-like protein 2 (Fragment) OS=Mus musculus GN=Lancl2 PE=1 SV=1;>sp|Q9JJK2|LANC2_MOUSE LanC-like protein 2 OS=Mus musculus GN=Lancl2 PE=1 SV=1	0.56726	1.23468	1.24155	0.914361	0.989464
sp|P41105|RL28_MOUSE;tr|F6Z0X0|F6Z0X0_MOUSE	Rpl28	>sp|P41105|RL28_MOUSE 60S ribosomal protein L28 OS=Mus musculus GN=Rpl28 PE=1 SV=2	0.540952	1.08439	1.16392	1.16231	0.987895
sp|Q6ZQ38|CAND1_MOUSE;tr|D3YWC5|D3YWC5_MOUSE	Cand1	>sp|Q6ZQ38|CAND1_MOUSE Cullin-associated NEDD8-dissociated protein 1 OS=Mus musculus GN=Cand1 PE=2 SV=2	0.776469	1.19663		1.24691	1.07334
sp|Q8BIK4|DOCK9_MOUSE;tr|E9QMR2|E9QMR2_MOUSE;tr|F8VPN7|F8VPN7_MOUSE;sp|Q8BIK4-2|DOCK9_MOUSE;sp|Q8BIK4-3|DOCK9_MOUSE	Dock9	>sp|Q8BIK4|DOCK9_MOUSE Dedicator of cytokinesis protein 9 OS=Mus musculus GN=Dock9 PE=2 SV=2;>tr|E9QMR2|E9QMR2_MOUSE Dedicator of cytokinesis protein 9 OS=Mus musculus GN=Dock9 PE=4 SV=1;>tr|F8VPN7|F8VPN7_MOUSE Dedicator of cytokinesis protein 9 OS=Mus mus	0.634814	1.04039		1.24621	0.973804
sp|Q8CGF6|WDR47_MOUSE;tr|A2AGC6|A2AGC6_MOUSE	Wdr47	>sp|Q8CGF6|WDR47_MOUSE WD repeat-containing protein 47 OS=Mus musculus GN=Wdr47 PE=1 SV=2	0.623144	1.38282		1.52517	1.17704
tr|A2AUK5|A2AUK5_MOUSE;tr|A2AUK8|A2AUK8_MOUSE;sp|Q9Z2H5|E41L1_MOUSE;sp|Q9Z2H5-2|E41L1_MOUSE;tr|A2AUK7|A2AUK7_MOUSE;sp|Q9Z2H5-3|E41L1_MOUSE;tr|A2AUK6|A2AUK6_MOUSE	Epb4.1l1	>tr|A2AUK5|A2AUK5_MOUSE Band 4.1-like protein 1 OS=Mus musculus GN=Epb4.1l1 PE=1 SV=1;>tr|A2AUK8|A2AUK8_MOUSE Band 4.1-like protein 1 OS=Mus musculus GN=Epb4.1l1 PE=1 SV=1;>sp|Q9Z2H5|E41L1_MOUSE Band 4.1-like protein 1 OS=Mus musculus GN=Epb41l1 PE=1 SV=2;	0.561282	1.22433		1.14666	0.977424
sp|O88531|PPT1_MOUSE;tr|B1B0P8|B1B0P8_MOUSE;tr|B1B0P9|B1B0P9_MOUSE	Ppt1	>sp|O88531|PPT1_MOUSE Palmitoyl-protein thioesterase 1 OS=Mus musculus GN=Ppt1 PE=2 SV=2	0.689179	1.00395	1.51236	0.774201	0.994923
sp|Q3UFY7-4|5NT3B_MOUSE;sp|Q3UFY7|5NT3B_MOUSE;sp|Q3UFY7-2|5NT3B_MOUSE;sp|Q3UFY7-3|5NT3B_MOUSE	Nt5c3b	>sp|Q3UFY7-4|5NT3B_MOUSE Isoform 4 of 7-methylguanosine phosphate-specific 5-nucleotidase OS=Mus musculus GN=Nt5c3b;>sp|Q3UFY7|5NT3B_MOUSE 7-methylguanosine phosphate-specific 5-nucleotidase OS=Mus musculus GN=Nt5c3b PE=2 SV=3;>sp|Q3UFY7-2|5NT3B_MOUSE Is	0.624647		1.87633	1.15082	1.21727
tr|Q91VA7|Q91VA7_MOUSE;tr|V9GXV0|V9GXV0_MOUSE	Idh3b	>tr|Q91VA7|Q91VA7_MOUSE Isocitrate dehydrogenase 3 (NAD+) beta OS=Mus musculus GN=Idh3b PE=2 SV=1	0.613725	1.17514	1.7658	1.0203	1.14374
sp|Q9DCW4|ETFB_MOUSE	Etfb	>sp|Q9DCW4|ETFB_MOUSE Electron transfer flavoprotein subunit beta OS=Mus musculus GN=Etfb PE=1 SV=3	0.816512	0.911211	1.50705	1.04505	1.06996
sp|P24288|BCAT1_MOUSE;tr|Q8CBC8|Q8CBC8_MOUSE;tr|E9Q4K3|E9Q4K3_MOUSE;tr|B2KFA8|B2KFA8_MOUSE;tr|B2KFA9|B2KFA9_MOUSE;tr|B2KFA6|B2KFA6_MOUSE;tr|B2KFA7|B2KFA7_MOUSE;tr|F6YUH3|F6YUH3_MOUSE	Bcat1	>sp|P24288|BCAT1_MOUSE Branched-chain-amino-acid aminotransferase, cytosolic OS=Mus musculus GN=Bcat1 PE=2 SV=2;>tr|Q8CBC8|Q8CBC8_MOUSE Branched-chain-amino-acid aminotransferase OS=Mus musculus GN=Bcat1 PE=1 SV=1;>tr|E9Q4K3|E9Q4K3_MOUSE Branched-chain-ami	0.64981	1.22048	1.77981	0.913258	1.14084
sp|Q8K274|KT3K_MOUSE	Fn3krp	>sp|Q8K274|KT3K_MOUSE Ketosamine-3-kinase OS=Mus musculus GN=Fn3krp PE=2 SV=2	0.706185		1.98918	0.945508	1.21362
tr|Q6ZWZ6|Q6ZWZ6_MOUSE;sp|P63323|RS12_MOUSE	Rps12	>tr|Q6ZWZ6|Q6ZWZ6_MOUSE 40S ribosomal protein S12 OS=Mus musculus GN=Rps12 PE=1 SV=1;>sp|P63323|RS12_MOUSE 40S ribosomal protein S12 OS=Mus musculus GN=Rps12 PE=1 SV=2	0.484054	1.01256	1.50312		0.999911
tr|E9PZB3|E9PZB3_MOUSE;tr|E9PYL9|E9PYL9_MOUSE;tr|D3Z3K1|D3Z3K1_MOUSE;sp|Q9CXW4|RL11_MOUSE;tr|A2BH06|A2BH06_MOUSE;tr|D3YW69|D3YW69_MOUSE	Gm5093	>tr|E9PZB3|E9PZB3_MOUSE Protein Gm5093 OS=Mus musculus GN=Gm5093 PE=3 SV=1;>tr|E9PYL9|E9PYL9_MOUSE Uncharacterized protein OS=Mus musculus GN=Gm10036 PE=3 SV=1;>tr|D3Z3K1|D3Z3K1_MOUSE MCG11809 OS=Mus musculus GN=Gm10288 PE=3 SV=1;>sp|Q9CXW4|RL11_MOUSE 60S	0.517395	1.25635	1.32175	0.903642	0.999786
tr|G5E896|G5E896_MOUSE;sp|Q3UJB9-2|EDC4_MOUSE;sp|Q3UJB9|EDC4_MOUSE;tr|D6RE33|D6RE33_MOUSE;tr|F6ZJ27|F6ZJ27_MOUSE;tr|F6V5I7|F6V5I7_MOUSE	Edc4	>tr|G5E896|G5E896_MOUSE Enhancer of mRNA decapping 4, isoform CRA_b OS=Mus musculus GN=Edc4 PE=1 SV=1;>sp|Q3UJB9-2|EDC4_MOUSE Isoform 2 of Enhancer of mRNA-decapping protein 4 OS=Mus musculus GN=Edc4;>sp|Q3UJB9|EDC4_MOUSE Enhancer of mRNA-decapping protein	0.492815	1.57083		0.949266	1.0043
sp|Q8C1B7-3|SEP11_MOUSE;sp|Q8C1B7-2|SEP11_MOUSE;sp|Q8C1B7|SEP11_MOUSE	SEP11	>sp|Q8C1B7-3|SEP11_MOUSE Isoform 3 of Septin-11 OS=Mus musculus GN=Sept11;>sp|Q8C1B7-2|SEP11_MOUSE Isoform 2 of Septin-11 OS=Mus musculus GN=Sept11;>sp|Q8C1B7|SEP11_MOUSE Septin-11 OS=Mus musculus GN=Sept11 PE=1 SV=4	0.579993	1.18773	1.5777	1.18161	1.13176
sp|Q99LD8|DDAH2_MOUSE;tr|O08972|O08972_MOUSE;tr|G3UZR0|G3UZR0_MOUSE	Ddah2	>sp|Q99LD8|DDAH2_MOUSE N(G),N(G)-dimethylarginine dimethylaminohydrolase 2 OS=Mus musculus GN=Ddah2 PE=1 SV=1;>tr|O08972|O08972_MOUSE Dimethylarginine dimethylaminohydrolase 2, isoform CRA_a OS=Mus musculus GN=Ddah2 PE=2 SV=1;>tr|G3UZR0|G3UZR0_MOUSE N(G),N	0.626897	0.980827	1.20001	1.13998	0.986927
sp|Q9Z0V1|KCND3_MOUSE;sp|Q9Z0V1-2|KCND3_MOUSE;sp|Q9Z0V1-3|KCND3_MOUSE	Kcnd3	>sp|Q9Z0V1|KCND3_MOUSE Potassium voltage-gated channel subfamily D member 3 OS=Mus musculus GN=Kcnd3 PE=1 SV=1;>sp|Q9Z0V1-2|KCND3_MOUSE Isoform 2 of Potassium voltage-gated channel subfamily D member 3 OS=Mus musculus GN=Kcnd3;>sp|Q9Z0V1-3|KCND3_MOUSE Isof	0.697082	1.75238		1.04267	1.16404
sp|A2A5R2|BIG2_MOUSE;tr|F6YCJ0|F6YCJ0_MOUSE	Arfgef2	>sp|A2A5R2|BIG2_MOUSE Brefeldin A-inhibited guanine nucleotide-exchange protein 2 OS=Mus musculus GN=Arfgef2 PE=1 SV=1	0.714339	1.54341		1.11014	1.12263
sp|P70206|PLXA1_MOUSE	Plxna1	>sp|P70206|PLXA1_MOUSE Plexin-A1 OS=Mus musculus GN=Plxna1 PE=1 SV=1	0.552824	2.40458		1.10396	1.35379
sp|Q3UVL4|VPS51_MOUSE;sp|Q3UVL4-2|VPS51_MOUSE;tr|F6TKZ2|F6TKZ2_MOUSE;sp|Q3UVL4-3|VPS51_MOUSE	Vps51	>sp|Q3UVL4|VPS51_MOUSE Vacuolar protein sorting-associated protein 51 homolog OS=Mus musculus GN=Vps51 PE=2 SV=2;>sp|Q3UVL4-2|VPS51_MOUSE Isoform 2 of Vacuolar protein sorting-associated protein 51 homolog OS=Mus musculus GN=Vps51	0.602619	1.31044	0.859795	1.20131	0.993541
sp|O55142|RL35A_MOUSE	Rpl35a	>sp|O55142|RL35A_MOUSE 60S ribosomal protein L35a OS=Mus musculus GN=Rpl35a PE=1 SV=2	0.389375	1.28558	1.38255		1.01917
sp|Q9JKC6|CEND_MOUSE	Cend1	>sp|Q9JKC6|CEND_MOUSE Cell cycle exit and neuronal differentiation protein 1 OS=Mus musculus GN=Cend1 PE=1 SV=1	0.721529	1.05402	1.56806	1.00566	1.08731
sp|P70349|HINT1_MOUSE;tr|B0R1E3|B0R1E3_MOUSE	Hint1	>sp|P70349|HINT1_MOUSE Histidine triad nucleotide-binding protein 1 OS=Mus musculus GN=Hint1 PE=1 SV=3;>tr|B0R1E3|B0R1E3_MOUSE Histidine triad nucleotide-binding protein 1 OS=Mus musculus GN=Hint1 PE=1 SV=1	0.630519	1.19353	1.72451		1.18285
sp|Q9EQU5-2|SET_MOUSE	Set	>sp|Q9EQU5-2|SET_MOUSE Isoform 2 of Protein SET OS=Mus musculus GN=Set	0.593988	1.39215	1.56817	0.984739	1.13476
sp|Q4VAE3|TMM65_MOUSE	Tmem65	>sp|Q4VAE3|TMM65_MOUSE Transmembrane protein 65 OS=Mus musculus GN=Tmem65 PE=2 SV=1	0.658996	1.20065	1.587		1.14888
tr|G3X9J4|G3X9J4_MOUSE;sp|Q148V7|K1468_MOUSE;sp|Q148V7-3|K1468_MOUSE	2310035C23Rik	>tr|G3X9J4|G3X9J4_MOUSE Protein 2310035C23Rik OS=Mus musculus GN=2310035C23Rik PE=1 SV=1;>sp|Q148V7|K1468_MOUSE LisH domain and HEAT repeat-containing protein KIAA1468 OS=Mus musculus GN=Kiaa1468 PE=1 SV=1;>sp|Q148V7-3|K1468_MOUSE Isoform 3 of LisH domain	0.662035	1.48527		1.26187	1.13639
sp|Q9CQR4|ACO13_MOUSE	Acot13	>sp|Q9CQR4|ACO13_MOUSE Acyl-coenzyme A thioesterase 13 OS=Mus musculus GN=Acot13 PE=1 SV=1	0.665416	1.20506	1.55098		1.14049
tr|F8VQC7|F8VQC7_MOUSE;sp|Q61595-6|KTN1_MOUSE;sp|Q61595-9|KTN1_MOUSE;sp|Q61595-5|KTN1_MOUSE;sp|Q61595-15|KTN1_MOUSE;sp|Q61595|KTN1_MOUSE	Ktn1	>tr|F8VQC7|F8VQC7_MOUSE Kinectin OS=Mus musculus GN=Ktn1 PE=4 SV=1;>sp|Q61595-6|KTN1_MOUSE Isoform 6 of Kinectin OS=Mus musculus GN=Ktn1;>sp|Q61595-9|KTN1_MOUSE Isoform 9 of Kinectin OS=Mus musculus GN=Ktn1;>sp|Q61595-5|KTN1_MOUSE Isoform 5 of Kinectin OS=	0.692046	2.20678		0.886222	1.26168
sp|P47963|RL13_MOUSE	Rpl13	>sp|P47963|RL13_MOUSE 60S ribosomal protein L13 OS=Mus musculus GN=Rpl13 PE=2 SV=3	0.539512	0.87886	1.59266	1.0363	1.01183
tr|E9QK04|E9QK04_MOUSE;sp|P97798-5|NEO1_MOUSE;sp|P97798-2|NEO1_MOUSE;sp|P97798-3|NEO1_MOUSE;sp|P97798|NEO1_MOUSE;sp|P97798-4|NEO1_MOUSE	Neo1	>tr|E9QK04|E9QK04_MOUSE Neogenin OS=Mus musculus GN=Neo1 PE=4 SV=1;>sp|P97798-5|NEO1_MOUSE Isoform 5 of Neogenin OS=Mus musculus GN=Neo1;>sp|P97798-2|NEO1_MOUSE Isoform 2 of Neogenin OS=Mus musculus GN=Neo1;>sp|P97798-3|NEO1_MOUSE Isoform 3 of Neogenin OS=	0.478417	3.10528		1.06996	1.55122
sp|Q80XI3-2|IF4G3_MOUSE;tr|Z4YKC4|Z4YKC4_MOUSE;sp|Q80XI3-4|IF4G3_MOUSE;tr|A2AMI7|A2AMI7_MOUSE;tr|A2AMI6|A2AMI6_MOUSE;tr|A2AMI4|A2AMI4_MOUSE;tr|Q8BQR8|Q8BQR8_MOUSE	Eif4g3	>sp|Q80XI3-2|IF4G3_MOUSE Isoform 2 of Eukaryotic translation initiation factor 4 gamma 3 OS=Mus musculus GN=Eif4g3;>tr|Z4YKC4|Z4YKC4_MOUSE Eukaryotic translation initiation factor 4 gamma 3 OS=Mus musculus GN=Eif4g3 PE=4 SV=1;>sp|Q80XI3-4|IF4G3_MOUSE Isofo	0.577885	2.58688		0.973448	1.3794
sp|O35136|NCAM2_MOUSE;sp|O35136-2|NCAM2_MOUSE	Ncam2	>sp|O35136|NCAM2_MOUSE Neural cell adhesion molecule 2 OS=Mus musculus GN=Ncam2 PE=2 SV=1;>sp|O35136-2|NCAM2_MOUSE Isoform Short of Neural cell adhesion molecule 2 OS=Mus musculus GN=Ncam2	0.826882	1.50336		0.939362	1.08987
tr|Q6P1J1|Q6P1J1_MOUSE	Crmp1	>tr|Q6P1J1|Q6P1J1_MOUSE Crmp1 protein OS=Mus musculus GN=Crmp1 PE=1 SV=1	0.57946	1.01378	1.26899	1.11268	0.993727
sp|Q9CZW5|TOM70_MOUSE	Tomm70a	>sp|Q9CZW5|TOM70_MOUSE Mitochondrial import receptor subunit TOM70 OS=Mus musculus GN=Tomm70a PE=1 SV=2	0.524182	1.14831	1.46534	0.893334	1.00779
sp|Q9ESW4|AGK_MOUSE;sp|Q9ESW4-2|AGK_MOUSE	Agk	>sp|Q9ESW4|AGK_MOUSE Acylglycerol kinase, mitochondrial OS=Mus musculus GN=Agk PE=1 SV=1	0.508664		1.60408	0.926049	1.01293
sp|P67984|RL22_MOUSE	Rpl22	>sp|P67984|RL22_MOUSE 60S ribosomal protein L22 OS=Mus musculus GN=Rpl22 PE=1 SV=2	0.565631	1.01897	1.38921		0.991272
sp|Q6PER3|MARE3_MOUSE;tr|D3YUY6|D3YUY6_MOUSE	Mapre3	>sp|Q6PER3|MARE3_MOUSE Microtubule-associated protein RP/EB family member 3 OS=Mus musculus GN=Mapre3 PE=1 SV=1;>tr|D3YUY6|D3YUY6_MOUSE Microtubule-associated protein RP/EB family member 3 (Fragment) OS=Mus musculus GN=Mapre3 PE=4 SV=2	0.456272	1.47219	2.05723	1.02551	1.2528
sp|P50247|SAHH_MOUSE;tr|A2ALT5|A2ALT5_MOUSE	Ahcy	>sp|P50247|SAHH_MOUSE Adenosylhomocysteinase OS=Mus musculus GN=Ahcy PE=1 SV=3	0.716169	1.07627	1.23901	1.19931	1.05769
sp|A2RSJ4|UH1BL_MOUSE	Uhrf1bp1l	>sp|A2RSJ4|UH1BL_MOUSE UHRF1-binding protein 1-like OS=Mus musculus GN=Uhrf1bp1l PE=1 SV=2	0.87769	2.45998		0.649413	1.32903
sp|P42669|PURA_MOUSE	Pura	>sp|P42669|PURA_MOUSE Transcriptional activator protein Pur-alpha OS=Mus musculus GN=Pura PE=1 SV=1	0.508252	1.11728	1.43641	0.967397	1.00734
sp|Q6ZQ18|EFR3B_MOUSE;sp|Q6ZQ18-2|EFR3B_MOUSE;tr|Q8BWC5|Q8BWC5_MOUSE	Efr3b	>sp|Q6ZQ18|EFR3B_MOUSE Protein EFR3 homolog B OS=Mus musculus GN=Efr3b PE=2 SV=2;>sp|Q6ZQ18-2|EFR3B_MOUSE Isoform 2 of Protein EFR3 homolog B OS=Mus musculus GN=Efr3b	0.509659	2.07184		1.33886	1.30679
sp|Q8BJU0-2|SGTA_MOUSE;sp|Q8BJU0|SGTA_MOUSE	Sgta	>sp|Q8BJU0-2|SGTA_MOUSE Isoform 2 of Small glutamine-rich tetratricopeptide repeat-containing protein alpha OS=Mus musculus GN=Sgta;>sp|Q8BJU0|SGTA_MOUSE Small glutamine-rich tetratricopeptide repeat-containing protein alpha OS=Mus musculus GN=Sgta PE=1 SV	0.703494	0.568892	2.86858	1.28243	1.35585
sp|Q8BGD9|IF4B_MOUSE	Eif4b	>sp|Q8BGD9|IF4B_MOUSE Eukaryotic translation initiation factor 4B OS=Mus musculus GN=Eif4b PE=1 SV=1	0.599135	1.30789	1.45154	1.08504	1.1109
sp|Q9D4C9|CLVS1_MOUSE;sp|Q9D4C9-2|CLVS1_MOUSE;sp|Q9D4C9-3|CLVS1_MOUSE;sp|Q8BG92|CLVS2_MOUSE;sp|Q8BG92-2|CLVS2_MOUSE	Clvs1	>sp|Q9D4C9|CLVS1_MOUSE Clavesin-1 OS=Mus musculus GN=Clvs1 PE=2 SV=1;>sp|Q9D4C9-2|CLVS1_MOUSE Isoform 2 of Clavesin-1 OS=Mus musculus GN=Clvs1	0.705647		1.55477	1.10204	1.12082
sp|Q9WVQ5|MTNB_MOUSE	Apip	>sp|Q9WVQ5|MTNB_MOUSE Methylthioribulose-1-phosphate dehydratase OS=Mus musculus GN=Apip PE=1 SV=1	0.589051	0.9539	1.43715		0.993367
sp|P11438|LAMP1_MOUSE	Lamp1	>sp|P11438|LAMP1_MOUSE Lysosome-associated membrane glycoprotein 1 OS=Mus musculus GN=Lamp1 PE=1 SV=2	0.89825	1.35296	0.673679	1.48028	1.10129
sp|P62331|ARF6_MOUSE	Arf6	>sp|P62331|ARF6_MOUSE ADP-ribosylation factor 6 OS=Mus musculus GN=Arf6 PE=1 SV=2	0.572105	0.969505	1.44833		0.996646
tr|G5E884|G5E884_MOUSE;sp|O88643|PAK1_MOUSE;tr|S4R2K7|S4R2K7_MOUSE	Pak1	>tr|G5E884|G5E884_MOUSE Serine/threonine-protein kinase PAK 1 OS=Mus musculus GN=Pak1 PE=1 SV=1;>sp|O88643|PAK1_MOUSE Serine/threonine-protein kinase PAK 1 OS=Mus musculus GN=Pak1 PE=1 SV=1	0.911663	0.864867	1.51177	0.958459	1.06169
sp|Q9Z1Q9|SYVC_MOUSE;tr|G3UY93|G3UY93_MOUSE;tr|G3UZ22|G3UZ22_MOUSE;tr|G3UYW2|G3UYW2_MOUSE;tr|G3UZX1|G3UZX1_MOUSE	Vars	>sp|Q9Z1Q9|SYVC_MOUSE Valine--tRNA ligase OS=Mus musculus GN=Vars PE=2 SV=1;>tr|G3UY93|G3UY93_MOUSE Valine--tRNA ligase (Fragment) OS=Mus musculus GN=Vars PE=3 SV=1	0.71265	1.16897		1.06163	0.981081
sp|Q3V3R1|C1TM_MOUSE	Mthfd1l	>sp|Q3V3R1|C1TM_MOUSE Monofunctional C1-tetrahydrofolate synthase, mitochondrial OS=Mus musculus GN=Mthfd1l PE=1 SV=2	0.642246	1.32658		0.989681	0.986168
sp|Q3UGY8|BIG3_MOUSE	Arfgef3	>sp|Q3UGY8|BIG3_MOUSE Brefeldin A-inhibited guanine nucleotide-exchange protein 3 OS=Mus musculus GN=Arfgef3 PE=1 SV=1	0.55336	2.12558		1.16216	1.28037
sp|Q9DCR2|AP3S1_MOUSE	Ap3s1	>sp|Q9DCR2|AP3S1_MOUSE AP-3 complex subunit sigma-1 OS=Mus musculus GN=Ap3s1 PE=1 SV=2	0.720451	1.01227	1.66768		1.13347
sp|Q8BWM0|PGES2_MOUSE	Ptges2	>sp|Q8BWM0|PGES2_MOUSE Prostaglandin E synthase 2 OS=Mus musculus GN=Ptges2 PE=1 SV=3	0.931322	0.835015	1.98122	0.806548	1.13852
sp|P14131|RS16_MOUSE	Rps16	>sp|P14131|RS16_MOUSE 40S ribosomal protein S16 OS=Mus musculus GN=Rps16 PE=2 SV=4	0.550125	1.07365	1.52191	0.895372	1.01027
sp|Q6ZWN5|RS9_MOUSE;tr|F7CJS8|F7CJS8_MOUSE;tr|D3YWH9|D3YWH9_MOUSE;tr|Q9CXW7|Q9CXW7_MOUSE;tr|D3Z673|D3Z673_MOUSE;tr|D3YUV6|D3YUV6_MOUSE	Rps9	>sp|Q6ZWN5|RS9_MOUSE 40S ribosomal protein S9 OS=Mus musculus GN=Rps9 PE=1 SV=3;>tr|F7CJS8|F7CJS8_MOUSE 40S ribosomal protein S9 (Fragment) OS=Mus musculus GN=Rps9 PE=1 SV=1;>tr|D3YWH9|D3YWH9_MOUSE 40S ribosomal protein S9 OS=Mus musculus GN=Rps9 PE=1 SV=1	0.532325	1.09441	1.36999	1.01803	1.00369
sp|O54774|AP3D1_MOUSE	Ap3d1	>sp|O54774|AP3D1_MOUSE AP-3 complex subunit delta-1 OS=Mus musculus GN=Ap3d1 PE=1 SV=1	0.744633	1.34077		1.15328	1.07956
sp|Q922H2|PDK3_MOUSE	Pdk3	>sp|Q922H2|PDK3_MOUSE [Pyruvate dehydrogenase (acetyl-transferring)] kinase isozyme 3, mitochondrial OS=Mus musculus GN=Pdk3 PE=1 SV=1	0.498125		1.7646	0.850241	1.03765
sp|O35286|DHX15_MOUSE;tr|A2A4N9|A2A4N9_MOUSE;sp|A2A4P0|DHX8_MOUSE	Dhx15	>sp|O35286|DHX15_MOUSE Putative pre-mRNA-splicing factor ATP-dependent RNA helicase DHX15 OS=Mus musculus GN=Dhx15 PE=1 SV=2	0.444477	1.28801	1.52075	0.870176	1.03085
sp|D3Z7P3|GLSK_MOUSE;tr|D3Z7P4|D3Z7P4_MOUSE;tr|F7B327|F7B327_MOUSE;tr|F6U529|F6U529_MOUSE	Gls	>sp|D3Z7P3|GLSK_MOUSE Glutaminase kidney isoform, mitochondrial OS=Mus musculus GN=Gls PE=1 SV=1;>tr|D3Z7P4|D3Z7P4_MOUSE Glutaminase kidney isoform, mitochondrial OS=Mus musculus GN=Gls PE=3 SV=1	0.532356	1.29337	1.84971	1.02249	1.17448
tr|A3KG01|A3KG01_MOUSE;tr|A3KG02|A3KG02_MOUSE;tr|A3KG00|A3KG00_MOUSE;sp|P54763|EPHB2_MOUSE;sp|P54763-2|EPHB2_MOUSE;tr|F6Q4H2|F6Q4H2_MOUSE;sp|Q8CBF3|EPHB1_MOUSE;sp|Q8CBF3-2|EPHB1_MOUSE;tr|E9PUK8|E9PUK8_MOUSE;tr|A2BDW0|A2BDW0_MOUSE;sp|P35991|BTK_MOUSE;sp|Q03145|EPHA2_MOUSE	Ephb2	>tr|A3KG01|A3KG01_MOUSE Eph receptor B2 OS=Mus musculus GN=Ephb2 PE=2 SV=2;>tr|A3KG02|A3KG02_MOUSE Ephrin type-B receptor 2 OS=Mus musculus GN=Ephb2 PE=4 SV=1;>tr|A3KG00|A3KG00_MOUSE Ephrin type-B receptor 2 OS=Mus musculus GN=Ephb2 PE=4 SV=2;>sp|P54763|EP	0.809778	1.81888		0.836071	1.15491
tr|F6SVV1|F6SVV1_MOUSE;sp|P62082|RS7_MOUSE;tr|J3QJZ3|J3QJZ3_MOUSE	Gm9493	>tr|F6SVV1|F6SVV1_MOUSE Protein Gm9493 OS=Mus musculus GN=Gm9493 PE=4 SV=1;>sp|P62082|RS7_MOUSE 40S ribosomal protein S7 OS=Mus musculus GN=Rps7 PE=2 SV=1;>tr|J3QJZ3|J3QJZ3_MOUSE MCG116065 OS=Mus musculus GN=Gm6472 PE=4 SV=1	0.412621	1.30675	1.56801	0.878461	1.04146
sp|Q9QUI0|RHOA_MOUSE;sp|Q62159|RHOC_MOUSE;tr|H3BL56|H3BL56_MOUSE;tr|Q9CR99|Q9CR99_MOUSE	Rhoa	>sp|Q9QUI0|RHOA_MOUSE Transforming protein RhoA OS=Mus musculus GN=Rhoa PE=1 SV=1	0.613363	1.16223	1.33326	0.8866	0.998862
sp|Q9WTP7|KAD3_MOUSE;tr|F6RP11|F6RP11_MOUSE	Ak3	>sp|Q9WTP7|KAD3_MOUSE GTP:AMP phosphotransferase AK3, mitochondrial OS=Mus musculus GN=Ak3 PE=1 SV=3	0.696876	1.05817	1.43116	1.09941	1.07141
sp|Q8K394|PLCL2_MOUSE	Plcl2	>sp|Q8K394|PLCL2_MOUSE Inactive phospholipase C-like protein 2 OS=Mus musculus GN=Plcl2 PE=1 SV=2	0.527335	1.32427		1.14684	0.999483
tr|G3UWG1|G3UWG1_MOUSE;sp|P62897|CYC_MOUSE;sp|P00015|CYC2_MOUSE	Gm10108	>tr|G3UWG1|G3UWG1_MOUSE MCG115977 OS=Mus musculus GN=Gm10108 PE=3 SV=1;>sp|P62897|CYC_MOUSE Cytochrome c, somatic OS=Mus musculus GN=Cycs PE=1 SV=2	0.709246	1.05436	1.60232		1.12197
sp|P09405|NUCL_MOUSE	Ncl	>sp|P09405|NUCL_MOUSE Nucleolin OS=Mus musculus GN=Ncl PE=1 SV=2	0.564214	1.42432	1.54191	1.01037	1.1352
sp|Q9DBP5|KCY_MOUSE	Cmpk1	>sp|Q9DBP5|KCY_MOUSE UMP-CMP kinase OS=Mus musculus GN=Cmpk1 PE=1 SV=1	0.691838	1.05397	1.5026	1.06668	1.07877
sp|Q8CGY8|OGT1_MOUSE;sp|Q8CGY8-2|OGT1_MOUSE	Ogt	>sp|Q8CGY8|OGT1_MOUSE UDP-N-acetylglucosamine--peptide N-acetylglucosaminyltransferase 110 kDa subunit OS=Mus musculus GN=Ogt PE=1 SV=2;>sp|Q8CGY8-2|OGT1_MOUSE Isoform 2 of UDP-N-acetylglucosamine--peptide N-acetylglucosaminyltransferase 110 kDa subunit OS	0.535959	1.59229		1.54225	1.2235
sp|Q8BZ98|DYN3_MOUSE;tr|E9QLL2|E9QLL2_MOUSE;sp|Q8BZ98-2|DYN3_MOUSE;tr|F2Z460|F2Z460_MOUSE;tr|E0CXZ8|E0CXZ8_MOUSE	Dnm3	>sp|Q8BZ98|DYN3_MOUSE Dynamin-3 OS=Mus musculus GN=Dnm3 PE=1 SV=1;>tr|E9QLL2|E9QLL2_MOUSE Dynamin-3 OS=Mus musculus GN=Dnm3 PE=1 SV=1;>sp|Q8BZ98-2|DYN3_MOUSE Isoform 2 of Dynamin-3 OS=Mus musculus GN=Dnm3	0.643938	1.7302		1.11794	1.16403
sp|Q62446|FKBP3_MOUSE	Fkbp3	>sp|Q62446|FKBP3_MOUSE Peptidyl-prolyl cis-trans isomerase FKBP3 OS=Mus musculus GN=Fkbp3 PE=1 SV=2	0.167684	1.09067	3.09352	0.978895	1.33269
sp|Q8K1J6|TRNT1_MOUSE;sp|Q8K1J6-2|TRNT1_MOUSE	Trnt1	>sp|Q8K1J6|TRNT1_MOUSE CCA tRNA nucleotidyltransferase 1, mitochondrial OS=Mus musculus GN=Trnt1 PE=1 SV=1	0.607868	0.773457	1.72242	0.992945	1.02417
tr|E9Q0N0|E9Q0N0_MOUSE;tr|E9Q3I5|E9Q3I5_MOUSE;tr|E9Q3I9|E9Q3I9_MOUSE;tr|F6R6C8|F6R6C8_MOUSE	Itsn1	>tr|E9Q0N0|E9Q0N0_MOUSE Intersectin-1 OS=Mus musculus GN=Itsn1 PE=1 SV=1;>tr|E9Q3I5|E9Q3I5_MOUSE Intersectin-1 OS=Mus musculus GN=Itsn1 PE=1 SV=1;>tr|E9Q3I9|E9Q3I9_MOUSE Intersectin-1 OS=Mus musculus GN=Itsn1 PE=1 SV=1	0.640108	1.50347		1.26777	1.13712
sp|Q8K183|PDXK_MOUSE;tr|D3Z7R1|D3Z7R1_MOUSE	Pdxk	>sp|Q8K183|PDXK_MOUSE Pyridoxal kinase OS=Mus musculus GN=Pdxk PE=1 SV=1;>tr|D3Z7R1|D3Z7R1_MOUSE Pyridoxal kinase OS=Mus musculus GN=Pdxk PE=4 SV=1	0.650059	1.14489	1.45298	1.09036	1.08457
sp|Q80XN0|BDH_MOUSE;tr|D3Z2Y8|D3Z2Y8_MOUSE	Bdh1	>sp|Q80XN0|BDH_MOUSE D-beta-hydroxybutyrate dehydrogenase, mitochondrial OS=Mus musculus GN=Bdh1 PE=1 SV=2;>tr|D3Z2Y8|D3Z2Y8_MOUSE D-beta-hydroxybutyrate dehydrogenase, mitochondrial (Fragment) OS=Mus musculus GN=Bdh1 PE=1 SV=1	0.551962	1.03702	1.35662	1.06945	1.00376
sp|Q9QYB8|ADDB_MOUSE;sp|Q9QYB8-2|ADDB_MOUSE;sp|Q9QYB8-3|ADDB_MOUSE	Add2	>sp|Q9QYB8|ADDB_MOUSE Beta-adducin OS=Mus musculus GN=Add2 PE=1 SV=4;>sp|Q9QYB8-2|ADDB_MOUSE Isoform 2 of Beta-adducin OS=Mus musculus GN=Add2;>sp|Q9QYB8-3|ADDB_MOUSE Isoform 3 of Beta-adducin OS=Mus musculus GN=Add2	0.475056	1.26536		1.29587	1.0121
sp|Q60648|SAP3_MOUSE	Gm2a	>sp|Q60648|SAP3_MOUSE Ganglioside GM2 activator OS=Mus musculus GN=Gm2a PE=1 SV=2	0.752491	0.970764	1.23031		0.984523
sp|Q91Z61|DIRA1_MOUSE;tr|D3Z0Z5|D3Z0Z5_MOUSE	Diras1	>sp|Q91Z61|DIRA1_MOUSE GTP-binding protein Di-Ras1 OS=Mus musculus GN=Diras1 PE=2 SV=1	0.0903318	3.22288	5.52791	1.48428	2.58135
tr|Q9CZN7|Q9CZN7_MOUSE;tr|G3UZ26|G3UZ26_MOUSE;tr|G3UYY1|G3UYY1_MOUSE;sp|P50431|GLYC_MOUSE	Shmt2	>tr|Q9CZN7|Q9CZN7_MOUSE Serine hydroxymethyltransferase OS=Mus musculus GN=Shmt2 PE=1 SV=1	0.708094	1.04178	1.64315	0.968903	1.09048
sp|P40336|VP26A_MOUSE;sp|P40336-2|VP26A_MOUSE	Vps26a	>sp|P40336|VP26A_MOUSE Vacuolar protein sorting-associated protein 26A OS=Mus musculus GN=Vps26a PE=2 SV=1;>sp|P40336-2|VP26A_MOUSE Isoform 2 of Vacuolar protein sorting-associated protein 26A OS=Mus musculus GN=Vps26a	1.06332	0.736672		1.1553	0.985099
sp|Q99JB2|STML2_MOUSE;tr|A2AG39|A2AG39_MOUSE;tr|F6WI02|F6WI02_MOUSE;tr|A2AG41|A2AG41_MOUSE	Stoml2	>sp|Q99JB2|STML2_MOUSE Stomatin-like protein 2, mitochondrial OS=Mus musculus GN=Stoml2 PE=1 SV=1;>tr|A2AG39|A2AG39_MOUSE Stomatin-like protein 2, mitochondrial (Fragment) OS=Mus musculus GN=Stoml2 PE=1 SV=1;>tr|F6WI02|F6WI02_MOUSE Stomatin-like protein 2,	0.614065	1.44532	1.34861	0.999972	1.10199
tr|Q3TUE1|Q3TUE1_MOUSE;sp|Q91WJ8|FUBP1_MOUSE;sp|Q91WJ8-2|FUBP1_MOUSE	Fubp1	>tr|Q3TUE1|Q3TUE1_MOUSE Far upstream element-binding protein 1 OS=Mus musculus GN=Fubp1 PE=2 SV=1;>sp|Q91WJ8|FUBP1_MOUSE Far upstream element-binding protein 1 OS=Mus musculus GN=Fubp1 PE=1 SV=1;>sp|Q91WJ8-2|FUBP1_MOUSE Isoform 2 of Far upstream element-bi	0.444462	0.953304	1.47085	1.2567	1.03133
sp|Q02248|CTNB1_MOUSE;tr|E9Q6A9|E9Q6A9_MOUSE;tr|F7CRC6|F7CRC6_MOUSE;tr|D3YUH4|D3YUH4_MOUSE;tr|F6QZ47|F6QZ47_MOUSE;tr|F7BAC9|F7BAC9_MOUSE;tr|D3Z5Q1|D3Z5Q1_MOUSE;tr|E9PW26|E9PW26_MOUSE	Ctnnb1	>sp|Q02248|CTNB1_MOUSE Catenin beta-1 OS=Mus musculus GN=Ctnnb1 PE=1 SV=1;>tr|E9Q6A9|E9Q6A9_MOUSE Catenin beta-1 OS=Mus musculus GN=Ctnnb1 PE=1 SV=1	0.525549	1.55322		0.977742	1.01884
sp|Q9CQE8|CN166_MOUSE;tr|J3QNB0|J3QNB0_MOUSE	2	>sp|Q9CQE8|CN166_MOUSE UPF0568 protein C14orf166 homolog OS=Mus musculus PE=2 SV=1;>tr|J3QNB0|J3QNB0_MOUSE MCG8837 OS=Mus musculus GN=Gm10704 PE=4 SV=1	0.458948	1.28191	1.46573	0.913627	1.03006
tr|Q7JCZ3|Q7JCZ3_MOUSE;sp|P00158|CYB_MOUSE	mt-Cytb	>tr|Q7JCZ3|Q7JCZ3_MOUSE Cytochrome b OS=Mus musculus GN=mt-Cytb PE=3 SV=1;>sp|P00158|CYB_MOUSE Cytochrome b OS=Mus musculus GN=Mt-Cyb PE=2 SV=1	0.582625	1.51478		0.93002	1.00914
sp|Q64471|GSTT1_MOUSE;tr|D3Z3X5|D3Z3X5_MOUSE;tr|D3Z5W7|D3Z5W7_MOUSE	Gstt1	>sp|Q64471|GSTT1_MOUSE Glutathione S-transferase theta-1 OS=Mus musculus GN=Gstt1 PE=1 SV=4;>tr|D3Z3X5|D3Z3X5_MOUSE Glutathione S-transferase theta-1 OS=Mus musculus GN=Gstt1 PE=3 SV=1		0.210267	1.36847	2.09946	1.22607
sp|Q0KL02-3|TRIO_MOUSE;sp|Q0KL02|TRIO_MOUSE;sp|Q0KL02-4|TRIO_MOUSE;sp|Q0KL02-2|TRIO_MOUSE	Trio	>sp|Q0KL02-3|TRIO_MOUSE Isoform 3 of Triple functional domain protein OS=Mus musculus GN=Trio;>sp|Q0KL02|TRIO_MOUSE Triple functional domain protein OS=Mus musculus GN=Trio PE=1 SV=3;>sp|Q0KL02-4|TRIO_MOUSE Isoform 4 of Triple functional domain protein OS=	0.526275	1.53138		0.995499	1.01772
sp|P62301|RS13_MOUSE	Rps13	>sp|P62301|RS13_MOUSE 40S ribosomal protein S13 OS=Mus musculus GN=Rps13 PE=1 SV=2	0.543251	1.02843	1.45916		1.01028
tr|E9PVA8|E9PVA8_MOUSE;tr|Q8BIX2|Q8BIX2_MOUSE	Gcn1l1	>tr|E9PVA8|E9PVA8_MOUSE Protein Gcn1l1 OS=Mus musculus GN=Gcn1l1 PE=4 SV=1	0.607934	1.54974		0.875867	1.01118
sp|Q9CZ42-2|NNRD_MOUSE	Carkd	>sp|Q9CZ42-2|NNRD_MOUSE Isoform 2 of ATP-dependent (S)-NAD(P)H-hydrate dehydratase OS=Mus musculus GN=Carkd	0.717618	1.12732	1.26939	1.08915	1.05087
sp|Q501J6|DDX17_MOUSE;tr|Q3U741|Q3U741_MOUSE;sp|Q501J6-2|DDX17_MOUSE	Ddx17	>sp|Q501J6|DDX17_MOUSE Probable ATP-dependent RNA helicase DDX17 OS=Mus musculus GN=Ddx17 PE=2 SV=1;>tr|Q3U741|Q3U741_MOUSE DEAD (Asp-Glu-Ala-Asp) box polypeptide 17, isoform CRA_a OS=Mus musculus GN=Ddx17 PE=2 SV=1;>sp|Q501J6-2|DDX17_MOUSE Isoform 2 of Pr	0.381641		2.70197	0.642918	1.24217
sp|P32067|LA_MOUSE;tr|F6SXM5|F6SXM5_MOUSE;tr|A2AR07|A2AR07_MOUSE;tr|D6RI87|D6RI87_MOUSE	Ssb	>sp|P32067|LA_MOUSE Lupus La protein homolog OS=Mus musculus GN=Ssb PE=1 SV=1	0.49727	1.22109	1.60961	0.81418	1.03554
tr|B1ASQ2|B1ASQ2_MOUSE;sp|Q9DCZ4|APOO_MOUSE;tr|Q9D186|Q9D186_MOUSE	Apoo	>tr|B1ASQ2|B1ASQ2_MOUSE Apolipoprotein O OS=Mus musculus GN=Apoo PE=4 SV=1;>sp|Q9DCZ4|APOO_MOUSE Apolipoprotein O OS=Mus musculus GN=Apoo PE=2 SV=1;>tr|Q9D186|Q9D186_MOUSE Apolipoprotein O OS=Mus musculus GN=Apoo PE=2 SV=1	0.57581	1.07125	1.35752		1.00153
sp|Q62186|SSRD_MOUSE;tr|Q9D8L3|Q9D8L3_MOUSE	Ssr4	>sp|Q62186|SSRD_MOUSE Translocon-associated protein subunit delta OS=Mus musculus GN=Ssr4 PE=2 SV=1;>tr|Q9D8L3|Q9D8L3_MOUSE Signal sequence receptor, delta OS=Mus musculus GN=Ssr4 PE=2 SV=1	0.551458	1.35258	1.69901		1.20102
sp|O88696|CLPP_MOUSE	Clpp	>sp|O88696|CLPP_MOUSE ATP-dependent Clp protease proteolytic subunit, mitochondrial OS=Mus musculus GN=Clpp PE=1 SV=1	0.56177	1.11434	1.41997	0.94603	1.01053
sp|Q60931|VDAC3_MOUSE;tr|J3QMG3|J3QMG3_MOUSE	Vdac3	>sp|Q60931|VDAC3_MOUSE Voltage-dependent anion-selective channel protein 3 OS=Mus musculus GN=Vdac3 PE=1 SV=1;>tr|J3QMG3|J3QMG3_MOUSE Voltage-dependent anion-selective channel protein 3 OS=Mus musculus GN=Vdac3 PE=1 SV=1	0.507874	1.07938	1.74389	0.834827	1.04149
tr|F8VPX1|F8VPX1_MOUSE;sp|Q6A4J8-3|UBP7_MOUSE;sp|Q6A4J8|UBP7_MOUSE;tr|E9PXY8|E9PXY8_MOUSE;sp|Q6A4J8-2|UBP7_MOUSE;tr|G3UWR8|G3UWR8_MOUSE;tr|E0CY04|E0CY04_MOUSE	Usp7	>tr|F8VPX1|F8VPX1_MOUSE Ubiquitin carboxyl-terminal hydrolase OS=Mus musculus GN=Usp7 PE=1 SV=1;>sp|Q6A4J8-3|UBP7_MOUSE Isoform 3 of Ubiquitin carboxyl-terminal hydrolase 7 OS=Mus musculus GN=Usp7;>sp|Q6A4J8|UBP7_MOUSE Ubiquitin carboxyl-terminal hydrolase	0.473516	1.6003		1.03476	1.03619
sp|P47791-2|GSHR_MOUSE;sp|P47791|GSHR_MOUSE	Gsr	>sp|P47791-2|GSHR_MOUSE Isoform Cytoplasmic of Glutathione reductase, mitochondrial OS=Mus musculus GN=Gsr;>sp|P47791|GSHR_MOUSE Glutathione reductase, mitochondrial OS=Mus musculus GN=Gsr PE=1 SV=3	0.731917	1.16242	1.2719	1.02714	1.04834
sp|Q9JKK7|TMOD2_MOUSE;sp|Q9JKK7-3|TMOD2_MOUSE;sp|Q9JKK7-2|TMOD2_MOUSE	Tmod2	>sp|Q9JKK7|TMOD2_MOUSE Tropomodulin-2 OS=Mus musculus GN=Tmod2 PE=1 SV=2;>sp|Q9JKK7-3|TMOD2_MOUSE Isoform 3 of Tropomodulin-2 OS=Mus musculus GN=Tmod2	0.568968		1.6211	0.881838	1.02397
sp|Q9CQI6|COTL1_MOUSE	Cotl1	>sp|Q9CQI6|COTL1_MOUSE Coactosin-like protein OS=Mus musculus GN=Cotl1 PE=1 SV=3	0.921693	0.907267	1.2928		1.04059
sp|P68368|TBA4A_MOUSE	Tuba4a	>sp|P68368|TBA4A_MOUSE Tubulin alpha-4A chain OS=Mus musculus GN=Tuba4a PE=1 SV=1	0.52914	1.10028	1.34907	1.06793	1.01161
tr|Q8R5L1|Q8R5L1_MOUSE;sp|O35658|C1QBP_MOUSE	C1qbp	>tr|Q8R5L1|Q8R5L1_MOUSE Complement component 1 Q subcomponent-binding protein, mitochondrial OS=Mus musculus GN=C1qbp PE=1 SV=1;>sp|O35658|C1QBP_MOUSE Complement component 1 Q subcomponent-binding protein, mitochondrial OS=Mus musculus GN=C1qbp PE=1 SV=1	0.631972	1.16375	1.45424	1.08715	1.08428
sp|O70443|GNAZ_MOUSE	Gnaz	>sp|O70443|GNAZ_MOUSE Guanine nucleotide-binding protein G(z) subunit alpha OS=Mus musculus GN=Gnaz PE=2 SV=4	0.445528	1.11053	1.27844	1.27421	1.02718
sp|Q8BKZ9|ODPX_MOUSE;tr|A2AWH7|A2AWH7_MOUSE;tr|A2AWH8|A2AWH8_MOUSE	Pdhx	>sp|Q8BKZ9|ODPX_MOUSE Pyruvate dehydrogenase protein X component, mitochondrial OS=Mus musculus GN=Pdhx PE=1 SV=1	0.550687	1.1633	1.80922	1.06288	1.14652
sp|Q8C2E7|STRUM_MOUSE;sp|Q8C2E7-2|STRUM_MOUSE	Kiaa0196	>sp|Q8C2E7|STRUM_MOUSE WASH complex subunit strumpellin OS=Mus musculus GN=Kiaa0196 PE=2 SV=2;>sp|Q8C2E7-2|STRUM_MOUSE Isoform 2 of WASH complex subunit strumpellin OS=Mus musculus GN=Kiaa0196	0.617249	1.2549		1.55109	1.14108
tr|E9Q7S0|E9Q7S0_MOUSE;tr|F7BQW7|F7BQW7_MOUSE;sp|Q8CHC4|SYNJ1_MOUSE;tr|D3Z656|D3Z656_MOUSE;tr|D3Z1M7|D3Z1M7_MOUSE;tr|F7CD11|F7CD11_MOUSE;tr|F6VSS8|F6VSS8_MOUSE;tr|D3YWM9|D3YWM9_MOUSE;tr|F7BI35|F7BI35_MOUSE;sp|Q9D2G5-3|SYNJ2_MOUSE;tr|D3YZB3|D3YZB3_MOUSE;tr|E9Q4P5|E9Q4P5_MOUSE;tr|D3Z6E7|D3Z6E7_MOUSE;tr|D3YZB4|D3YZB4_MOUSE;sp|Q9D2G5-6|SYNJ2_MOUSE;sp|Q9D2G5-5|SYNJ2_MOUSE;sp|Q9D2G5-4|SYNJ2_MOUSE;sp|Q9…	Synj1	>tr|E9Q7S0|E9Q7S0_MOUSE Synaptojanin-1 OS=Mus musculus GN=Synj1 PE=1 SV=1;>tr|F7BQW7|F7BQW7_MOUSE Synaptojanin-1 (Fragment) OS=Mus musculus GN=Synj1 PE=1 SV=1;>sp|Q8CHC4|SYNJ1_MOUSE Synaptojanin-1 OS=Mus musculus GN=Synj1 PE=1 SV=3;>tr|D3Z656|D3Z656_MOUSE	0.679816	1.34581		1.26112	1.09558
tr|Q6ZWZ4|Q6ZWZ4_MOUSE;tr|D3YX71|D3YX71_MOUSE;sp|P47964|RL36_MOUSE	Rpl36	>tr|Q6ZWZ4|Q6ZWZ4_MOUSE 60S ribosomal protein L36 OS=Mus musculus GN=Rpl36 PE=2 SV=1;>tr|D3YX71|D3YX71_MOUSE Uncharacterized protein OS=Mus musculus GN=Gm8973 PE=4 SV=1;>sp|P47964|RL36_MOUSE 60S ribosomal protein L36 OS=Mus musculus GN=Rpl36 PE=2 SV=2	0.545705	1.17429	1.30331		1.00777
sp|Q06185|ATP5I_MOUSE;tr|Q8BTB6|Q8BTB6_MOUSE	Atp5i	>sp|Q06185|ATP5I_MOUSE ATP synthase subunit e, mitochondrial OS=Mus musculus GN=Atp5i PE=1 SV=2	0.600506	1.24798	1.62		1.15616
sp|P18872-2|GNAO_MOUSE;sp|P18872|GNAO_MOUSE;tr|D3Z2M7|D3Z2M7_MOUSE;tr|F7BLT7|F7BLT7_MOUSE;tr|A2AE31|A2AE31_MOUSE	Gnao1	>sp|P18872-2|GNAO_MOUSE Isoform Alpha-2 of Guanine nucleotide-binding protein G(o) subunit alpha OS=Mus musculus GN=Gnao1;>sp|P18872|GNAO_MOUSE Guanine nucleotide-binding protein G(o) subunit alpha OS=Mus musculus GN=Gnao1 PE=1 SV=3;>tr|D3Z2M7|D3Z2M7_MOUSE	0.481417	1.17212	1.40237	1.03982	1.02393
sp|P08752|GNAI2_MOUSE;sp|P50149|GNAT2_MOUSE;tr|A2AE32|A2AE32_MOUSE;sp|Q3V3I2|GNAT3_MOUSE	Gnai2	>sp|P08752|GNAI2_MOUSE Guanine nucleotide-binding protein G(i) subunit alpha-2 OS=Mus musculus GN=Gnai2 PE=1 SV=5	0.535775	1.15123	1.78403	1.11676	1.14695
sp|Q64521|GPDM_MOUSE;tr|A2AQR0|A2AQR0_MOUSE	Gpd2	>sp|Q64521|GPDM_MOUSE Glycerol-3-phosphate dehydrogenase, mitochondrial OS=Mus musculus GN=Gpd2 PE=1 SV=2;>tr|A2AQR0|A2AQR0_MOUSE Glycerol-3-phosphate dehydrogenase, mitochondrial OS=Mus musculus GN=Gpd2 PE=1 SV=1	0.611593	1.05943	1.6186	1.12557	1.1038
tr|Q3TYE5|Q3TYE5_MOUSE;sp|Q8BLK3|LSAMP_MOUSE;tr|F6SB80|F6SB80_MOUSE	Lsamp	>tr|Q3TYE5|Q3TYE5_MOUSE Limbic system-associated membrane protein OS=Mus musculus GN=Lsamp PE=1 SV=1;>sp|Q8BLK3|LSAMP_MOUSE Limbic system-associated membrane protein OS=Mus musculus GN=Lsamp PE=1 SV=1	0.711967		1.49214	1.08078	1.09496
sp|Q9CQN1|TRAP1_MOUSE	Trap1	>sp|Q9CQN1|TRAP1_MOUSE Heat shock protein 75 kDa, mitochondrial OS=Mus musculus GN=Trap1 PE=1 SV=1	0.534667		2.5109	0.995266	1.34694
sp|Q9D1R9|RL34_MOUSE;tr|D3YWC0|D3YWC0_MOUSE	Rpl34	>sp|Q9D1R9|RL34_MOUSE 60S ribosomal protein L34 OS=Mus musculus GN=Rpl34 PE=1 SV=2;>tr|D3YWC0|D3YWC0_MOUSE Uncharacterized protein OS=Mus musculus GN=Gm2178 PE=4 SV=1	0.604823	1.21196	1.65205		1.15628
sp|P62267|RS23_MOUSE	Rps23	>sp|P62267|RS23_MOUSE 40S ribosomal protein S23 OS=Mus musculus GN=Rps23 PE=1 SV=3	0.514752	1.11152	1.43345		1.01991
sp|P17427|AP2A2_MOUSE;tr|E9PWD0|E9PWD0_MOUSE	Ap2a2	>sp|P17427|AP2A2_MOUSE AP-2 complex subunit alpha-2 OS=Mus musculus GN=Ap2a2 PE=1 SV=2	0.635777	1.2027		1.14681	0.995098
sp|P56564|EAA1_MOUSE;tr|D3YY51|D3YY51_MOUSE;sp|O35544|EAA4_MOUSE	Slc1a3	>sp|P56564|EAA1_MOUSE Excitatory amino acid transporter 1 OS=Mus musculus GN=Slc1a3 PE=1 SV=2	0.676187	0.948541	1.31992	1.05397	0.999655
sp|P62281|RS11_MOUSE	Rps11	>sp|P62281|RS11_MOUSE 40S ribosomal protein S11 OS=Mus musculus GN=Rps11 PE=1 SV=3	0.563793	1.2338	1.1734	1.0562	1.0068
sp|Q9Z0V2|KCND2_MOUSE	Kcnd2	>sp|Q9Z0V2|KCND2_MOUSE Potassium voltage-gated channel subfamily D member 2 OS=Mus musculus GN=Kcnd2 PE=1 SV=1	0.697898	1.29324		1.25924	1.08346
sp|Q9D3D9|ATPD_MOUSE;tr|D3Z7S4|D3Z7S4_MOUSE	Atp5d	>sp|Q9D3D9|ATPD_MOUSE ATP synthase subunit delta, mitochondrial OS=Mus musculus GN=Atp5d PE=1 SV=1	0.590689	1.13757	1.27959		1.00262
sp|O08539|BIN1_MOUSE;tr|Q6P1B9|Q6P1B9_MOUSE;sp|O08539-2|BIN1_MOUSE	Bin1	>sp|O08539|BIN1_MOUSE Myc box-dependent-interacting protein 1 OS=Mus musculus GN=Bin1 PE=1 SV=1;>tr|Q6P1B9|Q6P1B9_MOUSE Bin1 protein OS=Mus musculus GN=Bin1 PE=1 SV=1;>sp|O08539-2|BIN1_MOUSE Isoform 2 of Myc box-dependent-interacting protein 1 OS=Mus muscu	0.505198	1.26089	1.84764	1.05707	1.1677
sp|P10639|THIO_MOUSE	Txn	>sp|P10639|THIO_MOUSE Thioredoxin OS=Mus musculus GN=Txn PE=1 SV=3	0.743592	1.07813	1.39894		1.07355
tr|M0QWS4|M0QWS4_MOUSE;sp|Q9CR09|UFC1_MOUSE	Ufc1	>tr|M0QWS4|M0QWS4_MOUSE Ubiquitin-fold modifier conjugating enzyme 1, isoform CRA_c OS=Mus musculus GN=Ufc1 PE=4 SV=1;>sp|Q9CR09|UFC1_MOUSE Ubiquitin-fold modifier-conjugating enzyme 1 OS=Mus musculus GN=Ufc1 PE=2 SV=1	0.840409	0.533962	3.09211		1.48883
sp|Q9CWS0|DDAH1_MOUSE;tr|D3YU15|D3YU15_MOUSE	Ddah1	>sp|Q9CWS0|DDAH1_MOUSE N(G),N(G)-dimethylarginine dimethylaminohydrolase 1 OS=Mus musculus GN=Ddah1 PE=1 SV=3;>tr|D3YU15|D3YU15_MOUSE Dimethylarginine dimethylaminohydrolase 1, isoform CRA_a OS=Mus musculus GN=Ddah1 PE=4 SV=1	0.682324	1.00778	1.53916	1.07877	1.07701
sp|P30275|KCRU_MOUSE;tr|A2ARP5|A2ARP5_MOUSE;tr|B0R0E9|B0R0E9_MOUSE;tr|B0R0E8|B0R0E8_MOUSE;tr|B0R0F0|B0R0F0_MOUSE;sp|Q6P8J7|KCRS_MOUSE	Ckmt1	>sp|P30275|KCRU_MOUSE Creatine kinase U-type, mitochondrial OS=Mus musculus GN=Ckmt1 PE=1 SV=1	0.526066	1.198	1.38169	0.970526	1.01907
sp|O35633-2|VIAAT_MOUSE;sp|O35633|VIAAT_MOUSE	Slc32a1	>sp|O35633-2|VIAAT_MOUSE Isoform 2 of Vesicular inhibitory amino acid transporter OS=Mus musculus GN=Slc32a1;>sp|O35633|VIAAT_MOUSE Vesicular inhibitory amino acid transporter OS=Mus musculus GN=Slc32a1 PE=1 SV=3	0.540277	1.26849		1.22848	1.01241
sp|P08030|APT_MOUSE	Aprt	>sp|P08030|APT_MOUSE Adenine phosphoribosyltransferase OS=Mus musculus GN=Aprt PE=1 SV=2	0.730796	1.08492	1.40866	0.995983	1.05509
sp|P62908|RS3_MOUSE;tr|D3YV43|D3YV43_MOUSE	Rps3	>sp|P62908|RS3_MOUSE 40S ribosomal protein S3 OS=Mus musculus GN=Rps3 PE=1 SV=1;>tr|D3YV43|D3YV43_MOUSE 40S ribosomal protein S3 OS=Mus musculus GN=Rps3 PE=1 SV=1	0.543427	1.37797	1.52637	1.04921	1.12424
sp|Q80U63|MFN2_MOUSE;sp|Q80U63-2|MFN2_MOUSE;tr|A8Y5E5|A8Y5E5_MOUSE;tr|A2A7Y8|A2A7Y8_MOUSE	Mfn2	>sp|Q80U63|MFN2_MOUSE Mitofusin-2 OS=Mus musculus GN=Mfn2 PE=1 SV=3;>sp|Q80U63-2|MFN2_MOUSE Isoform 2 of Mitofusin-2 OS=Mus musculus GN=Mfn2	0.479665	1.23434	1.65309	0.828983	1.04902
tr|B1AWE0|B1AWE0_MOUSE;tr|Q6PFA2|Q6PFA2_MOUSE	Clta	>tr|B1AWE0|B1AWE0_MOUSE Clathrin light chain A OS=Mus musculus GN=Clta PE=1 SV=1;>tr|Q6PFA2|Q6PFA2_MOUSE Clathrin light chain A OS=Mus musculus GN=Clta PE=1 SV=1	0.567582		1.9292	1.1331	1.20996
sp|Q8CGC7|SYEP_MOUSE	Eprs	>sp|Q8CGC7|SYEP_MOUSE Bifunctional glutamate/proline--tRNA ligase OS=Mus musculus GN=Eprs PE=1 SV=4	0.59617	1.26656	1.49819	1.03315	1.09852
sp|Q64332|SYN2_MOUSE;sp|Q64332-2|SYN2_MOUSE	Syn2	>sp|Q64332|SYN2_MOUSE Synapsin-2 OS=Mus musculus GN=Syn2 PE=1 SV=2;>sp|Q64332-2|SYN2_MOUSE Isoform IIb of Synapsin-2 OS=Mus musculus GN=Syn2	0.582967	1.29995	1.29648	1.18297	1.09059
sp|Q921W4|QORL1_MOUSE;tr|D3Z6I4|D3Z6I4_MOUSE;tr|D3YZD6|D3YZD6_MOUSE;sp|Q921W4-2|QORL1_MOUSE;tr|F7BGV1|F7BGV1_MOUSE;tr|D3YU21|D3YU21_MOUSE	Cryzl1	>sp|Q921W4|QORL1_MOUSE Quinone oxidoreductase-like protein 1 OS=Mus musculus GN=Cryzl1 PE=2 SV=1;>tr|D3Z6I4|D3Z6I4_MOUSE Crystallin, zeta (Quinone reductase)-like 1, isoform CRA_h OS=Mus musculus GN=Cryzl1 PE=4 SV=1;>tr|D3YZD6|D3YZD6_MOUSE Quinone oxidored	0.728234		1.32472	0.933748	0.995566
tr|E9Q6Q4|E9Q6Q4_MOUSE;tr|E9Q912|E9Q912_MOUSE	Rap1gds1	>tr|E9Q6Q4|E9Q6Q4_MOUSE Protein Rap1gds1 OS=Mus musculus GN=Rap1gds1 PE=4 SV=1;>tr|E9Q912|E9Q912_MOUSE Protein Rap1gds1 OS=Mus musculus GN=Rap1gds1 PE=4 SV=1	0.258675	1.77508	2.86054	1.13575	1.50751
sp|Q9R0Q6|ARC1A_MOUSE;tr|D3YVI5|D3YVI5_MOUSE	Arpc1a	>sp|Q9R0Q6|ARC1A_MOUSE Actin-related protein 2/3 complex subunit 1A OS=Mus musculus GN=Arpc1a PE=1 SV=1	0.603339	1.21499	1.35648	1.15723	1.08301
sp|Q99M71|EPDR1_MOUSE;sp|Q99M71-2|EPDR1_MOUSE	Epdr1	>sp|Q99M71|EPDR1_MOUSE Mammalian ependymin-related protein 1 OS=Mus musculus GN=Epdr1 PE=2 SV=1	0.758748	0.977275	1.23469	1.01176	0.995616
sp|Q8C8R3-2|ANK2_MOUSE	Ank2	>sp|Q8C8R3-2|ANK2_MOUSE Isoform 2 of Ankyrin-2 OS=Mus musculus GN=Ank2	0.591402	2.29634		0.934251	1.274
sp|Q61205|PA1B3_MOUSE;tr|D3Z7E6|D3Z7E6_MOUSE;tr|D3Z2X5|D3Z2X5_MOUSE;tr|Q8CA83|Q8CA83_MOUSE	Pafah1b3	>sp|Q61205|PA1B3_MOUSE Platelet-activating factor acetylhydrolase IB subunit gamma OS=Mus musculus GN=Pafah1b3 PE=1 SV=1;>tr|D3Z7E6|D3Z7E6_MOUSE Platelet-activating factor acetylhydrolase IB subunit gamma OS=Mus musculus GN=Pafah1b3 PE=4 SV=1;>tr|D3Z2X5|D3	0.63803	1.19896	1.31964	1.12148	1.06953
tr|E9QAZ2|E9QAZ2_MOUSE;sp|Q9CZM2|RL15_MOUSE;tr|B8JKK2|B8JKK2_MOUSE;tr|E9Q1X1|E9Q1X1_MOUSE	Gm10020	>tr|E9QAZ2|E9QAZ2_MOUSE Ribosomal protein L15 OS=Mus musculus GN=Gm10020 PE=3 SV=1;>sp|Q9CZM2|RL15_MOUSE 60S ribosomal protein L15 OS=Mus musculus GN=Rpl15 PE=2 SV=4	0.501491	1.12451	1.49049	0.998492	1.02875
sp|Q8CCB4|VPS53_MOUSE;tr|E9PXG9|E9PXG9_MOUSE;sp|Q8CCB4-2|VPS53_MOUSE;tr|E9PYD3|E9PYD3_MOUSE;tr|E9PWD1|E9PWD1_MOUSE;tr|E9Q648|E9Q648_MOUSE;tr|F6Z4G7|F6Z4G7_MOUSE;tr|E9Q3C3|E9Q3C3_MOUSE	Vps53	>sp|Q8CCB4|VPS53_MOUSE Vacuolar protein sorting-associated protein 53 homolog OS=Mus musculus GN=Vps53 PE=2 SV=1;>tr|E9PXG9|E9PXG9_MOUSE Vacuolar protein sorting-associated protein 53 homolog OS=Mus musculus GN=Vps53 PE=4 SV=1;>sp|Q8CCB4-2|VPS53_MOUSE Isof	0.76464	1.34385		1.07171	1.06007
sp|P17742|PPIA_MOUSE;tr|F8VPN3|F8VPN3_MOUSE;tr|V9GXC1|V9GXC1_MOUSE;tr|V9GX31|V9GX31_MOUSE	Ppia	>sp|P17742|PPIA_MOUSE Peptidyl-prolyl cis-trans isomerase A OS=Mus musculus GN=Ppia PE=1 SV=2	0.679986	0.985613	1.44149	1.16483	1.06798
sp|Q9R1T2|SAE1_MOUSE;sp|Q9R1T2-2|SAE1_MOUSE	Sae1	>sp|Q9R1T2|SAE1_MOUSE SUMO-activating enzyme subunit 1 OS=Mus musculus GN=Sae1 PE=1 SV=1;>sp|Q9R1T2-2|SAE1_MOUSE Isoform 2 of SUMO-activating enzyme subunit 1 OS=Mus musculus GN=Sae1	0.494991	1.13131	1.58021	0.942728	1.03731
sp|P11404|FABPH_MOUSE	Fabp3	>sp|P11404|FABPH_MOUSE Fatty acid-binding protein, heart OS=Mus musculus GN=Fabp3 PE=1 SV=5	0.74204	1.07841	1.38888		1.06978
sp|Q9WVK8|CP46A_MOUSE	Cyp46a1	>sp|Q9WVK8|CP46A_MOUSE Cholesterol 24-hydroxylase OS=Mus musculus GN=Cyp46a1 PE=2 SV=1	0.74405	1.689		0.916772	1.11661
tr|Q8C0M2|Q8C0M2_MOUSE;sp|Q8VD66|ABHD4_MOUSE;tr|Q3U7M5|Q3U7M5_MOUSE	Abhd4	>tr|Q8C0M2|Q8C0M2_MOUSE Abhydrolase domain-containing protein 4 OS=Mus musculus GN=Abhd4 PE=2 SV=1;>sp|Q8VD66|ABHD4_MOUSE Abhydrolase domain-containing protein 4 OS=Mus musculus GN=Abhd4 PE=2 SV=1;>tr|Q3U7M5|Q3U7M5_MOUSE Abhydrolase domain-containing prote	0.678524	2.47525		0.441947	1.19857
sp|P15864|H12_MOUSE;sp|P43277|H13_MOUSE;sp|Q07133|H1T_MOUSE;tr|I7HFT9|I7HFT9_MOUSE	Hist1h1c	>sp|P15864|H12_MOUSE Histone H1.2 OS=Mus musculus GN=Hist1h1c PE=1 SV=2;>sp|P43277|H13_MOUSE Histone H1.3 OS=Mus musculus GN=Hist1h1d PE=1 SV=2	0.700373		1.14926	1.39804	1.08256
sp|P28740-2|KIF2A_MOUSE;sp|P28740|KIF2A_MOUSE;sp|P28740-1|KIF2A_MOUSE;tr|E0CZ72|E0CZ72_MOUSE;tr|F8VQ42|F8VQ42_MOUSE;tr|Q9D481|Q9D481_MOUSE;tr|F6SUU5|F6SUU5_MOUSE;tr|Q3TTL2|Q3TTL2_MOUSE;sp|Q922S8|KIF2C_MOUSE	Kif2a	>sp|P28740-2|KIF2A_MOUSE Isoform 2 of Kinesin-like protein KIF2A OS=Mus musculus GN=Kif2a;>sp|P28740|KIF2A_MOUSE Kinesin-like protein KIF2A OS=Mus musculus GN=Kif2a PE=1 SV=2;>sp|P28740-1|KIF2A_MOUSE Isoform 1 of Kinesin-like protein KIF2A OS=Mus musculus	0.464221	1.50024		1.17033	1.04493
sp|Q91WK2|EIF3H_MOUSE	Eif3h	>sp|Q91WK2|EIF3H_MOUSE Eukaryotic translation initiation factor 3 subunit H OS=Mus musculus GN=Eif3h PE=1 SV=1	0.609196	1.57206	1.07007	0.843	1.02358
sp|Q8C7R4|UBA6_MOUSE;tr|D3Z061|D3Z061_MOUSE	Uba6	>sp|Q8C7R4|UBA6_MOUSE Ubiquitin-like modifier-activating enzyme 6 OS=Mus musculus GN=Uba6 PE=1 SV=1;>tr|D3Z061|D3Z061_MOUSE Ubiquitin-like modifier-activating enzyme 6 OS=Mus musculus GN=Uba6 PE=1 SV=1	0.812623	1.44568		0.939369	1.06589
sp|P40142|TKT_MOUSE;tr|E0CY51|E0CY51_MOUSE;sp|Q9D4D4|TKTL2_MOUSE	Tkt	>sp|P40142|TKT_MOUSE Transketolase OS=Mus musculus GN=Tkt PE=1 SV=1	0.68321	1.05753	1.35853	1.13269	1.05799
sp|O70161-3|PI51C_MOUSE;sp|O70161|PI51C_MOUSE;tr|F8WHW6|F8WHW6_MOUSE;sp|O70161-2|PI51C_MOUSE;tr|F7C0X9|F7C0X9_MOUSE;tr|E0CYP4|E0CYP4_MOUSE;sp|P70182-2|PI51A_MOUSE;tr|F6SMP3|F6SMP3_MOUSE;sp|P70181-2|PI51B_MOUSE;sp|P70181|PI51B_MOUSE	Pip5k1c	>sp|O70161-3|PI51C_MOUSE Isoform 3 of Phosphatidylinositol 4-phosphate 5-kinase type-1 gamma OS=Mus musculus GN=Pip5k1c;>sp|O70161|PI51C_MOUSE Phosphatidylinositol 4-phosphate 5-kinase type-1 gamma OS=Mus musculus GN=Pip5k1c PE=1 SV=2;>tr|F8WHW6|F8WHW6_MOU	0.590128	1.01366	0.989172	1.47445	1.01685
tr|Q5SVG5|Q5SVG5_MOUSE;tr|Q5SVG4|Q5SVG4_MOUSE;sp|O35643|AP1B1_MOUSE	Ap1b1	>tr|Q5SVG5|Q5SVG5_MOUSE AP-1 complex subunit beta-1 OS=Mus musculus GN=Ap1b1 PE=1 SV=1;>tr|Q5SVG4|Q5SVG4_MOUSE AP-1 complex subunit beta-1 OS=Mus musculus GN=Ap1b1 PE=1 SV=1;>sp|O35643|AP1B1_MOUSE AP-1 complex subunit beta-1 OS=Mus musculus GN=Ap1b1 PE=2 S	0.652788	1.46919		1.19684	1.10627
tr|E9PUC4|E9PUC4_MOUSE;sp|Q6NSW3-2|SPKAP_MOUSE;sp|Q6NSW3|SPKAP_MOUSE;sp|Q6NSW3-3|SPKAP_MOUSE;sp|Q6NSW3-4|SPKAP_MOUSE	Sphkap	>tr|E9PUC4|E9PUC4_MOUSE A-kinase anchor protein SPHKAP OS=Mus musculus GN=Sphkap PE=1 SV=1;>sp|Q6NSW3-2|SPKAP_MOUSE Isoform 2 of A-kinase anchor protein SPHKAP OS=Mus musculus GN=Sphkap;>sp|Q6NSW3|SPKAP_MOUSE A-kinase anchor protein SPHKAP OS=Mus musculus	0.687272	2.85791		0.667916	1.40436
sp|Q6PB66|LPPRC_MOUSE;tr|F6V2A3|F6V2A3_MOUSE	Lrpprc	>sp|Q6PB66|LPPRC_MOUSE Leucine-rich PPR motif-containing protein, mitochondrial OS=Mus musculus GN=Lrpprc PE=1 SV=2	0.603531	1.48909		0.960147	1.01759
sp|P28660|NCKP1_MOUSE;tr|A2AS98|A2AS98_MOUSE;sp|P28660-2|NCKP1_MOUSE	Nckap1	>sp|P28660|NCKP1_MOUSE Nck-associated protein 1 OS=Mus musculus GN=Nckap1 PE=1 SV=2;>tr|A2AS98|A2AS98_MOUSE Nck-associated protein 1 OS=Mus musculus GN=Nckap1 PE=4 SV=1;>sp|P28660-2|NCKP1_MOUSE Isoform 2 of Nck-associated protein 1 OS=Mus musculus GN=Nckap	0.705871	1.17524		1.10118	0.994098
sp|Q9DCV4|RMD1_MOUSE;tr|A2AGJ2|A2AGJ2_MOUSE	Rmdn1	>sp|Q9DCV4|RMD1_MOUSE Regulator of microtubule dynamics protein 1 OS=Mus musculus GN=Rmdn1 PE=1 SV=2	0.483117	1.31573	1.40919	1.3454	1.13836
sp|Q91Y86|MK08_MOUSE;tr|A6P3E4|A6P3E4_MOUSE;tr|Q7TSJ7|Q7TSJ7_MOUSE;tr|D3Z1Z4|D3Z1Z4_MOUSE;tr|G3X8U9|G3X8U9_MOUSE	Mapk8	>sp|Q91Y86|MK08_MOUSE Mitogen-activated protein kinase 8 OS=Mus musculus GN=Mapk8 PE=1 SV=1;>tr|A6P3E4|A6P3E4_MOUSE JNK1 beta1 protein kinase OS=Mus musculus GN=Mapk8 PE=1 SV=1;>tr|Q7TSJ7|Q7TSJ7_MOUSE Mapk8 protein OS=Mus musculus GN=Mapk8 PE=2 SV=1;>tr|D3	0.404464		2.6722	1.26064	1.44577
sp|P37804|TAGL_MOUSE	Tagln	>sp|P37804|TAGL_MOUSE Transgelin OS=Mus musculus GN=Tagln PE=1 SV=3	0.602062	0.76791	1.75756	1.4771	1.15116
sp|P29341|PABP1_MOUSE;tr|Q9D4E6|Q9D4E6_MOUSE;tr|F6ZAX1|F6ZAX1_MOUSE;tr|Q8C7D3|Q8C7D3_MOUSE;tr|A2A5N3|A2A5N3_MOUSE	Pabpc1	>sp|P29341|PABP1_MOUSE Polyadenylate-binding protein 1 OS=Mus musculus GN=Pabpc1 PE=1 SV=2	0.577728	1.17128	1.82559	0.956254	1.13271
sp|P35980|RL18_MOUSE;tr|G3UZK4|G3UZK4_MOUSE;tr|G3UZJ6|G3UZJ6_MOUSE;tr|G3UYV6|G3UYV6_MOUSE;tr|G3UX28|G3UX28_MOUSE	Rpl18	>sp|P35980|RL18_MOUSE 60S ribosomal protein L18 OS=Mus musculus GN=Rpl18 PE=2 SV=3;>tr|G3UZK4|G3UZK4_MOUSE 60S ribosomal protein L18 OS=Mus musculus GN=Rpl18 PE=4 SV=1;>tr|G3UZJ6|G3UZJ6_MOUSE 60S ribosomal protein L18 (Fragment) OS=Mus musculus GN=Rpl18 PE	0.529292	1.19279	1.39699	0.97746	1.02413
sp|P62245|RS15A_MOUSE;tr|F8WJ41|F8WJ41_MOUSE;tr|D3Z712|D3Z712_MOUSE;tr|D3YVB4|D3YVB4_MOUSE	Rps15a	>sp|P62245|RS15A_MOUSE 40S ribosomal protein S15a OS=Mus musculus GN=Rps15a PE=1 SV=2;>tr|F8WJ41|F8WJ41_MOUSE 40S ribosomal protein S15a (Fragment) OS=Mus musculus GN=Rps15a PE=1 SV=1;>tr|D3Z712|D3Z712_MOUSE 40S ribosomal protein S15a (Fragment) OS=Mus mus	0.538887	1.10672	1.4313		1.02564
sp|Q5M8N4-2|D39U1_MOUSE;sp|Q5M8N4|D39U1_MOUSE	Sdr39u1	>sp|Q5M8N4-2|D39U1_MOUSE Isoform 2 of Epimerase family protein SDR39U1 OS=Mus musculus GN=Sdr39u1;>sp|Q5M8N4|D39U1_MOUSE Epimerase family protein SDR39U1 OS=Mus musculus GN=Sdr39u1 PE=2 SV=1	0.600257	1.16034	1.54141	1.06818	1.09255
sp|Q9EQF6|DPYL5_MOUSE;tr|Q3SYJ1|Q3SYJ1_MOUSE	Dpysl5	>sp|Q9EQF6|DPYL5_MOUSE Dihydropyrimidinase-related protein 5 OS=Mus musculus GN=Dpysl5 PE=1 SV=1	0.679769	1.16095	1.2097	1.15122	1.05041
sp|Q9D6M3|GHC1_MOUSE;tr|E9PV90|E9PV90_MOUSE;tr|E9PY45|E9PY45_MOUSE;tr|E9Q6M6|E9Q6M6_MOUSE;tr|V9GWS2|V9GWS2_MOUSE;tr|Q80X52|Q80X52_MOUSE;tr|E9Q579|E9Q579_MOUSE;tr|V9GWV4|V9GWV4_MOUSE	Slc25a22	>sp|Q9D6M3|GHC1_MOUSE Mitochondrial glutamate carrier 1 OS=Mus musculus GN=Slc25a22 PE=1 SV=1;>tr|E9PV90|E9PV90_MOUSE Mitochondrial glutamate carrier 1 (Fragment) OS=Mus musculus GN=Slc25a22 PE=3 SV=1;>tr|E9PY45|E9PY45_MOUSE Mitochondrial glutamate carrier	0.582664	1.11452	1.39745	0.969896	1.01613
sp|Q11011|PSA_MOUSE;tr|F6QYF8|F6QYF8_MOUSE;tr|E9Q039|E9Q039_MOUSE;tr|E9Q6F4|E9Q6F4_MOUSE;tr|F7ANF4|F7ANF4_MOUSE;tr|F6V7K3|F6V7K3_MOUSE;tr|F2Z3V5|F2Z3V5_MOUSE	Npepps	>sp|Q11011|PSA_MOUSE Puromycin-sensitive aminopeptidase OS=Mus musculus GN=Npepps PE=1 SV=2;>tr|F6QYF8|F6QYF8_MOUSE Puromycin-sensitive aminopeptidase (Fragment) OS=Mus musculus GN=Npepps PE=1 SV=1;>tr|E9Q039|E9Q039_MOUSE Puromycin-sensitive aminopeptidase	0.808602	1.10628		1.19108	1.03532
sp|O35295|PURB_MOUSE	Purb	>sp|O35295|PURB_MOUSE Transcriptional activator protein Pur-beta OS=Mus musculus GN=Purb PE=1 SV=3	0.496697	1.20253	1.39682	1.02486	1.03023
sp|Q8CGP5|H2A1F_MOUSE;sp|Q8CGP6|H2A1H_MOUSE;tr|Q8CGP4|Q8CGP4_MOUSE;sp|Q8R1M2|H2AJ_MOUSE;sp|Q8CGP7|H2A1K_MOUSE;sp|Q8BFU2|H2A3_MOUSE;sp|P22752|H2A1_MOUSE	Hist1h2af	>sp|Q8CGP5|H2A1F_MOUSE Histone H2A type 1-F OS=Mus musculus GN=Hist1h2af PE=1 SV=3;>sp|Q8CGP6|H2A1H_MOUSE Histone H2A type 1-H OS=Mus musculus GN=Hist1h2ah PE=1 SV=3;>tr|Q8CGP4|Q8CGP4_MOUSE Histone H2A OS=Mus musculus GN=Hist1h2aa PE=2 SV=1;>sp|Q8R1M2|H2AJ	0.644701	1.29503	0.967352	1.11747	1.00614
sp|Q8VDJ3|VIGLN_MOUSE	Hdlbp	>sp|Q8VDJ3|VIGLN_MOUSE Vigilin OS=Mus musculus GN=Hdlbp PE=1 SV=1	0.641957	2.95669		0.687137	1.4286
sp|P21278|GNA11_MOUSE	Gna11	>sp|P21278|GNA11_MOUSE Guanine nucleotide-binding protein subunit alpha-11 OS=Mus musculus GN=Gna11 PE=1 SV=1	0.459685	1.29254	1.49889	0.940257	1.04784
tr|K3W4Q8|K3W4Q8_MOUSE;sp|P18572-2|BASI_MOUSE;sp|P18572|BASI_MOUSE;tr|J3QP71|J3QP71_MOUSE	Bsg	>tr|K3W4Q8|K3W4Q8_MOUSE Basigin OS=Mus musculus GN=Bsg PE=1 SV=1;>sp|P18572-2|BASI_MOUSE Isoform 2 of Basigin OS=Mus musculus GN=Bsg;>sp|P18572|BASI_MOUSE Basigin OS=Mus musculus GN=Bsg PE=1 SV=2;>tr|J3QP71|J3QP71_MOUSE Basigin (Fragment) OS=Mus musculus G	0.733403	1.15359	1.42793	0.912087	1.05675
sp|Q61166|MARE1_MOUSE	Mapre1	>sp|Q61166|MARE1_MOUSE Microtubule-associated protein RP/EB family member 1 OS=Mus musculus GN=Mapre1 PE=1 SV=3	0.631818	1.16883	1.16731	1.05085	1.0047
sp|Q91WK1|SPRY4_MOUSE	Spryd4	>sp|Q91WK1|SPRY4_MOUSE SPRY domain-containing protein 4 OS=Mus musculus GN=Spryd4 PE=1 SV=1	0.57845	1.21402	1.67994		1.15747
tr|G5E8J9|G5E8J9_MOUSE;sp|Q8CFE4|SCYL2_MOUSE;sp|Q8CFE4-2|SCYL2_MOUSE;tr|Q80UY7|Q80UY7_MOUSE	Scyl2	>tr|G5E8J9|G5E8J9_MOUSE SCY1-like protein 2 OS=Mus musculus GN=Scyl2 PE=1 SV=1;>sp|Q8CFE4|SCYL2_MOUSE SCY1-like protein 2 OS=Mus musculus GN=Scyl2 PE=1 SV=1;>sp|Q8CFE4-2|SCYL2_MOUSE Isoform 2 of SCY1-like protein 2 OS=Mus musculus GN=Scyl2	0.602134	1.53099		0.942546	1.02522
sp|P16332|MUTA_MOUSE	Mut	>sp|P16332|MUTA_MOUSE Methylmalonyl-CoA mutase, mitochondrial OS=Mus musculus GN=Mut PE=1 SV=2	0.514278		2.09055	1.14892	1.25125
sp|Q8BJY1|PSMD5_MOUSE;tr|F7BA91|F7BA91_MOUSE	Psmd5	>sp|Q8BJY1|PSMD5_MOUSE 26S proteasome non-ATPase regulatory subunit 5 OS=Mus musculus GN=Psmd5 PE=1 SV=4	0.741859	1.36497		1.08301	1.06328
sp|P19253|RL13A_MOUSE;tr|E9Q5A0|E9Q5A0_MOUSE;tr|S4R281|S4R281_MOUSE	Rpl13a	>sp|P19253|RL13A_MOUSE 60S ribosomal protein L13a OS=Mus musculus GN=Rpl13a PE=1 SV=4;>tr|E9Q5A0|E9Q5A0_MOUSE 60S ribosomal protein L13a OS=Mus musculus GN=Rpl13a PE=3 SV=1;>tr|S4R281|S4R281_MOUSE 60S ribosomal protein L13a OS=Mus musculus GN=Rpl13a PE=3 S	0.550974	1.00184	1.58328	0.993656	1.03244
sp|P27612|PLAP_MOUSE;tr|F7D1R5|F7D1R5_MOUSE	Plaa	>sp|P27612|PLAP_MOUSE Phospholipase A-2-activating protein OS=Mus musculus GN=Plaa PE=1 SV=4	0.778293	1.1399	0.992153	1.2106	1.03024
sp|Q9Z1S5|SEPT3_MOUSE;sp|Q9Z1S5-2|SEPT3_MOUSE	SEPT3	>sp|Q9Z1S5|SEPT3_MOUSE Neuronal-specific septin-3 OS=Mus musculus GN=Sept3 PE=1 SV=2;>sp|Q9Z1S5-2|SEPT3_MOUSE Isoform 2 of Neuronal-specific septin-3 OS=Mus musculus GN=Sept3	0.492031	1.23511	1.84407	1.06669	1.15947
sp|Q9Z2I0|LETM1_MOUSE	Letm1	>sp|Q9Z2I0|LETM1_MOUSE LETM1 and EF-hand domain-containing protein 1, mitochondrial OS=Mus musculus GN=Letm1 PE=2 SV=1	0.624308	1.08091	1.72441	0.982772	1.1031
sp|P62743|AP2S1_MOUSE	Ap2s1	>sp|P62743|AP2S1_MOUSE AP-2 complex subunit sigma OS=Mus musculus GN=Ap2s1 PE=1 SV=1	0.646466	1.12021	1.57278		1.11315
sp|Q9CPU4|MGST3_MOUSE	Mgst3	>sp|Q9CPU4|MGST3_MOUSE Microsomal glutathione S-transferase 3 OS=Mus musculus GN=Mgst3 PE=1 SV=1	0.42487	1.35726	2.31626	0.940099	1.25962
sp|Q8C996|TM163_MOUSE	Tmem163	>sp|Q8C996|TM163_MOUSE Transmembrane protein 163 OS=Mus musculus GN=Tmem163 PE=1 SV=1	0.65689	1.30584	1.05411		1.00561
tr|G3UY75|G3UY75_MOUSE;sp|Q64487-1|PTPRD_MOUSE;sp|Q64487-11|PTPRD_MOUSE;sp|Q64487-9|PTPRD_MOUSE;sp|Q64487-10|PTPRD_MOUSE;sp|Q64487-7|PTPRD_MOUSE;sp|Q64487-8|PTPRD_MOUSE;sp|Q64487-5|PTPRD_MOUSE;sp|Q64487-6|PTPRD_MOUSE;sp|Q64487|PTPRD_MOUSE;tr|G3UYU6|G3UYU6_MOUSE;sp|Q64487-12|PTPRD_MOUSE;tr|G3UX60|G3UX60_MOUSE;tr|G3UWK6|G3UWK6_MOUSE;tr|E9Q7I7|E9Q7I7_MOUSE;tr|E9PVW8|E9PVW8_MOUSE;tr|B9EJA3|B9EJA3_MOU…	Ptprd	>tr|G3UY75|G3UY75_MOUSE Receptor-type tyrosine-protein phosphatase delta OS=Mus musculus GN=Ptprd PE=4 SV=1;>sp|Q64487-1|PTPRD_MOUSE Isoform C of Receptor-type tyrosine-protein phosphatase delta OS=Mus musculus GN=Ptprd;>sp|Q64487-11|PTPRD_MOUSE Isoform K	0.545916	1.23319	1.62543	0.784371	1.04723
sp|Q91V61-2|SFXN3_MOUSE	Sfxn3	>sp|Q91V61-2|SFXN3_MOUSE Isoform 2 of Sideroflexin-3 OS=Mus musculus GN=Sfxn3	0.615464	1.21202	1.28949	0.93638	1.01334
tr|Q80ZX0|Q80ZX0_MOUSE;tr|F6VJC5|F6VJC5_MOUSE;tr|F6YIN5|F6YIN5_MOUSE	Sec24b	>tr|Q80ZX0|Q80ZX0_MOUSE Protein Sec24b OS=Mus musculus GN=Sec24b PE=1 SV=1;>tr|F6VJC5|F6VJC5_MOUSE Protein Sec24b (Fragment) OS=Mus musculus GN=Sec24b PE=1 SV=1	0.573474	1.50685		1.01007	1.03013
sp|P07356|ANXA2_MOUSE;tr|B0V2N7|B0V2N7_MOUSE;tr|B0V2N8|B0V2N8_MOUSE;tr|B0V2N5|B0V2N5_MOUSE	Anxa2	>sp|P07356|ANXA2_MOUSE Annexin A2 OS=Mus musculus GN=Anxa2 PE=1 SV=2;>tr|B0V2N7|B0V2N7_MOUSE Annexin (Fragment) OS=Mus musculus GN=Anxa2 PE=1 SV=1;>tr|B0V2N8|B0V2N8_MOUSE Annexin (Fragment) OS=Mus musculus GN=Anxa2 PE=1 SV=1;>tr|B0V2N5|B0V2N5_MOUSE Annexin	1.46169	7.0172	0.0550544	3.43995	2.99348
tr|S4R291|S4R291_MOUSE;sp|Q8C8R3-4|ANK2_MOUSE;tr|S4R245|S4R245_MOUSE;tr|S4R285|S4R285_MOUSE;sp|Q8C8R3|ANK2_MOUSE;tr|S4R2D0|S4R2D0_MOUSE;sp|Q8C8R3-5|ANK2_MOUSE;sp|Q8C8R3-3|ANK2_MOUSE;tr|S4R1V6|S4R1V6_MOUSE;tr|S4R2T7|S4R2T7_MOUSE;tr|S4R2R5|S4R2R5_MOUSE;tr|S4R2B2|S4R2B2_MOUSE;tr|S4R1I1|S4R1I1_MOUSE;sp|Q8C8R3-8|ANK2_MOUSE;sp|Q8C8R3-7|ANK2_MOUSE;sp|Q8C8R3-6|ANK2_MOUSE;tr|S4R2D6|S4R2D6_MOUSE;tr|S4R1M4|…	Ank2	>tr|S4R291|S4R291_MOUSE Ankyrin-2 OS=Mus musculus GN=Ank2 PE=1 SV=1;>sp|Q8C8R3-4|ANK2_MOUSE Isoform 4 of Ankyrin-2 OS=Mus musculus GN=Ank2;>tr|S4R245|S4R245_MOUSE Ankyrin-2 OS=Mus musculus GN=Ank2 PE=1 SV=1;>tr|S4R285|S4R285_MOUSE Ankyrin-2 OS=Mus musculus	0.563738	2.04015		1.04058	1.21482
sp|Q9QYC0|ADDA_MOUSE;sp|Q9QYC0-2|ADDA_MOUSE;tr|F8WHZ9|F8WHZ9_MOUSE;tr|F8WGR0|F8WGR0_MOUSE;tr|D3Z0T1|D3Z0T1_MOUSE;tr|F6RDR0|F6RDR0_MOUSE;tr|F6V4G5|F6V4G5_MOUSE	Add1	>sp|Q9QYC0|ADDA_MOUSE Alpha-adducin OS=Mus musculus GN=Add1 PE=1 SV=2;>sp|Q9QYC0-2|ADDA_MOUSE Isoform 2 of Alpha-adducin OS=Mus musculus GN=Add1;>tr|F8WHZ9|F8WHZ9_MOUSE Alpha-adducin OS=Mus musculus GN=Add1 PE=1 SV=1;>tr|F8WGR0|F8WGR0_MOUSE Alpha-adducin O	0.515141	1.54696	1.47493	0.993657	1.13267
sp|Q8BWZ3-2|NAA25_MOUSE;sp|Q8BWZ3|NAA25_MOUSE;tr|G3UZ51|G3UZ51_MOUSE;tr|F6XQZ4|F6XQZ4_MOUSE	Naa25	>sp|Q8BWZ3-2|NAA25_MOUSE Isoform 2 of N-alpha-acetyltransferase 25, NatB auxiliary subunit OS=Mus musculus GN=Naa25;>sp|Q8BWZ3|NAA25_MOUSE N-alpha-acetyltransferase 25, NatB auxiliary subunit OS=Mus musculus GN=Naa25 PE=2 SV=1	0.539536	1.95254		1.1313	1.20779
sp|Q9DCZ1|GMPR1_MOUSE;tr|F6VY18|F6VY18_MOUSE	Gmpr	>sp|Q9DCZ1|GMPR1_MOUSE GMP reductase 1 OS=Mus musculus GN=Gmpr PE=2 SV=1	0.763039	1.21768	0.968872	1.18558	1.03379
sp|Q80TL0|PPM1E_MOUSE	Ppm1e	>sp|Q80TL0|PPM1E_MOUSE Protein phosphatase 1E OS=Mus musculus GN=Ppm1e PE=1 SV=2	0.682909	1.64594	0.908488	1.09302	1.08259
sp|Q8R4N0|CLYBL_MOUSE	Clybl	>sp|Q8R4N0|CLYBL_MOUSE Citrate lyase subunit beta-like protein, mitochondrial OS=Mus musculus GN=Clybl PE=1 SV=2	0.748854	0.983122	1.61623	0.925322	1.06838
sp|Q9ERL9|GCYA3_MOUSE	Gucy1a3	>sp|Q9ERL9|GCYA3_MOUSE Guanylate cyclase soluble subunit alpha-3 OS=Mus musculus GN=Gucy1a3 PE=2 SV=2	0.642345	0.988132		1.41867	1.01638
tr|Q6A099|Q6A099_MOUSE;tr|Q6DFZ1|Q6DFZ1_MOUSE;tr|H3BLN1|H3BLN1_MOUSE;tr|H3BLM8|H3BLM8_MOUSE;tr|H3BIX5|H3BIX5_MOUSE	Gbf1	>tr|Q6A099|Q6A099_MOUSE MKIAA0248 protein (Fragment) OS=Mus musculus GN=Gbf1 PE=1 SV=1;>tr|Q6DFZ1|Q6DFZ1_MOUSE Golgi-specific brefeldin A-resistance factor 1 OS=Mus musculus GN=Gbf1 PE=1 SV=1	0.905325	2.58877		0.527881	1.34066
sp|P63325|RS10_MOUSE;tr|Q3UW83|Q3UW83_MOUSE	Rps10	>sp|P63325|RS10_MOUSE 40S ribosomal protein S10 OS=Mus musculus GN=Rps10 PE=1 SV=1;>tr|Q3UW83|Q3UW83_MOUSE 40S ribosomal protein S10 OS=Mus musculus GN=Rps10 PE=1 SV=1	0.589773	1.10258	1.45621	0.945742	1.02358
sp|P68040|GBLP_MOUSE	Gnb2l1	>sp|P68040|GBLP_MOUSE Guanine nucleotide-binding protein subunit beta-2-like 1 OS=Mus musculus GN=Gnb2l1 PE=1 SV=3	0.560027	1.23737	1.6441	1.0021	1.1109
tr|Q7TMG8|Q7TMG8_MOUSE;sp|O55126|NIPS2_MOUSE	Gbas	>tr|Q7TMG8|Q7TMG8_MOUSE Glioblastoma amplified sequence OS=Mus musculus GN=Gbas PE=2 SV=1;>sp|O55126|NIPS2_MOUSE Protein NipSnap homolog 2 OS=Mus musculus GN=Gbas PE=2 SV=1	0.620785	0.950241	1.66192	1.14852	1.09537
sp|Q3TCN2|PLBL2_MOUSE;sp|Q3TCN2-2|PLBL2_MOUSE	Plbd2	>sp|Q3TCN2|PLBL2_MOUSE Putative phospholipase B-like 2 OS=Mus musculus GN=Plbd2 PE=1 SV=2;>sp|Q3TCN2-2|PLBL2_MOUSE Isoform 2 of Putative phospholipase B-like 2 OS=Mus musculus GN=Plbd2	0.795706		1.36982	0.984604	1.05004
sp|Q9DC61|MPPA_MOUSE;tr|A2AIW9|A2AIW9_MOUSE	Pmpca	>sp|Q9DC61|MPPA_MOUSE Mitochondrial-processing peptidase subunit alpha OS=Mus musculus GN=Pmpca PE=1 SV=1;>tr|A2AIW9|A2AIW9_MOUSE Mitochondrial-processing peptidase subunit alpha OS=Mus musculus GN=Pmpca PE=1 SV=1	0.561317	1.56194		1.00101	1.04142
sp|P17897|LYZ1_MOUSE	Lyz1	>sp|P17897|LYZ1_MOUSE Lysozyme C-1 OS=Mus musculus GN=Lyz1 PE=1 SV=1	0.876965	1.35503	0.802247	0.983378	1.0044
sp|O35857|TIM44_MOUSE;tr|F7C189|F7C189_MOUSE	Timm44	>sp|O35857|TIM44_MOUSE Mitochondrial import inner membrane translocase subunit TIM44 OS=Mus musculus GN=Timm44 PE=1 SV=2	0.709296	1.03886	1.60039	0.932712	1.07032
sp|P70404|IDHG1_MOUSE	Idh3g	>sp|P70404|IDHG1_MOUSE Isocitrate dehydrogenase [NAD] subunit gamma 1, mitochondrial OS=Mus musculus GN=Idh3g PE=1 SV=1	0.545156	1.14741	1.70796	1.06867	1.1173
tr|E9PV44|E9PV44_MOUSE;sp|O35143|ATIF1_MOUSE	Atpif1	>tr|E9PV44|E9PV44_MOUSE ATPase inhibitor, mitochondrial OS=Mus musculus GN=Atpif1 PE=1 SV=1;>sp|O35143|ATIF1_MOUSE ATPase inhibitor, mitochondrial OS=Mus musculus GN=Atpif1 PE=1 SV=2	0.722541	1.11643	1.34324		1.06074
sp|Q8QZS1|HIBCH_MOUSE;tr|E0CX19|E0CX19_MOUSE	Hibch	>sp|Q8QZS1|HIBCH_MOUSE 3-hydroxyisobutyryl-CoA hydrolase, mitochondrial OS=Mus musculus GN=Hibch PE=1 SV=1;>tr|E0CX19|E0CX19_MOUSE 3-hydroxyisobutyryl-CoA hydrolase, mitochondrial OS=Mus musculus GN=Hibch PE=1 SV=1	0.656345	1.12371	1.3671	0.908462	1.0139
tr|Q99N15|Q99N15_MOUSE;tr|A2AFQ2|A2AFQ2_MOUSE;sp|O08756|HCD2_MOUSE	Hsd17b10	>tr|Q99N15|Q99N15_MOUSE 17beta-hydroxysteroid dehydrogenase type 10/short chain L-3-hydroxyacyl-CoA dehydrogenase OS=Mus musculus GN=Hsd17b10 PE=1 SV=1;>tr|A2AFQ2|A2AFQ2_MOUSE 3-hydroxyacyl-CoA dehydrogenase type-2 OS=Mus musculus GN=Hsd17b10 PE=1 SV=1;>sp	0.634788	1.09971	1.46351	1.07867	1.06917
[truncated: 184 more rows]

## Sheet: Selective Hits
			KO/WT ratios:
[truncated: 14 more rows]
